# Supplementary material for: Oxidation resistance 1 is a novel senolytic target
Source: Aging Cell. 2018 May 15;17(4):e12780. doi: 10.1111/acel.12780 (PMC6052462; doi:10.1111/acel.12780)
Supplement: Supplementary file 3 [file ACEL-17-na-s003.xlsx]

## Sheet: Table S1
Supplemental Table 1. The proteingroups file.
Protein IDs	Majority protein IDs	Peptide counts (all)	Peptide counts (razor+unique)	Peptide counts (unique)	Protein names	Gene names	Fasta headers	Number of proteins	Peptides	Razor + unique peptides	Unique peptides	Peptides 080715_1PLN	Peptides 080715_2PLS	Peptides 080715_3NCN	Peptides 080715_4NCS	Peptides 082815_WI38_1PLN	Peptides 082815_WI38_2PLS	Peptides 082815_WI38_3NCS	Peptides 092915_01	Peptides 092915_02	Peptides 092915_03	Peptides 092915_04	Peptides 100915_8-1	Peptides 100915_8-2	Peptides 100915_8-3	Peptides 100915_8-4	Peptides 100915_8-5	Razor + unique peptides 080715_1PLN	Razor + unique peptides 080715_2PLS	Razor + unique peptides 080715_3NCN	Razor + unique peptides 080715_4NCS	Razor + unique peptides 082815_WI38_1PLN	Razor + unique peptides 082815_WI38_2PLS	Razor + unique peptides 082815_WI38_3NCS	Razor + unique peptides 092915_01	Razor + unique peptides 092915_02	Razor + unique peptides 092915_03	Razor + unique peptides 092915_04	Razor + unique peptides 100915_8-1	Razor + unique peptides 100915_8-2	Razor + unique peptides 100915_8-3	Razor + unique peptides 100915_8-4	Razor + unique peptides 100915_8-5	Unique peptides 080715_1PLN	Unique peptides 080715_2PLS	Unique peptides 080715_3NCN	Unique peptides 080715_4NCS	Unique peptides 082815_WI38_1PLN	Unique peptides 082815_WI38_2PLS
B3KN91;A0A024QYX5;A0A0S2Z5C9;Q9UET6-2;Q9UET6;B7Z4K4	B3KN91;A0A024QYX5;A0A0S2Z5C9;Q9UET6-2;Q9UET6;B7Z4K4	3;3;3;3;3;2	3;3;3;3;3;2	3;3;3;3;3;2	Putative tRNA (cytidine(32)/guanosine(34)-2-O)-methyltransferase	FTSJ1	;;;;;	6	3	3	3	0	1	0	0	2	1	0	0	0	2	2	1	2	0	1	0	0	1	0	0	2	1	0	0	0	2	2	1	2	0	1	0	0	1	0	0	2	1
E7EPA1;B2R7R5;A0A024QYY3;O60256-3;O60256;I3L331;I3L164;C9JDH0;E7EW35;C9JDU5;C9JJS3;C9K0K7	E7EPA1;B2R7R5;A0A024QYY3;O60256-3;O60256;I3L331;I3L164;C9JDH0;E7EW35;C9JDU5;C9JJS3;C9K0K7	3;3;3;3;3;2;2;2;2;2;2;2	3;3;3;3;3;2;2;2;2;2;2;2	2;2;2;2;2;2;2;2;2;2;2;2	Phosphoribosyl pyrophosphate synthase-associated protein 2	PRPSAP2	;;;;;;;;;;;	12	3	3	2	0	0	0	0	0	0	0	0	1	2	1	0	0	0	0	0	0	0	0	0	0	0	0	0	1	2	1	0	0	0	0	0	0	0	0	0	0	0
B4E2A4;A0A024QYY9;Q5M775-4;Q5M775;B4DIW7;B4DQ24;J3KSG2;Q5M775-5;Q5M775-3;Q5M775-2;B4DW07;J3KRN9;J3QQM0	B4E2A4;A0A024QYY9;Q5M775-4;Q5M775;B4DIW7;B4DQ24;J3KSG2;Q5M775-5;Q5M775-3;Q5M775-2	10;10;10;10;9;8;7;6;6;6;4;2;2	10;10;10;10;9;8;7;6;6;6;4;2;2	10;10;10;10;9;8;7;6;6;6;4;2;2	Cytospin-B	SPECC1	;;;;;;;;;	13	10	10	10	0	1	0	0	1	3	1	0	1	6	4	1	3	1	4	2	0	1	0	0	1	3	1	0	1	6	4	1	3	1	4	2	0	1	0	0	1	3
D6RBR9;D6RB59;A0A024QYZ6;O60645-2;O60645-3;O60645	D6RBR9;D6RB59;A0A024QYZ6;O60645-2;O60645-3;O60645	1;1;1;1;1;1	1;1;1;1;1;1	1;1;1;1;1;1	Exocyst complex component 3	EXOC3	;;;;;	6	1	1	1	0	0	0	0	0	0	0	0	0	0	0	0	1	0	0	0	0	0	0	0	0	0	0	0	0	0	0	0	1	0	0	0	0	0	0	0	0	0
A6NP52;B3KN29;A0A024QZ22;O60831	A6NP52;B3KN29;A0A024QZ22;O60831	2;2;2;2	2;2;2;2	2;2;2;2	PRA1 family protein 2	PRAF2	;;;	4	2	2	2	1	2	1	1	2	2	2	2	2	2	2	2	2	2	2	2	1	2	1	1	2	2	2	2	2	2	2	2	2	2	2	2	1	2	1	1	2	2
A0A024QZ31;A1KXE4-2;A1KXE4	A0A024QZ31;A1KXE4-2;A1KXE4	1;1;1	1;1;1	1;1;1	Myelin-associated neurite-outgrowth inhibitor	LOC130074;FAM168B	;;	3	1	1	1	0	0	0	0	0	1	0	0	0	0	1	0	1	1	1	0	0	0	0	0	0	1	0	0	0	0	1	0	1	1	1	0	0	0	0	0	0	1
K7ERM9;Q05DD5;B7Z4B1;A0A024QZ33;B7ZL27;B2R9Y2;Q9H0G5;K7EMD8	K7ERM9;Q05DD5;B7Z4B1;A0A024QZ33;B7ZL27;B2R9Y2;Q9H0G5;K7EMD8	2;2;2;2;2;2;2;1	2;2;2;2;2;2;2;1	2;2;2;2;2;2;2;1	Nuclear speckle splicing regulatory protein 1	NSRP1;CCDC55	;;;;;;;	8	2	2	2	0	0	0	0	0	0	0	0	0	0	0	0	1	0	1	0	0	0	0	0	0	0	0	0	0	0	0	0	1	0	1	0	0	0	0	0	0	0
B4DRX9;B3KTH5;B3KQ88;A0A024QZ60;Q8WU58	B4DRX9;B3KTH5;B3KQ88;A0A024QZ60;Q8WU58	2;2;2;2;2	2;2;2;2;2	2;2;2;2;2	Protein FAM222B	FAM222B;C17orf63	;;;;	5	2	2	2	2	1	0	0	0	0	0	0	0	0	0	1	0	0	0	0	2	1	0	0	0	0	0	0	0	0	0	1	0	0	0	0	2	1	0	0	0	0
B4DZ32;Q5QD01;B4DYM1;A0A0D9SFK2;A0A024QZ63;Q92614-5;Q92614-2;Q92614-3;Q92614-4;Q92614;B4E0T8	B4DZ32;Q5QD01;B4DYM1;A0A0D9SFK2;A0A024QZ63;Q92614-5;Q92614-2;Q92614-3;Q92614-4;Q92614;B4E0T8	3;3;3;3;3;3;3;3;3;3;2	3;3;3;3;3;3;3;3;3;3;2	3;3;3;3;3;3;3;3;3;3;2	Unconventional myosin-XVIIIa	MYO18A;hCG_27198	;;;;;;;;;;	11	3	3	3	0	0	0	0	0	0	0	0	0	1	0	0	3	0	0	0	0	0	0	0	0	0	0	0	0	1	0	0	3	0	0	0	0	0	0	0	0	0
K7EKH5;C9J8F3;J3KSV6;J3QKP5;B7Z1N6;A8MVZ9;B7Z1Y2;A0A024QZ64;B7Z3K9;P09972	K7EKH5;C9J8F3;J3KSV6;J3QKP5;B7Z1N6;A8MVZ9;B7Z1Y2;A0A024QZ64;B7Z3K9;P09972	1;1;1;1;1;1;1;1;1;1	1;1;1;1;1;1;1;1;1;1	1;1;1;1;1;1;1;1;1;1	Fructose-bisphosphate aldolase;Fructose-bisphosphate aldolase C	ALDOC	;;;;;;;;;	10	1	1	1	0	0	0	0	0	0	0	0	0	0	0	0	1	0	1	0	0	0	0	0	0	0	0	0	0	0	0	0	1	0	1	0	0	0	0	0	0	0
A0A024QZ68;A8MYQ9;Q9BZG1-4;Q9BZG1;C9JBG0;Q6NXT3;B4DNC0;Q9BZG1-2;Q96PJ7;C9JY26;E7ES60;K7EIF2;H7C0Y7;V9GY61;K7EJW7;J3QLC6	A0A024QZ68;A8MYQ9;Q9BZG1-4;Q9BZG1;C9JBG0;Q6NXT3;B4DNC0;Q9BZG1-2;Q96PJ7;C9JY26;E7ES60	7;7;7;7;6;6;6;6;5;5;5;3;3;2;2;2	7;7;7;7;6;6;6;6;5;5;5;3;3;2;2;2	7;7;7;7;6;6;6;6;5;5;5;3;3;2;2;2	Ras-related protein Rab-34	RAB34	;;;;;;;;;;	16	7	7	7	2	3	0	0	2	2	2	0	3	5	2	2	3	1	4	2	2	3	0	0	2	2	2	0	3	5	2	2	3	1	4	2	2	3	0	0	2	2
A0A024QZ77;Q96C19;H0Y4Y4;Q53SA2;Q7Z2R5;B4DEE0;A0A087X1Z2;A0A024R493;Q59EU6;Q9BUP0-2;Q9BUP0;C9JTV4;Q8WYH2	A0A024QZ77;Q96C19	9;9;4;2;2;2;2;2;2;2;2;1;1	9;9;4;2;2;2;2;2;2;2;2;1;1	9;9;4;2;2;2;2;2;2;2;2;1;1	EF-hand domain-containing protein D2	EFHD2	;	13	9	9	9	4	5	3	0	6	5	5	1	2	7	5	1	7	2	8	0	4	5	3	0	6	5	5	1	2	7	5	1	7	2	8	0	4	5	3	0	6	5
Q53FE5;A0A024QZ81;Q9NVZ3;Q9NVZ3-4;Q9NVZ3-2;B4DUR7;F6SKB8;D6RB24;Q9NVZ3-3;H0Y970;D6RAN6	Q53FE5;A0A024QZ81;Q9NVZ3;Q9NVZ3-4;Q9NVZ3-2;B4DUR7;F6SKB8;D6RB24;Q9NVZ3-3	4;4;4;3;3;2;2;2;2;1;1	4;4;4;3;3;2;2;2;2;1;1	4;4;4;3;3;2;2;2;2;1;1	Adaptin ear-binding coat-associated protein 2	NECAP2	;;;;;;;;	11	4	4	4	0	2	0	0	0	4	0	0	0	4	2	0	4	0	4	0	0	2	0	0	0	4	0	0	0	4	2	0	4	0	4	0	0	2	0	0	0	4
Q8N8L9;Q6PIW8;A0A0A0MS45;J3KNI1;A0A024QZ89;Q9H9E3;J3QLW1;E9PRT5;H3BSD2;H3BMV9;A2VCL3;B4DDL2;Q9H9E3-2;Q9H9E3-3	Q8N8L9;Q6PIW8;A0A0A0MS45;J3KNI1;A0A024QZ89;Q9H9E3;J3QLW1;E9PRT5;H3BSD2;H3BMV9;A2VCL3;B4DDL2;Q9H9E3-2;Q9H9E3-3	2;2;2;2;2;2;1;1;1;1;1;1;1;1	2;2;2;2;2;2;1;1;1;1;1;1;1;1	2;2;2;2;2;2;1;1;1;1;1;1;1;1	Conserved oligomeric Golgi complex subunit 4	COG4	;;;;;;;;;;;;;	14	2	2	2	0	0	0	0	0	0	0	0	0	2	0	0	1	0	1	0	0	0	0	0	0	0	0	0	0	2	0	0	1	0	1	0	0	0	0	0	0	0
A0A024QZC2;A0A024QZ92;B3KNV5;A0A024QZD2;Q9NRF2-2;Q9NRF2-3;Q9NRF2;F5GXU7;B4DQ00;H3BTT2;H3BUN7;B4DLN5	A0A024QZC2;A0A024QZ92;B3KNV5;A0A024QZD2;Q9NRF2-2;Q9NRF2-3;Q9NRF2;F5GXU7;B4DQ00	4;4;4;4;4;4;4;2;2;1;1;1	4;4;4;4;4;4;4;2;2;1;1;1	4;4;4;4;4;4;4;2;2;1;1;1	SH2B adapter protein 1	SH2B;SH2B1	;;;;;;;;	12	4	4	4	0	1	0	0	0	0	0	0	0	2	1	0	1	0	1	0	0	1	0	0	0	0	0	0	0	2	1	0	1	0	1	0	0	1	0	0	0	0
Q0QEW2;G3V203;H0YHA7;A0A024QZD1;J3QQ67;Q07020-2;Q07020;F8VUA6;F8VYV2;B4DDY5;A0A075B7A0	Q0QEW2;G3V203;H0YHA7;A0A024QZD1;J3QQ67;Q07020-2;Q07020;F8VUA6;F8VYV2;B4DDY5;A0A075B7A0	5;5;5;5;5;5;5;4;3;3;3	5;5;5;5;5;5;5;4;3;3;3	5;5;5;5;5;5;5;4;3;3;3	60S ribosomal protein L18	RPL18	;;;;;;;;;;	11	5	5	5	1	2	2	1	1	1	2	2	2	3	3	1	2	3	3	1	1	2	2	1	1	1	2	2	2	3	3	1	2	3	3	1	1	2	2	1	1	1
A8KAQ5;A0A024QZD5;P08621;P08621-4;P08621-2;B3KPV0;Q9UFS1;P08621-3	A8KAQ5;A0A024QZD5;P08621;P08621-4;P08621-2;B3KPV0	4;4;4;3;3;2;1;1	4;4;4;3;3;2;1;1	4;4;4;3;3;2;1;1	U1 small nuclear ribonucleoprotein 70 kDa	SNRP70;SNRNP70	;;;;;	8	4	4	4	0	0	0	0	0	1	1	0	0	0	0	1	2	0	2	0	0	0	0	0	0	1	1	0	0	0	0	1	2	0	2	0	0	0	0	0	0	1
M0R0R8;M0R0X9;M0QXC8;M0QYT9;E2GIM7;M0R205;M0QZB8;E2GIM5;M0QZB7;A0A024QZE1;Q96GL3;Q14653;Q14653-4	M0R0R8;M0R0X9;M0QXC8;M0QYT9;E2GIM7;M0R205;M0QZB8;E2GIM5;M0QZB7;A0A024QZE1;Q96GL3;Q14653;Q14653-4	1;1;1;1;1;1;1;1;1;1;1;1;1	1;1;1;1;1;1;1;1;1;1;1;1;1	1;1;1;1;1;1;1;1;1;1;1;1;1	Interferon regulatory factor 3	IRF3	;;;;;;;;;;;;	13	1	1	1	0	0	0	0	0	0	0	0	0	1	1	0	1	0	1	0	0	0	0	0	0	0	0	0	0	1	1	0	1	0	1	0	0	0	0	0	0	0
B4DJP2;B4E381;H3BR29;H3BSM7;A0A024QZE6;Q96GQ5;I3L2V0	B4DJP2;B4E381;H3BR29;H3BSM7;A0A024QZE6;Q96GQ5;I3L2V0	2;2;2;2;2;2;1	2;2;2;2;2;2;1	2;2;2;2;2;2;1	RUS1 family protein C16orf58	C16orf58	;;;;;;	7	2	2	2	0	0	0	0	1	0	0	0	0	0	0	2	1	1	0	0	0	0	0	0	1	0	0	0	0	0	0	2	1	1	0	0	0	0	0	0	1	0
A0A024QZE7;O43294-2;O43294;H3BQC4;H3BSN4	A0A024QZE7;O43294-2;O43294	10;10;10;3;2	10;10;10;3;2	10;10;10;3;2	Transforming growth factor beta-1-induced transcript 1 protein	TGFB1I1	;;	5	10	10	10	6	7	3	0	8	8	3	2	2	9	8	4	8	3	10	3	6	7	3	0	8	8	3	2	2	9	8	4	8	3	10	3	6	7	3	0	8	8
A0A024QZF1;P37198;M0QXN5	A0A024QZF1;P37198;M0QXN5	4;4;3	4;4;3	4;4;3	Nuclear pore glycoprotein p62	hCG_19665;NUP62	;;	3	4	4	4	2	1	0	0	1	1	0	0	0	3	1	0	2	0	2	0	2	1	0	0	1	1	0	0	0	3	1	0	2	0	2	0	2	1	0	0	1	1
A0A024QZF6;Q96B36-2;Q96B36;Q96B36-3	A0A024QZF6;Q96B36-2;Q96B36;Q96B36-3	4;4;4;4	4;4;4;4	4;4;4;4	Proline-rich AKT1 substrate 1	AKT1S1	;;;	4	4	4	4	2	2	0	0	1	1	0	0	1	4	3	0	2	0	2	0	2	2	0	0	1	1	0	0	1	4	3	0	2	0	2	0	2	2	0	0	1	1
A0A024QZJ7;Q16204;Q05CP8;Q15302;J7M8C2;J7MDF2	A0A024QZJ7;Q16204;Q05CP8	11;11;8;3;3;3	11;11;8;3;3;3	11;11;8;3;3;3	Coiled-coil domain-containing protein 6	CCDC6	;;	6	11	11	11	2	6	1	0	0	1	0	0	1	6	3	3	5	0	4	1	2	6	1	0	0	1	0	0	1	6	3	3	5	0	4	1	2	6	1	0	0	1
B4DG62;A8K7J7;A0A024QZK7;Q59FD4;B3KXY9;P19367-4;P19367-2;P19367;P19367-3;B3KRA9	B4DG62;A8K7J7;A0A024QZK7;Q59FD4;B3KXY9;P19367-4;P19367-2;P19367;P19367-3;B3KRA9	2;2;2;2;2;2;2;2;2;1	2;2;2;2;2;2;2;2;2;1	1;1;1;1;1;1;1;1;1;0	Hexokinase;Hexokinase-1	HK1	;;;;;;;;;	10	2	2	1	0	0	0	0	0	0	0	0	0	0	0	1	1	0	0	0	0	0	0	0	0	0	0	0	0	0	0	1	1	0	0	0	0	0	0	0	0	0
E9PR40;A0A024QZM0;Q8N9N2-2;Q8N9N2;E9PQ44;E9PJM2;E9PL92;E9PKM6;E9PM82;E9PQZ6;H0YE76;B3KU20;H0YCB3;B7Z518	E9PR40;A0A024QZM0;Q8N9N2-2;Q8N9N2;E9PQ44;E9PJM2;E9PL92;E9PKM6;E9PM82;E9PQZ6;H0YE76;B3KU20;H0YCB3;B7Z518	2;2;2;2;1;1;1;1;1;1;1;1;1;1	2;2;2;2;1;1;1;1;1;1;1;1;1;1	2;2;2;2;1;1;1;1;1;1;1;1;1;1	Activating signal cointegrator 1 complex subunit 1	ASCC1	;;;;;;;;;;;;;	14	2	2	2	0	0	0	0	0	1	0	0	1	1	1	0	0	0	0	0	0	0	0	0	0	1	0	0	1	1	1	0	0	0	0	0	0	0	0	0	0	1
Q6FG68;B2R9B9;A0A024QZM3;Q13542	Q6FG68;B2R9B9;A0A024QZM3;Q13542	2;2;2;2	2;2;2;2	2;2;2;2	Eukaryotic translation initiation factor 4E-binding protein 2	EIF4EBP2	;;;	4	2	2	2	0	1	0	0	0	1	0	0	0	2	2	0	2	0	2	0	0	1	0	0	0	1	0	0	0	2	2	0	2	0	2	0	0	1	0	0	0	1
B4DSN3;G5EA31;A0A024QZM6;P53992;B7ZAY6;P53992-2;A0A0U1RR49;B4DQ22	B4DSN3;G5EA31;A0A024QZM6;P53992	16;16;16;16;5;5;1;1	16;16;16;16;5;5;1;1	15;15;15;15;5;5;1;0	Protein transport protein Sec24C	SEC24C	;;;	8	16	16	15	1	7	0	0	2	11	4	2	2	12	8	3	11	4	12	2	1	7	0	0	2	11	4	2	2	12	8	3	11	4	12	2	1	7	0	0	2	11
Q59GZ8;B4DNJ4;Q5PY49;E7ET40;B2R7F2;A0A024QZM9;P00749-2;P00749	Q59GZ8;B4DNJ4;Q5PY49;E7ET40;B2R7F2;A0A024QZM9;P00749-2;P00749	1;1;1;1;1;1;1;1	1;1;1;1;1;1;1;1	1;1;1;1;1;1;1;1	Urokinase-type plasminogen activator;Urokinase-type plasminogen activator long chain A;Urokinase-type plasminogen activator short chain A;Urokinase-type plasminogen activator chain B	PLAU	;;;;;;;	8	1	1	1	0	1	0	0	0	0	0	0	0	0	0	0	0	0	0	0	0	1	0	0	0	0	0	0	0	0	0	0	0	0	0	0	0	1	0	0	0	0
A0A024QZN2;Q8WXX5;Q2VIL4	A0A024QZN2;Q8WXX5	5;5;1	5;5;1	5;5;1	DnaJ homolog subfamily C member 9	hCG_2024613;DNAJC9	;	3	5	5	5	2	0	0	0	1	0	0	0	0	0	0	3	2	0	1	0	2	0	0	0	1	0	0	0	0	0	0	3	2	0	1	0	2	0	0	0	1	0
A0A024QZN4;V9HWK2;P18206-2;P18206;B3KXA2;B4E3Q9;Q5JQ13;B4DKC9;B4DTM7;P18206-3	A0A024QZN4;V9HWK2;P18206-2;P18206;B3KXA2;B4E3Q9;Q5JQ13	28;28;28;28;26;24;20;11;6;5	28;28;28;28;26;24;20;11;6;5	28;28;28;28;26;24;20;11;6;5	Vinculin	VCL;HEL114	;;;;;;	10	28	28	28	4	11	0	4	3	7	7	5	10	12	10	7	14	6	23	9	4	11	0	4	3	7	7	5	10	12	10	7	14	6	23	9	4	11	0	4	3	7
B3KR25;E7EWM3;D4YW75;A0A087X127;F6WR09;D4YW76;A0A024QZN6;Q8NF64-3;Q8NF64-2;Q8NF64;Q9ULJ6-2;Q9ULJ6	B3KR25;E7EWM3;D4YW75;A0A087X127;F6WR09;D4YW76;A0A024QZN6;Q8NF64-3;Q8NF64-2;Q8NF64;Q9ULJ6-2;Q9ULJ6	1;1;1;1;1;1;1;1;1;1;1;1	1;1;1;1;1;1;1;1;1;1;1;1	1;1;1;1;1;1;1;1;1;1;1;1	Zinc finger MIZ domain-containing protein 2;Zinc finger MIZ domain-containing protein 1	ZMIZ2;TRAFIP20;ZMIZ1;TRAFIP10;RAI17	;;;;;;;;;;;	12	1	1	1	0	0	0	0	0	0	0	0	0	0	0	0	1	0	1	0	0	0	0	0	0	0	0	0	0	0	0	0	1	0	1	0	0	0	0	0	0	0
A0A024QZN7;Q9NZ45	A0A024QZN7;Q9NZ45	2;2	2;2	2;2	CDGSH iron-sulfur domain-containing protein 1	C10orf70;CISD1	;	2	2	2	2	0	0	0	0	0	0	0	0	0	1	0	0	2	0	0	0	0	0	0	0	0	0	0	0	0	1	0	0	2	0	0	0	0	0	0	0	0	0
A0A024QZN8;Q5GLZ8-6;Q5GLZ8-3;Q5GLZ8-2;Q5GLZ8;A8K9U4;H0Y6K7;Q9Y4U2;D6RCL5	A0A024QZN8;Q5GLZ8-6;Q5GLZ8-3;Q5GLZ8-2;Q5GLZ8;A8K9U4	15;15;15;15;15;14;6;4;3	15;15;15;15;15;14;6;4;3	15;15;15;15;15;14;6;4;3	Probable E3 ubiquitin-protein ligase HERC4	HERC4	;;;;;	9	15	15	15	3	5	0	0	1	5	1	0	2	7	2	0	6	1	8	0	3	5	0	0	1	5	1	0	2	7	2	0	6	1	8	0	3	5	0	0	1	5
A0A024QZQ8;B4DJ09;Q9H987-2;Q9H987;B3KTQ7	A0A024QZQ8;B4DJ09;Q9H987-2;Q9H987	4;4;4;4;1	4;4;4;4;1	4;4;4;4;1	Synaptopodin 2-like protein	SYNPO2L	;;;	5	4	4	4	0	0	0	0	0	0	0	0	0	2	1	0	1	0	0	0	0	0	0	0	0	0	0	0	0	2	1	0	1	0	0	0	0	0	0	0	0	0
B3KPC1;A0A024QZR3;Q9BRX2	B3KPC1;A0A024QZR3;Q9BRX2	1;1;1	1;1;1	1;1;1	Protein pelota homolog	hCG_2002731;PELO	;;	3	1	1	1	0	0	0	0	0	0	0	0	0	0	0	0	0	1	0	0	0	0	0	0	0	0	0	0	0	0	0	0	0	1	0	0	0	0	0	0	0	0
Q8NDP0;B4DRN6;A0A024QZR5;Q9Y2T2	Q8NDP0;B4DRN6;A0A024QZR5;Q9Y2T2	5;5;5;5	5;5;5;5	5;5;5;5	AP-3 complex subunit mu-1	DKFZp586G1518;AP3M1	;;;	4	5	5	5	0	0	0	0	0	3	1	0	0	3	1	0	2	0	4	1	0	0	0	0	0	3	1	0	0	3	1	0	2	0	4	1	0	0	0	0	0	3
A0A024QZS1;O96007	A0A024QZS1;O96007	3;3	3;3	3;3	Molybdopterin synthase catalytic subunit	MOCS2	;	2	3	3	3	0	0	0	0	0	0	0	0	0	1	0	0	0	0	2	0	0	0	0	0	0	0	0	0	0	1	0	0	0	0	2	0	0	0	0	0	0	0
A0A0A0MR02;A0A024QZT0;P45880;A0A024QZN9;P45880-1;Q5JSD2;Q5JSD1;B4DKM5;A2A3S1	A0A0A0MR02;A0A024QZT0;P45880;A0A024QZN9;P45880-1;Q5JSD2;Q5JSD1;B4DKM5	14;14;14;12;11;10;10;9;4	14;14;14;12;11;10;10;9;4	3;3;3;1;0;3;3;0;0	Voltage-dependent anion-selective channel protein 2	VDAC2	;;;;;;;	9	14	14	3	10	10	7	6	11	12	10	5	7	10	10	6	12	8	14	6	10	10	7	6	11	12	10	5	7	10	10	6	12	8	14	6	1	1	1	0	2	2
B3KPN7;A0A024QZT2;Q96KP1;B4DZI7	B3KPN7;A0A024QZT2;Q96KP1;B4DZI7	2;2;2;1	2;2;2;1	2;2;2;1	Exocyst complex component 2	EXOC2	;;;	4	2	2	2	0	0	0	0	0	0	0	0	0	0	0	0	1	0	1	0	0	0	0	0	0	0	0	0	0	0	0	0	1	0	1	0	0	0	0	0	0	0
A0A024QZT4;P50453	A0A024QZT4;P50453	2;2	2;2	2;2	Serpin B9	SERPINB9	;	2	2	2	2	0	0	0	0	1	0	0	0	0	0	0	0	0	0	2	0	0	0	0	0	1	0	0	0	0	0	0	0	0	0	2	0	0	0	0	0	1	0
A0A024QZU0;Q13546;Q13546-2;B3KU53	A0A024QZU0;Q13546;Q13546-2	5;5;4;1	5;5;4;1	5;5;4;1	Receptor-interacting serine/threonine-protein kinase 1	RIPK1	;;	4	5	5	5	0	0	0	0	0	1	0	0	0	2	0	0	3	0	3	0	0	0	0	0	0	1	0	0	0	2	0	0	3	0	3	0	0	0	0	0	0	1
Q6IBN4;Q53HG3;Q53GC8;A0A0C4DGA2;A0A024QZU5;O75521-2;O75521;F8WAW4;F8W6J1;Q9NYD2;B4DLL3;F1LLU7;C9JB63;Q59E94	Q6IBN4;Q53HG3;Q53GC8;A0A0C4DGA2;A0A024QZU5;O75521-2;O75521	3;3;3;3;3;3;3;1;1;1;1;1;1;1	3;3;3;3;3;3;3;1;1;1;1;1;1;1	3;3;3;3;3;3;3;1;1;1;1;1;1;1	Enoyl-CoA delta isomerase 2, mitochondrial	PECI;ECI2	;;;;;;	14	3	3	3	0	1	0	0	0	1	0	0	0	0	0	0	2	1	1	0	0	1	0	0	0	1	0	0	0	0	0	0	2	1	1	0	0	1	0	0	0	1
A0A024QZV0;Q86UY0;Q6EHZ3;Q658S9;Q8NBS9-2;Q8NBS9	A0A024QZV0;Q86UY0;Q6EHZ3;Q658S9;Q8NBS9-2;Q8NBS9	7;7;7;7;7;7	7;7;7;7;7;7	7;7;7;7;7;7	Thioredoxin domain-containing protein 5	hCG_1811539;TXNDC5;STRF8;DKFZp666I134	;;;;;	6	7	7	7	5	5	2	3	5	2	4	3	2	4	2	2	3	1	4	1	5	5	2	3	5	2	4	3	2	4	2	2	3	1	4	1	5	5	2	3	5	2
Q9BS45;A0A024QZW0;P51580;Q6I929	Q9BS45;A0A024QZW0;P51580	4;4;4;1	4;4;4;1	4;4;4;1	Thiopurine S-methyltransferase	TPMT	;;	4	4	4	4	1	2	0	0	0	2	0	0	0	2	1	0	4	0	1	0	1	2	0	0	0	2	0	0	0	2	1	0	4	0	1	0	1	2	0	0	0	2
A0A024QZW3;Q96S59;Q96S59-2;Q96S59-3;A0A024R014;O60738	A0A024QZW3;Q96S59;Q96S59-2;Q96S59-3	9;9;8;8;3;1	9;9;8;8;3;1	9;9;8;8;3;1	Ran-binding protein 9	RANBP9	;;;	6	9	9	9	4	5	0	0	5	6	0	0	0	6	3	3	3	1	5	1	4	5	0	0	5	6	0	0	0	6	3	3	3	1	5	1	4	5	0	0	5	6
A0A024QZW7;P49790;P49790-3;P49790-2	A0A024QZW7;P49790;P49790-3;P49790-2	22;22;22;21	22;22;22;21	22;22;22;21	Nuclear pore complex protein Nup153	NUP153	;;;	4	22	22	22	8	7	0	0	12	8	0	0	4	13	12	8	12	0	16	2	8	7	0	0	12	8	0	0	4	13	12	8	12	0	16	2	8	7	0	0	12	8
A0A024QZX3;A0A024QZX5;A0A087X1N8;P35237;Q8IXH2;A0A024QZT8	A0A024QZX3;A0A024QZX5;A0A087X1N8;P35237;Q8IXH2	8;8;8;8;4;2	7;7;7;7;4;2	7;7;7;7;4;2	Serpin B6	SERPINB6	;;;;	6	8	7	7	0	2	0	0	2	5	0	1	2	4	5	4	5	2	6	2	0	2	0	0	1	4	0	0	1	4	4	3	5	2	6	1	0	2	0	0	1	4
A8MU58;F8W950;B2R7M3;A0A024QZY1;Q13155	A8MU58;F8W950;B2R7M3;A0A024QZY1;Q13155	4;4;4;4;4	4;4;4;4;4	4;4;4;4;4	Aminoacyl tRNA synthase complex-interacting multifunctional protein 2	AIMP2;JTV1	;;;;	5	4	4	4	2	3	0	0	1	2	1	0	1	2	2	1	2	0	2	0	2	3	0	0	1	2	1	0	1	2	2	1	2	0	2	0	2	3	0	0	1	2
Q0D2M2;B2R4S9;A8K9J7;A0A024RCL8;A0A024RCJ9;A0A024QZZ7;I6L9F7;U3KQK0;B4DR52;Q99880;Q99879;Q99877;Q93079;Q5QNW6;P62807;P58876;P57053;O60814;Q5QNW6-2;A0A024RCJ2;Q8N257;Q16778;P33778;P23527;P06899;Q96A08;L0R4T3	Q0D2M2;B2R4S9;A8K9J7;A0A024RCL8;A0A024RCJ9;A0A024QZZ7;I6L9F7;U3KQK0;B4DR52;Q99880;Q99879;Q99877;Q93079;Q5QNW6;P62807;P58876;P57053;O60814;Q5QNW6-2;A0A024RCJ2;Q8N257;Q16778;P33778;P23527;P06899;Q96A08	3;3;3;3;3;3;3;3;3;3;3;3;3;3;3;3;3;3;3;2;2;2;2;2;2;2;1	3;3;3;3;3;3;3;3;3;3;3;3;3;3;3;3;3;3;3;2;2;2;2;2;2;2;1	3;3;3;3;3;3;3;3;3;3;3;3;3;3;3;3;3;3;3;2;2;2;2;2;2;2;1	Histone H2B;Histone H2B type 1-L;Histone H2B type 1-M;Histone H2B type 1-N;Histone H2B type 1-H;Histone H2B type 2-F;Histone H2B type 1-C/E/F/G/I;Histone H2B type 1-D;Histone H2B type F-S;Histone H2B type 1-K;Histone H2B type 3-B;Histone H2B type 2-E;Histone H2B type 1-B;Histone H2B type 1-O;Histone H2B type 1-J;Histone H2B type 1-A	HIST1H2BC;HIST1H2BI;HIST1H2BK;HIST1H2BN;HIST1H2BD;HIST1H2BM;HIST1H2BL;HIST1H2BH;HIST2H2BF;H2BFS;HIST1H2BJ;HIST3H2BB;HIST2H2BE;HIST1H2BB;HIST1H2BO;HIST1H2BA	;;;;;;;;;;;;;;;;;;;;;;;;;	27	3	3	3	2	0	2	0	2	0	1	1	1	1	1	1	1	1	1	1	2	0	2	0	2	0	1	1	1	1	1	1	1	1	1	1	2	0	2	0	2	0
A0A024R015;A0A0S2Z5U8;Q96EV8-2;Q96EV8;D6RCT8;A6NFV8;D6RAX1	A0A024R015;A0A0S2Z5U8;Q96EV8-2;Q96EV8;D6RCT8;A6NFV8	3;3;3;3;2;2;1	3;3;3;3;2;2;1	3;3;3;3;2;2;1	Dysbindin	DTNBP1	;;;;;	7	3	3	3	0	1	0	0	0	1	0	0	0	1	0	0	0	0	1	0	0	1	0	0	0	1	0	0	0	1	0	0	0	0	1	0	0	1	0	0	0	1
C9J0D1;A3KPC7;A0A024RAS2;Q08AJ9;B2R5B6;B2R5B3;A4FTV9;A0A024R017;A0A0U1RR32;A0A0U1RRH7;Q71UI9-2;Q99878;Q96KK5;Q71UI9;P0C0S5;Q9BTM1;Q16777;Q93077;Q7L7L0;Q6FI13;P20671;P0C0S8;P04908;Q96QV6;P16104;Q9BTM1-2;V9GZN0;C9J386;H0YFX9;B4E0B3;Q71UI9-5;Q71UI9-3;Q71UI9-4;Q8IUE6	C9J0D1;A3KPC7;A0A024RAS2;Q08AJ9;B2R5B6;B2R5B3;A4FTV9;A0A024R017;A0A0U1RR32;A0A0U1RRH7;Q71UI9-2;Q99878;Q96KK5;Q71UI9;P0C0S5;Q9BTM1;Q16777;Q93077;Q7L7L0;Q6FI13;P20671;P0C0S8;P04908;Q96QV6;P16104;Q9BTM1-2;V9GZN0;C9J386;H0YFX9;B4E0B3;Q71UI9-5;Q71UI9-3;Q71UI9-4;Q8IUE6	2;2;2;2;2;2;2;2;2;2;2;2;2;2;2;2;2;2;2;2;2;2;2;2;2;2;1;1;1;1;1;1;1;1	2;2;2;2;2;2;2;2;2;2;2;2;2;2;2;2;2;2;2;2;2;2;2;2;2;2;1;1;1;1;1;1;1;1	2;2;2;2;2;2;2;2;2;2;2;2;2;2;2;2;2;2;2;2;2;2;2;2;2;2;1;1;1;1;1;1;1;1	Histone H2A;Histone H2A.V;Histone H2A type 1-J;Histone H2A type 1-H;Histone H2A.Z;Histone H2A.J;Histone H2A type 2-C;Histone H2A type 1-C;Histone H2A type 3;Histone H2A type 2-A;Histone H2A type 1-D;Histone H2A type 1;Histone H2A type 1-B/E;Histone H2A type 1-A;Histone H2AX;Histone H2A type 2-B	H2AFV;HIST1H2AH;H2AFJ;HIST1H2AB;HIST1H2AK;HIST1H2AC;HIST1H2AJ;H2AFZ;HIST2H2AC;HIST3H2A;HIST2H2AA3;HIST1H2AD;HIST1H2AG;HIST1H2AA;H2AFX;HIST2H2AB	;;;;;;;;;;;;;;;;;;;;;;;;;;;;;;;;;	34	2	2	2	1	1	1	1	1	1	1	2	0	0	1	1	1	1	1	1	1	1	1	1	1	1	1	2	0	0	1	1	1	1	1	1	1	1	1	1	1	1
B2RAW0;A0A024R036;P98082-3;P98082;P98082-2;B4DNN1;D6REB1;D6RIA5;D6RFF7;D6RGZ1	B2RAW0;A0A024R036;P98082-3;P98082;P98082-2	13;13;13;13;12;6;3;3;3;1	13;13;13;13;12;6;3;3;3;1	13;13;13;13;12;6;3;3;3;1	Disabled homolog 2	DAB2	;;;;	10	13	13	13	3	3	1	1	0	3	1	0	1	7	1	2	6	1	10	0	3	3	1	1	0	3	1	0	1	7	1	2	6	1	10	0	3	3	1	1	0	3
B2R6K4;A0A024R056;P62873-2;P62873;B1AKQ8;F6X3N5;F6UT28;Q71UM6;B3KVK2;Q9HAV0	B2R6K4;A0A024R056;P62873-2;P62873;B1AKQ8;F6X3N5;F6UT28	4;4;4;4;3;3;3;1;1;1	2;2;2;2;1;1;1;1;1;0	2;2;2;2;1;1;1;1;1;0	Guanine nucleotide-binding protein G(I)/G(S)/G(T) subunit beta-1	GNB1	;;;;;;	10	4	2	2	0	1	0	0	1	1	1	0	0	0	2	0	2	0	4	0	0	0	0	0	1	0	1	0	0	0	1	0	1	0	2	0	0	0	0	0	1	0
E9PF10;B4DLT2;A0A024R071;O75694-2;O75694;B3KMK3	E9PF10;B4DLT2;A0A024R071;O75694-2;O75694	12;12;12;12;12;2	12;12;12;12;12;2	12;12;12;12;12;2	Nuclear pore complex protein Nup155	NUP155	;;;;	6	12	12	12	0	3	0	0	1	1	0	0	0	3	2	2	3	0	9	0	0	3	0	0	1	1	0	0	0	3	2	2	3	0	9	0	0	3	0	0	1	1
A0A024R094;Q9H074-3;D6REB4;Q9H074-2;D6RJF2;D6RD97;D6RJ02	A0A024R094;Q9H074-3;D6REB4;Q9H074-2;D6RJF2	6;6;5;5;3;2;2	6;6;5;5;3;2;2	1;1;0;0;1;1;1	Polyadenylate-binding protein-interacting protein 1	PAIP1	;;;;	7	6	6	1	3	5	2	1	2	3	1	0	0	3	2	2	3	1	2	2	3	5	2	1	2	3	1	0	0	3	2	2	3	1	2	2	0	1	0	0	1	1
A0A024R095;A0A024R0G0;Q96S66-4;Q96S66-3;Q96S66-2;Q96S66	A0A024R095;A0A024R0G0;Q96S66-4;Q96S66-3;Q96S66-2;Q96S66	2;2;2;2;2;2	2;2;2;2;2;2	2;2;2;2;2;2	Chloride channel CLIC-like protein 1	CLCC1	;;;;;	6	2	2	2	0	1	0	0	0	1	0	0	0	2	2	0	2	0	2	0	0	1	0	0	0	1	0	0	0	2	2	0	2	0	2	0	0	1	0	0	0	1
H0Y360;A0A024R098;Q01433;B2RB47;Q01433-2;Q01433-5;Q01433-3;Q01433-4;H0YCL9;E9PIJ1;E9PJF6	H0Y360;A0A024R098;Q01433;B2RB47;Q01433-2;Q01433-5;Q01433-3;Q01433-4	15;15;15;14;14;13;12;12;6;4;4	15;15;15;14;14;13;12;12;6;4;4	15;15;15;14;14;13;12;12;6;4;4	AMP deaminase 2	AMPD2	;;;;;;;	11	15	15	15	4	9	0	0	4	10	3	0	2	7	7	3	10	1	9	0	4	9	0	0	4	10	3	0	2	7	7	3	10	1	9	0	4	9	0	0	4	10
Q6ZMM9;Q2NKW8;H0Y8B3;Q6ZNS6;A0A024R0A8;V5YQL4;O43865-2;Q96HN2-4;Q96HN2-3;O43865;Q96HN2-2;Q96HN2	Q6ZMM9;Q2NKW8;H0Y8B3;Q6ZNS6;A0A024R0A8;V5YQL4;O43865-2;Q96HN2-4;Q96HN2-3;O43865;Q96HN2-2;Q96HN2	1;1;1;1;1;1;1;1;1;1;1;1	1;1;1;1;1;1;1;1;1;1;1;1	1;1;1;1;1;1;1;1;1;1;1;1	Adenosylhomocysteinase;Putative adenosylhomocysteinase 2;Putative adenosylhomocysteinase 3	AHCYL1;AHCYL2;FGFR2-AHCYL1	;;;;;;;;;;;	12	1	1	1	0	0	0	0	1	1	0	0	0	0	0	0	0	0	0	0	0	0	0	0	1	1	0	0	0	0	0	0	0	0	0	0	0	0	0	0	1	1
A0A024R0C7;Q9P2B4;B1AMN7;Q9NPX3	A0A024R0C7;Q9P2B4;B1AMN7	26;26;14;7	26;26;14;7	26;26;14;7	CTTNBP2 N-terminal-like protein	CTTNBP2NL	;;	4	26	26	26	10	14	1	1	4	12	7	3	6	13	5	7	13	6	17	1	10	14	1	1	4	12	7	3	6	13	5	7	13	6	17	1	10	14	1	1	4	12
B1ALD2;B2RBF6;A0A024R0D2;Q9Y6B7-2;Q9Y6B7;B1ALD3;B1ALD1;B3KSJ4;B1ALD0	B1ALD2;B2RBF6;A0A024R0D2;Q9Y6B7-2;Q9Y6B7;B1ALD3;B1ALD1;B3KSJ4;B1ALD0	2;2;2;2;2;1;1;1;1	2;2;2;2;2;1;1;1;1	2;2;2;2;2;1;1;1;1	AP complex subunit beta;AP-4 complex subunit beta-1	AP4B1;hCG_38636	;;;;;;;;	9	2	2	2	0	0	1	1	0	1	0	0	1	1	1	0	0	0	0	0	0	0	1	1	0	1	0	0	1	1	1	0	0	0	0	0	0	0	1	1	0	1
A0A024R0E2;O75534;O75534-4;Q9GZV0;A0A024R0K2;O75534-2;O75534-3;Q96L66;E9PLT0;Q9UG93;Q8WU01;Q9UG12;E9PNG3;E9PLD4;E9PJK7;E9PKN4	A0A024R0E2;O75534;O75534-4;Q9GZV0;A0A024R0K2;O75534-2;O75534-3;Q96L66;E9PLT0	25;25;25;24;24;24;24;22;21;11;7;5;4;3;1;1	25;25;25;24;24;24;24;22;21;11;7;5;4;3;1;1	25;25;25;24;24;24;24;22;21;11;7;5;4;3;1;1	Cold shock domain-containing protein E1	CSDE1;UNR	;;;;;;;;	16	25	25	25	5	10	4	2	4	8	7	2	7	11	6	2	12	4	8	2	5	10	4	2	4	8	7	2	7	11	6	2	12	4	8	2	5	10	4	2	4	8
A8K0T9;A0A024R0E5;P52907	A8K0T9;A0A024R0E5;P52907	2;2;2	1;1;1	1;1;1	F-actin-capping protein subunit alpha-1	CAPZA1	;;	3	2	1	1	1	1	1	1	1	2	2	1	1	2	2	0	2	2	1	1	0	0	0	0	0	1	1	0	0	1	1	0	1	1	0	1	0	0	0	0	0	1
Q5T1N9;B2RAL8;B4DIF1;A0A024R0F8;P81274;B0QZC9;B0QZD0	Q5T1N9;B2RAL8;B4DIF1;A0A024R0F8;P81274	3;3;3;3;3;1;1	1;1;1;1;1;0;0	1;1;1;1;1;0;0	G-protein-signaling modulator 2	GPSM2	;;;;	7	3	1	1	1	0	0	0	1	0	0	0	0	0	0	0	0	0	1	0	0	0	0	0	1	0	0	0	0	0	0	0	0	0	0	0	0	0	0	0	1	0
A0A024R0H7;Q9BQA1;Q9BQA1-2;B4DJP0;H0Y711	A0A024R0H7;Q9BQA1;Q9BQA1-2;B4DJP0;H0Y711	8;8;6;4;4	8;8;6;4;4	8;8;6;4;4	Methylosome protein 50	WDR77	;;;;	5	8	8	8	3	3	1	0	2	4	3	1	3	4	4	3	5	1	6	2	3	3	1	0	2	4	3	1	3	4	4	3	5	1	6	2	3	3	1	0	2	4
Q5JR08;A0A024R0I3;P08134;Q9BVT0;A0A0B6XK12;E9PQH6;B4DKN9;A0A024R324;P61586	Q5JR08;A0A024R0I3;P08134;Q9BVT0;A0A0B6XK12;E9PQH6;B4DKN9;A0A024R324;P61586	2;2;2;1;1;1;1;1;1	2;2;2;1;1;1;1;1;1	2;2;2;1;1;1;1;1;1	Rho-related GTP-binding protein RhoC;Transforming protein RhoA	RHOC;hCG_2043376;ARHA;RHOA	;;;;;;;;	9	2	2	2	0	2	0	0	0	1	0	0	0	1	0	0	0	0	1	0	0	2	0	0	0	1	0	0	0	1	0	0	0	0	1	0	0	2	0	0	0	1
B7Z6N1;A0A024R0L4;P50548-2;P50548	B7Z6N1;A0A024R0L4;P50548-2;P50548	2;2;2;2	2;2;2;2	2;2;2;2	ETS domain-containing transcription factor ERF	ERF	;;;	4	2	2	2	0	0	0	0	0	0	0	0	0	1	1	0	0	0	0	0	0	0	0	0	0	0	0	0	0	1	1	0	0	0	0	0	0	0	0	0	0	0
M0QZ22;A0A024R0N7;Q5PRF9;A0A087WZT0;A0A087WUK6;Q66K25;Q8IXP7;M0R0X3;M0QY61;Q8N2G5;Q9NW90;M0QXV2;M0QX45	M0QZ22;A0A024R0N7;Q5PRF9;A0A087WZT0;A0A087WUK6;Q66K25;Q8IXP7	9;9;9;8;8;8;6;3;2;2;2;1;1	9;9;9;8;8;8;6;3;2;2;2;1;1	9;9;9;8;8;8;6;3;2;2;2;1;1	Protein Smaug homolog 2	SAMD4B	;;;;;;	13	9	9	9	1	1	0	0	3	3	0	0	0	6	1	0	3	0	6	0	1	1	0	0	3	3	0	0	0	6	1	0	3	0	6	0	1	1	0	0	3	3
A0A024R0N8;Q96DU7	A0A024R0N8;Q96DU7	3;3	3;3	3;3	Inositol-trisphosphate 3-kinase C	ITPKC	;	2	3	3	3	0	1	0	0	0	0	0	0	0	1	0	0	1	0	2	0	0	1	0	0	0	0	0	0	0	1	0	0	1	0	2	0	0	1	0	0	0	0
K7EJ57;A0A024R0P9;O96008-2;O96008	K7EJ57;A0A024R0P9;O96008-2;O96008	1;1;1;1	1;1;1;1	1;1;1;1	Mitochondrial import receptor subunit TOM40 homolog	TOMM40	;;;	4	1	1	1	1	1	0	0	1	1	0	0	0	1	0	0	1	0	1	0	1	1	0	0	1	1	0	0	0	1	0	0	1	0	1	0	1	1	0	0	1	1
M0R0U0;M0QZC7;A0A024R0Q0;Q9H0W8-2;Q9H0W8	M0R0U0;M0QZC7;A0A024R0Q0;Q9H0W8-2;Q9H0W8	1;1;1;1;1	1;1;1;1;1	1;1;1;1;1	Protein SMG9	SMG9;FLJ12886	;;;;	5	1	1	1	0	0	0	0	0	0	0	0	0	0	0	0	1	0	0	0	0	0	0	0	0	0	0	0	0	0	0	0	1	0	0	0	0	0	0	0	0	0
Q9BPW0;H0YDU8;Q53FR0;A0A024R0Q7;P53041;A8MU39;B4DLP6;B4DDZ8;B2R6R6	Q9BPW0;H0YDU8;Q53FR0;A0A024R0Q7;P53041;A8MU39;B4DLP6;B4DDZ8;B2R6R6	3;3;3;3;3;2;2;2;2	3;3;3;3;3;2;2;2;2	3;3;3;3;3;2;2;2;2	Serine/threonine-protein phosphatase;Serine/threonine-protein phosphatase 5	PPP5C	;;;;;;;;	9	3	3	3	0	0	0	0	0	2	0	0	1	2	2	1	3	0	2	0	0	0	0	0	0	2	0	0	1	2	2	1	3	0	2	0	0	0	0	0	0	2
A0A024R0R1;M0QZR4;Q92888-2;Q92888;Q92888-3;Q92888-4;M0R3H5;M0QZH8;Q49AN3;M0QYS3;Q8NF33;M0QYC1	A0A024R0R1;M0QZR4;Q92888-2;Q92888;Q92888-3;Q92888-4;M0R3H5;M0QZH8;Q49AN3;M0QYS3;Q8NF33;M0QYC1	2;2;2;2;2;2;1;1;1;1;1;1	2;2;2;2;2;2;1;1;1;1;1;1	2;2;2;2;2;2;1;1;1;1;1;1	Rho guanine nucleotide exchange factor 1	ARHGEF1;FLJ00369	;;;;;;;;;;;	12	2	2	2	0	0	0	0	0	0	0	0	0	1	0	0	1	0	0	0	0	0	0	0	0	0	0	0	0	1	0	0	1	0	0	0	0	0	0	0	0	0
Q8NCJ3;B4DLA1;A0A024R0S6;Q9NZN4;C9JIJ3;C9IZH1;C9JC03;B4DZH9;B2R5U3;A0A0C4DH83;A0A024R571;Q9NZN3-2;Q9H4M9;Q9NZN3	Q8NCJ3;B4DLA1;A0A024R0S6;Q9NZN4;C9JIJ3;C9IZH1;C9JC03;B4DZH9;B2R5U3;A0A0C4DH83;A0A024R571;Q9NZN3-2;Q9H4M9;Q9NZN3	2;2;2;2;1;1;1;1;1;1;1;1;1;1	2;2;2;2;1;1;1;1;1;1;1;1;1;1	2;2;2;2;1;1;1;1;1;1;1;1;1;1	EH domain-containing protein 2;EH domain-containing protein 3;EH domain-containing protein 1	EHD2;EHD1;EHD3	;;;;;;;;;;;;;	14	2	2	2	0	1	0	0	0	1	0	0	0	0	1	0	0	0	1	0	0	1	0	0	0	1	0	0	0	0	1	0	0	0	1	0	0	1	0	0	0	1
A0A0S2Z4N8;A0A024R0V4;P50552;A0A0S2Z4I9;A0A0S2Z4I7;K7ENL7;A0A0S2Z4H6;K7ENR7;K7EM16;K7EIG8;K7EQD0	A0A0S2Z4N8;A0A024R0V4;P50552;A0A0S2Z4I9;A0A0S2Z4I7	13;13;13;12;10;5;5;4;4;2;1	13;13;13;12;10;5;5;4;4;2;1	13;13;13;12;10;5;5;4;4;2;1	Vasodilator-stimulated phosphoprotein	VASP	;;;;	11	13	13	13	6	10	0	0	4	7	2	1	3	7	7	1	6	0	7	0	6	10	0	0	4	7	2	1	3	7	7	1	6	0	7	0	6	10	0	0	4	7
E9PS95;A0A0D9SEI9;A0A0D9SFE1;A0A024RCA6;E9PJH7;A0A024R0W0;Q9H1K4;Q9H936;A0A0D9SFA8;K4DIB0;K4DIA2;A0A0D9SG84;E9PI74;E9PQ36;K4DIB6;K4DIB3;K4DIB8;K4DIA8	E9PS95;A0A0D9SEI9;A0A0D9SFE1;A0A024RCA6;E9PJH7;A0A024R0W0;Q9H1K4;Q9H936;A0A0D9SFA8;K4DIB0;K4DIA2;A0A0D9SG84;E9PI74;E9PQ36;K4DIB6;K4DIB3;K4DIB8;K4DIA8	2;2;2;2;2;2;2;2;1;1;1;1;1;1;1;1;1;1	2;2;2;2;2;2;2;2;1;1;1;1;1;1;1;1;1;1	2;2;2;2;2;2;2;2;1;1;1;1;1;1;1;1;1;1	Mitochondrial glutamate carrier 2;Mitochondrial glutamate carrier 1	SLC25A22;SLC25A18	;;;;;;;;;;;;;;;;;	18	2	2	2	0	0	0	0	0	1	1	0	0	0	0	0	0	0	1	0	0	0	0	0	0	1	1	0	0	0	0	0	0	0	1	0	0	0	0	0	0	1
A0A024R0X0;Q9UMZ2-6;Q9UMZ2-9;Q9UMZ2-4;Q9UMZ2-8;Q9UMZ2-3;Q9UMZ2-7;Q9UMZ2-5;Q9UMZ2;A0A087WZS7	A0A024R0X0;Q9UMZ2-6;Q9UMZ2-9;Q9UMZ2-4;Q9UMZ2-8;Q9UMZ2-3;Q9UMZ2-7;Q9UMZ2-5;Q9UMZ2	3;3;3;3;3;3;3;3;3;1	3;3;3;3;3;3;3;3;3;1	3;3;3;3;3;3;3;3;3;1	Synergin gamma	AP1GBP1;SYNRG	;;;;;;;;	10	3	3	3	0	2	0	0	0	0	0	0	0	0	0	0	1	0	0	0	0	2	0	0	0	0	0	0	0	0	0	0	1	0	0	0	0	2	0	0	0	0
A0A024R0Y2;B2ZZ90;Q13085-3;Q13085-2;Q13085;Q13085-4;A0A087WVR6;A0A087X0W4;A0A0C4DGT1;S4R3S7;B4DIG6;B4DIW1;B4DWK9;B4DIR2;Q7Z5W8;Q59FY4;A2NX49;O00763-3;O00763-2;O00763	A0A024R0Y2;B2ZZ90;Q13085-3;Q13085-2;Q13085;Q13085-4;A0A087WVR6;A0A087X0W4;A0A0C4DGT1;S4R3S7;B4DIG6;B4DIW1;B4DWK9;B4DIR2;Q7Z5W8;Q59FY4;A2NX49;O00763-3;O00763-2;O00763	2;2;2;2;2;2;1;1;1;1;1;1;1;1;1;1;1;1;1;1	2;2;2;2;2;2;1;1;1;1;1;1;1;1;1;1;1;1;1;1	2;2;2;2;2;2;1;1;1;1;1;1;1;1;1;1;1;1;1;1	Acetyl-CoA carboxylase 1;Biotin carboxylase;Acetyl-CoA carboxylase 2;Biotin carboxylase	hCG_30204;ACACA;ACACB	;;;;;;;;;;;;;;;;;;;	20	2	2	2	0	0	0	0	0	0	0	0	0	1	0	0	1	0	0	0	0	0	0	0	0	0	0	0	0	1	0	0	1	0	0	0	0	0	0	0	0	0
B4E190;C9J1Z8;B4DEB9;A4D0Z3;A0A024R3Q3;A0A024R0Y6;F5H423;B4DLJ3;P61204-2;P84085;P84077;P61204	B4E190;C9J1Z8;B4DEB9;A4D0Z3;A0A024R3Q3;A0A024R0Y6;F5H423;B4DLJ3;P61204-2;P84085;P84077;P61204	2;2;2;2;2;2;2;2;2;2;2;2	1;1;1;1;1;1;1;1;1;1;1;1	1;1;1;1;1;1;1;1;1;1;1;1	ADP-ribosylation factor 3;ADP-ribosylation factor 5;ADP-ribosylation factor 1	ARF5;ARF1;ARF3	;;;;;;;;;;;	12	2	1	1	1	1	0	0	0	1	1	1	1	0	0	1	1	1	2	1	0	0	0	0	0	1	0	0	0	0	0	0	0	0	1	0	0	0	0	0	0	1
A0A024R101;Q86XZ4;F8VS10	A0A024R101;Q86XZ4	13;13;6	13;13;6	13;13;6	Spermatogenesis-associated serine-rich protein 2	SPATS2	;	3	13	13	13	5	7	0	0	2	3	1	1	1	6	6	3	6	3	7	1	5	7	0	0	2	3	1	1	1	6	6	3	6	3	7	1	5	7	0	0	2	3
A0A024R152;A0A024R167;Q9Y2D5-7;C9JVY5;B1ALY0;Q8IXS6-2;C9JA33;Q8IXS6;C9JZH4;B7Z649;A0A024R207;B2RCL4;A0A024R1Y6;O75781-2;O75781	A0A024R152;A0A024R167;Q9Y2D5-7;C9JVY5	39;28;28;24;10;9;8;8;5;1;1;1;1;1;1	3;0;0;0;3;3;3;3;0;0;0;0;0;0;0	3;0;0;0;3;3;3;3;0;0;0;0;0;0;0	A-kinase anchor protein 2	hCG_28765;AKAP2	;;;	15	39	3	3	21	30	13	9	13	22	13	6	13	26	19	9	20	11	30	6	0	2	0	0	1	0	0	0	2	2	2	2	2	0	3	0	0	2	0	0	1	0
B7ZLZ7;B3KMB1;A8K984;A0A024R158;O95347-2;O95347;Q6IPS5;Q2KQ72;Q05BV1;A0A0C4DGE5;Q7Z2X1;Q6P712;Q05D74;A0JLM9;Q32Q15;B3KM27	B7ZLZ7;B3KMB1;A8K984;A0A024R158;O95347-2;O95347;Q6IPS5;Q2KQ72;Q05BV1	3;3;3;3;3;3;2;2;2;1;1;1;1;1;1;1	3;3;3;3;3;3;2;2;2;1;1;1;1;1;1;1	3;3;3;3;3;3;2;2;2;1;1;1;1;1;1;1	Structural maintenance of chromosomes protein;Structural maintenance of chromosomes protein 2	SMC2;SMC2L1	;;;;;;;;	16	3	3	3	0	0	0	0	0	0	0	0	0	0	0	3	0	0	0	0	0	0	0	0	0	0	0	0	0	0	0	3	0	0	0	0	0	0	0	0	0	0
A0A024R178;Q96II5;A0A0S2Z3F2;P10398;B4DV85;Q59HC8;B4DMG5;P10398-2	A0A024R178;Q96II5;A0A0S2Z3F2;P10398;B4DV85	3;3;3;3;2;1;1;1	2;2;2;2;1;1;1;1	2;2;2;2;1;1;1;1	Serine/threonine-protein kinase A-Raf	ARAF	;;;;	8	3	2	2	0	1	0	0	0	1	0	0	0	3	0	0	2	0	1	0	0	1	0	0	0	1	0	0	0	2	0	0	2	0	1	0	0	1	0	0	0	1
A0A024R179;Q09161	A0A024R179;Q09161	2;2	2;2	2;2	Nuclear cap-binding protein subunit 1	NCBP1	;	2	2	2	2	0	0	0	0	0	0	0	0	0	0	0	0	1	0	2	0	0	0	0	0	0	0	0	0	0	0	0	0	1	0	2	0	0	0	0	0	0	0
A0A024R1A3;P22314-2;P22314;B4DDE4;B4DL67;Q5JRR6;B3KUJ2;Q5JRR9;Q5JRS0;Q5JRS1;Q5JRS3;Q5JRS2;Q712V1;Q8WY81	A0A024R1A3;P22314-2;P22314;B4DDE4;B4DL67	19;19;19;11;11;8;8;4;4;3;3;3;1;1	19;19;19;11;11;8;8;4;4;3;3;3;1;1	19;19;19;11;11;8;8;4;4;3;3;3;1;1	Ubiquitin-like modifier-activating enzyme 1	UBE1;UBA1	;;;;	14	19	19	19	4	8	0	2	8	9	5	2	3	11	6	3	12	2	14	1	4	8	0	2	8	9	5	2	3	11	6	3	12	2	14	1	4	8	0	2	8	9
A8K4W8;A0A024R1A4;P68036-2;P68036;P68036-3;I1SRC5	A8K4W8;A0A024R1A4;P68036-2;P68036;P68036-3;I1SRC5	4;4;4;4;4;3	4;4;4;4;4;3	4;4;4;4;4;3	Ubiquitin-conjugating enzyme E2 L3	UBE2L3	;;;;;	6	4	4	4	2	2	2	1	1	1	1	0	0	4	1	1	1	2	2	1	2	2	2	1	1	1	1	0	0	4	1	1	1	2	2	1	2	2	2	1	1	1
A0A024R1D9;A0A024R1I0;A0A024R1F6;A0A024R1J9;A0A024R1J8;P35240-4;P35240-6;P35240-5;P35240-8;P35240-3;P35240;P35240-2;B7Z4B6	A0A024R1D9;A0A024R1I0;A0A024R1F6;A0A024R1J9;A0A024R1J8;P35240-4;P35240-6;P35240-5;P35240-8;P35240-3;P35240;P35240-2;B7Z4B6	2;2;2;2;2;2;2;2;2;2;2;2;1	2;2;2;2;2;2;2;2;2;2;2;2;1	2;2;2;2;2;2;2;2;2;2;2;2;1	Merlin	NF2	;;;;;;;;;;;;	13	2	2	2	0	2	0	0	0	1	0	0	0	0	0	0	0	0	1	0	0	2	0	0	0	1	0	0	0	0	0	0	0	0	1	0	0	2	0	0	0	1
G5E953;A0A024R1I2;A8K0L6;A7E2W2;Q13615-3;Q13615-2;Q13615;Q9UPM2	G5E953;A0A024R1I2;A8K0L6;A7E2W2;Q13615-3;Q13615-2;Q13615	5;5;5;5;5;5;5;1	5;5;5;5;5;5;5;1	5;5;5;5;5;5;5;1	Myotubularin-related protein 3	MTMR3	;;;;;;	8	5	5	5	0	3	0	0	0	2	0	0	0	3	2	0	1	0	2	0	0	3	0	0	0	2	0	0	0	3	2	0	1	0	2	0	0	3	0	0	0	2
A0A024R1J3;Q00587-2;Q00587;B0QYC6;B0QYC7;B0QYC8	A0A024R1J3;Q00587-2;Q00587	7;7;7;2;2;2	7;7;7;2;2;2	7;7;7;2;2;2	Cdc42 effector protein 1	CDC42EP1	;;	6	7	7	7	3	2	0	0	1	3	0	0	1	5	3	2	2	1	3	1	3	2	0	0	1	3	0	0	1	5	3	2	2	1	3	1	3	2	0	0	1	3
A0A024R1M8;J3KQL8;B4E1T5;Q9BQE5;E9PM95	A0A024R1M8;J3KQL8;B4E1T5;Q9BQE5	3;3;3;3;1	3;3;3;3;1	3;3;3;3;1	Apolipoprotein L2	APOL2	;;;	5	3	3	3	0	1	0	0	0	0	1	0	0	0	0	0	0	0	1	1	0	1	0	0	0	0	1	0	0	0	0	0	0	0	1	1	0	1	0	0	0	0
A0A024R1N1;P35579;A0A0U4BW16;P35579-2;Q86XU5;B4E3S1;Q6ZNL4;Q5BKV1;A0A024QZJ6;A0A024QZJ4;B1PS43;P35749-4;P35749-3;P35749;P35749-2;Q99529;B1AH99;Q7Z7R0;A0A0C4DFM8;Q2PS10;O14729;O14794;Q68D89;E7ERA5;B4E177;A1L2Z2;Q9UMJ0;A8CLL2;G1UI33;Q66K75;B4DFX9;B4DRV3;B4E0I9;REV__B4DQZ7;REV__S4R3H4;REV__E7EQT4;REV__Q9UKV3-5;REV__Q9UKV3;Q59EV3;A5YM51;V9HWC1;A0A087X0T3;P12883;Q9UKX3;Q9Y623;P13533;P12882;Q9UKX2;A7E2…	A0A024R1N1;P35579;A0A0U4BW16;P35579-2;Q86XU5	104;104;95;67;64;38;31;12;11;11;11;11;11;11;11;8;7;5;4;3;3;3;2;2;2;2;1;1;1;1;1;1;1;1;1;1;1;1;1;1;1;1;1;1;1;1;1;1;1	104;104;95;67;64;38;31;12;11;11;11;11;11;11;11;8;7;5;4;3;3;3;2;2;2;2;1;1;1;1;1;1;1;1;1;1;1;1;1;1;1;1;1;1;1;1;1;1;1	89;89;80;55;52;28;30;10;3;3;3;3;3;3;3;6;6;1;0;3;0;0;0;0;0;0;1;0;0;0;0;0;0;1;1;1;1;1;0;0;0;0;0;0;0;0;0;0;0	Myosin-9	MYH9	;;;;	49	104	104	89	39	62	32	36	39	51	47	33	40	72	57	26	62	38	77	29	39	62	32	36	39	51	47	33	40	72	57	26	62	38	77	29	30	52	25	29	31	43
A0A024R1P2;P15153;B1AH77;B1AH78;B1AH80;J3KSC4;J3QLK0;F8WET9;B1AH79;Q9UJM0;Q5JYX0;Q9UJM1;Q59FQ0;G3V4H1;G3V476;V9HWD0;A0A0C4DH03;Q7Z513;A0A024R692;Q59G91;Q9H4E5-2;P17081;Q9H4E5	A0A024R1P2;P15153;B1AH77;B1AH78;B1AH80	5;5;4;4;4;2;2;1;1;1;1;1;1;1;1;1;1;1;1;1;1;1;1	1;1;1;1;1;0;0;0;0;0;0;0;0;0;0;0;0;0;0;0;0;0;0	1;1;1;1;1;0;0;0;0;0;0;0;0;0;0;0;0;0;0;0;0;0;0	Ras-related C3 botulinum toxin substrate 2	RAC2	;;;;	23	5	1	1	1	4	0	0	2	3	2	1	0	4	2	2	3	3	4	2	0	1	0	0	0	0	0	0	0	0	0	0	0	0	1	0	0	1	0	0	0	0
A0A024R1S5;O00178;B2RDW9;F5H716;F5H257;B0QY59	A0A024R1S5;O00178;B2RDW9	5;5;4;2;1;1	5;5;4;2;1;1	5;5;4;2;1;1	GTP-binding protein 1	GTPBP1	;;	6	5	5	5	0	0	0	0	1	0	0	0	1	2	0	1	2	0	4	0	0	0	0	0	1	0	0	0	1	2	0	1	2	0	4	0	0	0	0	0	1	0
A0A024R1S8;Q14847;Q14847-2;C9J9W2;A8K1D2;B4DIC4;B4DJI4;Q14847-3;F6S2S5;Q9NPR7;K7ESD6;B7ZB56;O76041-2;Q59FZ8	A0A024R1S8;Q14847;Q14847-2;C9J9W2;A8K1D2;B4DIC4;B4DJI4;Q14847-3	10;10;9;8;8;6;6;5;3;2;1;1;1;1	10;10;9;8;8;6;6;5;3;2;1;1;1;1	10;10;9;8;8;6;6;5;3;2;1;1;1;1	LIM and SH3 domain protein 1	LASP1	;;;;;;;	14	10	10	10	8	9	3	2	3	4	3	1	3	4	4	2	4	1	4	0	8	9	3	2	3	4	3	1	3	4	4	2	4	1	4	0	8	9	3	2	3	4
A0A024R1T9;Q4LE36;P53396;A0A024R1Y2;P53396-2;P53396-3;Q8N9C4;K7ESG8;K7EIE7	A0A024R1T9;Q4LE36;P53396;A0A024R1Y2;P53396-2;P53396-3;Q8N9C4	30;30;30;29;29;22;18;3;2	30;30;30;29;29;22;18;3;2	30;30;30;29;29;22;18;3;2	ATP-citrate synthase	ACLY;ACLY variant protein	;;;;;;	9	30	30	30	3	16	2	0	5	17	11	5	5	15	11	8	16	9	19	7	3	16	2	0	5	17	11	5	5	15	11	8	16	9	19	7	3	16	2	0	5	17
B4DY16;A0A024R1U0;P46060;B4E0U0;H0Y4Q3;Q9BSK3;B0QYT5;B0QYT4	B4DY16;A0A024R1U0;P46060;B4E0U0;H0Y4Q3	10;10;10;7;5;3;2;2	10;10;10;7;5;3;2;2	10;10;10;7;5;3;2;2	Ran GTPase-activating protein 1	RANGAP1	;;;;	8	10	10	10	1	3	0	0	2	3	0	0	2	6	4	1	8	0	6	0	1	3	0	0	2	3	0	0	2	6	4	1	8	0	6	0	1	3	0	0	2	3
A0A024R1U4;P51148;P51148-2;K7ERI8;K7ERQ8;F8VWU4;F8VVZ0;F8VUA5;F8VVK3;K7ENY4;K7EIP6;F8WCY6;F8WD79;F8VPW9;F8VSF8;F8VWZ7	A0A024R1U4;P51148;P51148-2;K7ERI8;K7ERQ8	7;7;7;4;4;3;3;3;3;3;1;1;1;1;1;1	7;7;7;4;4;3;3;3;3;3;1;1;1;1;1;1	4;4;4;1;1;0;0;0;0;1;1;0;0;0;0;0	Ras-related protein Rab-5C	RAB5C	;;;;	16	7	7	4	3	5	3	5	4	5	4	3	3	7	4	1	7	2	6	1	3	5	3	5	4	5	4	3	3	7	4	1	7	2	6	1	3	3	2	2	2	2
A0A024R1U8;P22692;P22692-2	A0A024R1U8;P22692;P22692-2	2;2;1	2;2;1	2;2;1	Insulin-like growth factor-binding protein 4	IGFBP4	;;	3	2	2	2	0	2	0	0	0	1	0	0	0	1	1	0	1	0	1	0	0	2	0	0	0	1	0	0	0	1	1	0	1	0	1	0	0	2	0	0	0	1
B7Z4J4;B7Z5R6;A0A024R1Y3;A8K1U0;A0A024R1V3;Q14596-2;Q14596	B7Z4J4;B7Z5R6;A0A024R1Y3;A8K1U0;A0A024R1V3;Q14596-2;Q14596	1;1;1;1;1;1;1	1;1;1;1;1;1;1	1;1;1;1;1;1;1	Next to BRCA1 gene 1 protein	NBR1	;;;;;;	7	1	1	1	1	0	0	0	0	0	0	0	0	0	0	1	1	0	0	0	1	0	0	0	0	0	0	0	0	0	0	1	1	0	0	0	1	0	0	0	0	0
J3KT13;A0A024R1V6;P35227;Q5T8Z6;Q5T8Z4;A0A087X259;Q6IB93;Q5U0M5;R4GMX3;P35226	J3KT13;A0A024R1V6;P35227;Q5T8Z6;Q5T8Z4;A0A087X259;Q6IB93;Q5U0M5;R4GMX3;P35226	2;2;2;1;1;1;1;1;1;1	2;2;2;1;1;1;1;1;1;1	2;2;2;1;1;1;1;1;1;1	Polycomb group RING finger protein 2;Polycomb complex protein BMI-1	PCGF2;BMI1;COMMD3;COMMD3-BMI1	;;;;;;;;;	10	2	2	2	0	0	0	0	0	1	0	0	0	0	0	1	0	0	0	0	0	0	0	0	0	1	0	0	0	0	0	1	0	0	0	0	0	0	0	0	0	1
B4DJJ5;A0A024R1W3;Q96AY3;H0Y827;Q8NAG5;Q6ZME7;Q658U4;Q96AY3-2	B4DJJ5;A0A024R1W3;Q96AY3;H0Y827;Q8NAG5;Q6ZME7;Q658U4;Q96AY3-2	3;3;3;2;2;2;2;2	3;3;3;2;2;2;2;2	3;3;3;2;2;2;2;2	Peptidyl-prolyl cis-trans isomerase FKBP10	FKBP10;DKFZp666D193	;;;;;;;	8	3	3	3	0	1	0	0	0	0	0	0	0	1	0	0	1	0	1	0	0	1	0	0	0	0	0	0	0	1	0	0	1	0	1	0	0	1	0	0	0	0
A0A0S2Z487;A0A024R1X8;P14923;A0A0S2Z495;Q7KZ86	A0A0S2Z487;A0A024R1X8;P14923	15;15;15;7;1	8;8;8;7;1	8;8;8;7;1	Junction plakoglobin	JUP	;;	5	15	8	8	1	2	0	14	0	3	0	3	0	1	1	1	2	4	4	6	0	0	0	7	0	1	0	1	0	1	0	0	0	1	2	2	0	0	0	7	0	1
A0A024R1Z6;Q99536;Q99536-3;K7ERT7;B3KUF8;Q99536-2;K7ESA3;K7ENX2;K7EM19;K7EJM4;K7ER81	A0A024R1Z6;Q99536;Q99536-3;K7ERT7	9;9;7;5;4;4;2;2;2;1;1	9;9;7;5;4;4;2;2;2;1;1	9;9;7;5;4;4;2;2;2;1;1	Synaptic vesicle membrane protein VAT-1 homolog	VAT1	;;;	11	9	9	9	0	2	0	0	0	4	3	0	0	6	3	0	3	1	5	3	0	2	0	0	0	4	3	0	0	6	3	0	3	1	5	3	0	2	0	0	0	4
B4DJ66;J3KNQ3;Q53GN6;B2RBM7;A0A024R201;Q9Y6E3;Q9UNM6;Q9UNM6-2;A0A087WUL9;Q9UNM7;H0YD73;E9PL38	B4DJ66;J3KNQ3;Q53GN6;B2RBM7;A0A024R201;Q9Y6E3;Q9UNM6;Q9UNM6-2;A0A087WUL9	3;3;3;3;3;3;3;3;2;1;1;1	3;3;3;3;3;3;3;3;2;1;1;1	3;3;3;3;3;3;3;3;2;1;1;1	26S proteasome non-ATPase regulatory subunit 13	PSMD13	;;;;;;;;	12	3	3	3	0	1	0	0	0	0	0	0	0	1	2	0	2	0	1	0	0	1	0	0	0	0	0	0	0	1	2	0	2	0	1	0	0	1	0	0	0	0
K9J957;V9HWJ8;Q6FHK7;A0A024R203;P61289;P61289-3;P61289-2;B3KQ25;K7ESG5;A0A087WTV2;K7ENH2;K7EMD0;K7EPX6;K7EKR3;J7FRP4;B7Z8D3	K9J957;V9HWJ8;Q6FHK7;A0A024R203;P61289;P61289-3;P61289-2;B3KQ25;K7ESG5;A0A087WTV2;K7ENH2	5;5;5;5;5;5;5;4;4;3;3;2;2;2;2;1	5;5;5;5;5;5;5;4;4;3;3;2;2;2;2;1	5;5;5;5;5;5;5;4;4;3;3;2;2;2;2;1	Proteasome activator complex subunit 3	PSME3;HEL-S-283	;;;;;;;;;;	16	5	5	5	1	2	0	0	4	3	0	0	0	2	0	2	2	0	5	0	1	2	0	0	4	3	0	0	0	2	0	2	2	0	5	0	1	2	0	0	4	3
B4DUQ1;A0A024R228;Q6IBN1;Q5EC54;P61978-3;P61978;P61978-2;B4DFF1;Q5T6W2;B3KU16;S4R457;S4R359	B4DUQ1;A0A024R228;Q6IBN1;Q5EC54;P61978-3;P61978;P61978-2;B4DFF1;Q5T6W2	14;14;14;14;14;14;14;13;12;5;4;2	14;14;14;14;14;14;14;13;12;5;4;2	14;14;14;14;14;14;14;13;12;5;4;2	Heterogeneous nuclear ribonucleoprotein K	HNRPK;HNRNPK	;;;;;;;;	12	14	14	14	11	12	7	5	9	9	6	4	5	10	6	8	8	5	7	6	11	12	7	5	9	9	6	4	5	10	6	8	8	5	7	6	11	12	7	5	9	9
A0A024R233;B7Z2R3;A0A024R225;B7Z954;Q9UDY2-6;Q9UDY2-3;Q9UDY2;Q9UDY2-7;Q9UDY2-5;Q9UDY2-4;Q9UDY2-2	A0A024R233;B7Z2R3;A0A024R225;B7Z954;Q9UDY2-6;Q9UDY2-3;Q9UDY2;Q9UDY2-7	3;2;2;2;2;2;2;2;1;1;1	3;2;2;2;2;2;2;2;1;1;1	3;2;2;2;2;2;2;2;1;1;1	Tight junction protein ZO-2	TJP2	;;;;;;;	11	3	3	3	0	0	0	0	0	2	0	0	0	2	0	2	2	0	3	1	0	0	0	0	0	2	0	0	0	2	0	2	2	0	3	1	0	0	0	0	0	2
A0A024R235;Q5VYS8-6;Q5VYS8;Q5VYS8-4;X6R3Q3;Q5VYS8-3;Q5VYS8-2;Q5VYS8-5;Q5VYT0;Q5VYS9;A0A0C4DFW3;E9PKX1;E9PKY2	A0A024R235;Q5VYS8-6;Q5VYS8;Q5VYS8-4;X6R3Q3	13;13;13;8;7;5;5;3;1;1;1;1;1	13;13;13;8;7;5;5;3;1;1;1;1;1	12;12;12;7;6;5;5;3;1;1;0;0;0	Terminal uridylyltransferase 7	ZCCHC6	;;;;	13	13	13	12	0	4	0	0	1	2	0	0	0	6	4	3	7	0	6	0	0	4	0	0	1	2	0	0	0	6	4	3	7	0	6	0	0	3	0	0	1	2
A0A024R248;Q96LW7-2;Q96LW7	A0A024R248;Q96LW7-2;Q96LW7	3;3;2	3;3;2	3;3;2	Bcl10-interacting CARD protein	C9orf89	;;	3	3	3	3	1	1	0	0	0	1	0	0	0	2	0	0	1	0	1	0	1	1	0	0	0	1	0	0	0	2	0	0	1	0	1	0	1	1	0	0	0	1
A0A024R259;O43310;K7EK08	A0A024R259;O43310	10;10;2	1;1;0	1;1;0	CBP80/20-dependent translation initiation factor	KIAA0427;CTIF	;	3	10	1	1	3	6	0	0	1	6	0	0	0	3	1	1	3	0	3	0	0	0	0	0	0	0	0	0	0	1	0	1	0	0	0	0	0	0	0	0	0	0
A0A087WXM6;J3QQT2;J3KRX5;A0A024R261;A0A0A6YYL6;P18621;P18621-3;J3KSJ0;A0A087WY81;J3KRB3;A0A087WWH0;J3QS96;J3QLC8;A0A0A0MRF8;P18621-2	A0A087WXM6;J3QQT2;J3KRX5;A0A024R261;A0A0A6YYL6;P18621;P18621-3;J3KSJ0;A0A087WY81;J3KRB3;A0A087WWH0;J3QS96;J3QLC8;A0A0A0MRF8;P18621-2	2;2;2;2;2;2;2;1;1;1;1;1;1;1;1	2;2;2;2;2;2;2;1;1;1;1;1;1;1;1	2;2;2;2;2;2;2;1;1;1;1;1;1;1;1	60S ribosomal protein L17	RPL17;hCG_24487;RPL17-C18orf32	;;;;;;;;;;;;;;	15	2	2	2	1	0	0	0	2	1	0	0	1	0	0	1	1	0	0	0	1	0	0	0	2	1	0	0	1	0	0	1	1	0	0	0	1	0	0	0	2	1
A0A024R277;O15269;Q6NUL7;Q59EQ4;B4DR90;O15269-2	A0A024R277;O15269;Q6NUL7;Q59EQ4	5;5;4;3;1;1	5;5;4;3;1;1	5;5;4;3;1;1	Serine palmitoyltransferase 1	SPTLC1	;;;	6	5	5	5	0	2	0	0	0	1	0	0	0	2	2	0	2	0	2	0	0	2	0	0	0	1	0	0	0	2	2	0	2	0	2	0	0	2	0	0	0	1
D6RBW3;A0A024R286;A0A024R2A8;Q96JG8-3;Q96JG8-2;Q96JG8;Q96JG8-4	D6RBW3;A0A024R286;A0A024R2A8;Q96JG8-3;Q96JG8-2;Q96JG8;Q96JG8-4	1;1;1;1;1;1;1	1;1;1;1;1;1;1	1;1;1;1;1;1;1	Melanoma-associated antigen D4	MAGED4B;MAGED4	;;;;;;	7	1	1	1	0	0	0	0	0	0	0	0	0	1	0	0	0	0	0	0	0	0	0	0	0	0	0	0	0	1	0	0	0	0	0	0	0	0	0	0	0	0
A0A024R2B1;P50452;B2R9H3;C9JVA8;P50452-2;H7BXK7;C9JTJ8;P50452-3	A0A024R2B1;P50452;B2R9H3;C9JVA8;P50452-2;H7BXK7	10;10;8;6;6;5;4;4	10;10;8;6;6;5;4;4	9;9;7;5;5;4;3;4	Serpin B8	SERPINB8	;;;;;	8	10	10	9	0	4	0	0	3	7	1	1	1	7	5	1	6	0	7	2	0	4	0	0	3	7	1	1	1	7	5	1	6	0	7	2	0	4	0	0	2	6
B4DWS9;A0A024R2B6;P36952	B4DWS9;A0A024R2B6;P36952	3;3;3	3;3;3	3;3;3	Serpin B5	SERPINB5	;;	3	3	3	3	0	0	0	3	0	0	0	0	0	0	0	0	0	0	0	0	0	0	0	3	0	0	0	0	0	0	0	0	0	0	0	0	0	0	0	3	0	0
A0A024R2E9;B3KQM6;B2RB57;O95352-3;O95352;B4DQK1;O95352-2;C9J415;C9JFF4;C9JGL2;F8WDY9;C9JNU2;C9JKA3;C9JE55;H7C2R3;H7BZ92;H7C059;H7C2J8	A0A024R2E9;B3KQM6;B2RB57;O95352-3;O95352;B4DQK1;O95352-2	15;15;15;15;15;14;14;3;3;2;2;2;2;2;1;1;1;1	15;15;15;15;15;14;14;3;3;2;2;2;2;2;1;1;1;1	15;15;15;15;15;14;14;3;3;2;2;2;2;2;1;1;1;1	Ubiquitin-like modifier-activating enzyme ATG7	ATG7	;;;;;;	18	15	15	15	0	9	0	0	3	6	0	0	1	5	3	3	7	1	8	1	0	9	0	0	3	6	0	0	1	5	3	3	7	1	8	1	0	9	0	0	3	6
A0A024R2F4;Q9BV44;H7C0R6;H7C3J3	A0A024R2F4;Q9BV44;H7C0R6;H7C3J3	8;8;4;4	8;8;4;4	8;8;4;4	THUMP domain-containing protein 3	THUMPD3	;;;	4	8	8	8	1	4	0	0	2	4	0	0	0	2	1	0	2	0	4	0	1	4	0	0	2	4	0	0	0	2	1	0	2	0	4	0	1	4	0	0	2	4
A0A024R2I5;A0A024R2F8;Q8N4Q1;Q8N4Q1-2	A0A024R2I5;A0A024R2F8;Q8N4Q1;Q8N4Q1-2	3;3;3;3	3;3;3;3	3;3;3;3	Mitochondrial intermembrane space import and assembly protein 40	CHCHD4	;;;	4	3	3	3	0	1	0	0	0	2	0	0	0	0	0	0	1	0	2	0	0	1	0	0	0	2	0	0	0	0	0	0	1	0	2	0	0	1	0	0	0	2
A0A024R2G8;O15084-2;O15084;O15084-4;O15084-1;B4DS25;B4DIW9	A0A024R2G8;O15084-2;O15084;O15084-4;O15084-1;B4DS25;B4DIW9	2;2;2;2;2;1;1	2;2;2;2;2;1;1	2;2;2;2;2;1;1	Serine/threonine-protein phosphatase 6 regulatory ankyrin repeat subunit A	ANKRD28	;;;;;;	7	2	2	2	0	0	0	0	0	1	0	0	0	0	0	0	1	0	1	0	0	0	0	0	0	1	0	0	0	0	0	0	1	0	1	0	0	0	0	0	0	1
B9A6K1;A0A024R2J9;A0A024R2H0;Q92609;Q92609-2;C9J3F6;C9JNM0;C9JED7;F2Z3C3;C9K0P2;C9J397;C9JWX0;C9JW04;C9JDR8	B9A6K1;A0A024R2J9;A0A024R2H0;Q92609;Q92609-2;C9J3F6	8;8;8;8;8;5;1;1;1;1;1;1;1;1	8;8;8;8;8;5;1;1;1;1;1;1;1;1	8;8;8;8;8;5;1;1;1;1;1;1;1;1	TBC1 domain family member 5	TBC1D5	;;;;;	14	8	8	8	4	3	0	0	2	3	0	0	0	5	3	2	1	0	2	0	4	3	0	0	2	3	0	0	0	5	3	2	1	0	2	0	4	3	0	0	2	3
A0A024R2H7;Q96Q11-2;Q96Q11	A0A024R2H7;Q96Q11-2;Q96Q11	1;1;1	1;1;1	1;1;1	CCA tRNA nucleotidyltransferase 1, mitochondrial	TRNT1	;;	3	1	1	1	0	0	0	0	0	0	0	0	0	0	0	0	0	0	1	0	0	0	0	0	0	0	0	0	0	0	0	0	0	0	1	0	0	0	0	0	0	0
B4DW89;J3QT87;A0A024R2H8;Q96SW2-2;Q96SW2	B4DW89;J3QT87;A0A024R2H8;Q96SW2-2;Q96SW2	1;1;1;1;1	1;1;1;1;1	1;1;1;1;1	Protein cereblon	CRBN	;;;;	5	1	1	1	0	0	0	0	0	0	0	0	0	1	0	0	0	0	1	0	0	0	0	0	0	0	0	0	0	1	0	0	0	0	1	0	0	0	0	0	0	0
F8WEP8;A0A024R2J0;A8KAN5;A0A024R2L0;Q9NZI7-4;Q9NZI7	F8WEP8;A0A024R2J0;A8KAN5;A0A024R2L0;Q9NZI7-4;Q9NZI7	2;2;2;2;2;2	2;2;2;2;2;2	2;2;2;2;2;2	Upstream-binding protein 1	UBP1	;;;;;	6	2	2	2	0	0	0	0	0	0	0	0	0	2	0	0	0	0	2	0	0	0	0	0	0	0	0	0	0	2	0	0	0	0	2	0	0	0	0	0	0	0
A0A024R2K1;P20339-2;P20339;A0A0A1HAN9	A0A024R2K1;P20339-2;P20339;A0A0A1HAN9	6;6;6;3	3;3;3;2	3;3;3;2	Ras-related protein Rab-5A	RAB5A	;;;	4	6	3	3	0	3	1	3	3	5	4	1	1	6	3	2	5	3	5	0	0	1	0	0	1	2	2	0	0	3	1	2	2	2	2	0	0	1	0	0	1	2
C9JSU1;A0A024R2K4;Q9Y608-2;Q9Y608-4;Q9Y608-5;Q9Y608;C9JJC9;C9JC17;C9J321;C9J0U5	C9JSU1;A0A024R2K4;Q9Y608-2;Q9Y608-4;Q9Y608-5;Q9Y608;C9JJC9;C9JC17;C9J321;C9J0U5	2;2;2;2;2;2;1;1;1;1	1;1;1;1;1;1;1;1;1;1	1;1;1;1;1;1;1;1;1;1	Leucine-rich repeat flightless-interacting protein 2	LRRFIP2	;;;;;;;;;	10	2	1	1	1	2	0	0	1	1	0	0	0	1	0	0	1	0	1	0	0	1	0	0	0	0	0	0	0	0	0	0	0	0	0	0	0	1	0	0	0	0
C9JVK8;A0A024R2K9;Q9H6S1-3;Q9H6S1-5;Q9H6S1-4;Q9H6S1;C9JGA2	C9JVK8;A0A024R2K9;Q9H6S1-3;Q9H6S1-5;Q9H6S1-4;Q9H6S1	3;3;3;3;3;3;1	3;3;3;3;3;3;1	3;3;3;3;3;3;1	5-azacytidine-induced protein 2	AZI2	;;;;;	7	3	3	3	0	2	0	0	1	1	0	0	1	1	0	0	1	0	1	0	0	2	0	0	1	1	0	0	1	1	0	0	1	0	1	0	0	2	0	0	1	1
E7EX53;B4DLP4;E7EQV9;A0A024R2Q4;P61313-2;P61313;B4DEN1;E7ENU7;A4D1Q5	E7EX53;B4DLP4;E7EQV9;A0A024R2Q4;P61313-2;P61313;B4DEN1;E7ENU7;A4D1Q5	2;2;2;2;2;2;1;1;1	2;2;2;2;2;2;1;1;1	2;2;2;2;2;2;1;1;1	Ribosomal protein L15;60S ribosomal protein L15	RPL15;LOC136321	;;;;;;;;	9	2	2	2	0	0	0	1	1	1	1	0	0	1	1	1	1	1	0	1	0	0	0	1	1	1	1	0	0	1	1	1	1	1	0	1	0	0	0	1	1	1
Q53R15;A0A024R2Q5;P05976-2;P05976;P08590	Q53R15;A0A024R2Q5;P05976-2;P05976;P08590	2;2;2;2;2	2;2;2;2;2	2;2;2;2;2	Myosin light chain 1/3, skeletal muscle isoform;Myosin light chain 3	MYL1;MYL3	;;;;	5	2	2	2	2	2	0	2	2	1	2	0	0	1	0	1	1	0	2	0	2	2	0	2	2	1	2	0	0	1	0	1	1	0	2	0	2	2	0	2	2	1
A0A024R2X6;A0A024R2T0;Q13107-2;Q13107;Q53H56;Q08AK7;Q53FJ3;C9JNU9;H7C189;Q13107-3	A0A024R2X6;A0A024R2T0;Q13107-2;Q13107;Q53H56;Q08AK7;Q53FJ3	9;9;9;9;8;8;8;4;4;4	7;7;7;7;6;7;6;4;3;4	7;7;7;7;6;7;6;4;3;4	Ubiquitin carboxyl-terminal hydrolase;Ubiquitin carboxyl-terminal hydrolase 4	USP4	;;;;;;	10	9	7	7	2	7	0	0	2	3	1	0	1	6	4	0	4	0	4	1	0	5	0	0	1	2	0	0	0	5	2	0	3	0	3	1	0	5	0	0	1	2
A0A024R2T5;Q9H5V8-2;Q9H5V8;A0A0Y0BS51	A0A024R2T5;Q9H5V8-2;Q9H5V8;A0A0Y0BS51	5;5;5;4	5;5;5;4	5;5;5;4	CUB domain-containing protein 1	CDCP1	;;;	4	5	5	5	1	4	0	0	0	0	0	0	0	0	1	0	2	0	0	0	1	4	0	0	0	0	0	0	0	0	1	0	2	0	0	0	1	4	0	0	0	0
A0A0S2Z472;A8KAH7;A0A024R2W3;P13861-2;P13861;H7C330;C9J830;A0A0K0K1I3;H7C1L0;O60380	A0A0S2Z472;A8KAH7;A0A024R2W3;P13861-2;P13861;H7C330	9;9;9;9;9;5;2;2;2;1	9;9;9;9;9;5;2;2;2;1	8;8;8;8;8;4;2;2;2;0	cAMP-dependent protein kinase type II-alpha regulatory subunit	PRKAR2A	;;;;;	10	9	9	8	3	3	0	0	1	2	3	1	3	7	3	2	3	2	4	3	3	3	0	0	1	2	3	1	3	7	3	2	3	2	4	3	3	3	0	0	1	2
A0A024R2Z6;Q9BVP2-2;Q9BVP2	A0A024R2Z6;Q9BVP2-2;Q9BVP2	3;3;3	3;3;3	3;3;3	Guanine nucleotide-binding protein-like 3	GNL3	;;	3	3	3	3	0	1	0	0	2	0	0	0	0	0	0	0	2	0	1	0	0	1	0	0	2	0	0	0	0	0	0	0	2	0	1	0	0	1	0	0	2	0
B3KQX9;A0A024R316;Q6DK41;P41221-2;P41221;B7Z1Y5;Q9H1J7	B3KQX9;A0A024R316;Q6DK41;P41221-2;P41221;B7Z1Y5;Q9H1J7	2;2;2;2;2;1;1	2;2;2;2;2;1;1	2;2;2;2;2;1;1	Protein Wnt;Protein Wnt-5a;Protein Wnt-5b	WNT5A;WNT5B	;;;;;;	7	2	2	2	0	0	0	0	0	0	0	0	0	0	0	0	2	0	1	0	0	0	0	0	0	0	0	0	0	0	0	0	2	0	1	0	0	0	0	0	0	0
A0A024R326;Q6IPI1;P47914	A0A024R326;Q6IPI1;P47914	1;1;1	1;1;1	1;1;1	60S ribosomal protein L29	RPL29	;;	3	1	1	1	1	1	1	1	1	1	1	1	1	1	1	1	1	1	1	1	1	1	1	1	1	1	1	1	1	1	1	1	1	1	1	1	1	1	1	1	1	1
A0A024R355;Q8IV48;B4DWF4;E5RIV7	A0A024R355;Q8IV48;B4DWF4	4;4;2;1	4;4;2;1	4;4;2;1	3-5 exoribonuclease 1	THEX1;ERI1	;;	4	4	4	4	2	1	0	0	1	1	0	0	0	1	2	1	2	0	1	0	2	1	0	0	1	1	0	0	0	1	2	1	2	0	1	0	2	1	0	0	1	1
B4DQY7;A0A0A0MTG4;A0A024R370;P82094;P82094-2;F8WF45;Q6PII6	B4DQY7;A0A0A0MTG4;A0A024R370;P82094;P82094-2;F8WF45;Q6PII6	4;4;4;4;4;3;2	4;4;4;4;4;3;2	4;4;4;4;4;3;2	TATA element modulatory factor	TMF1	;;;;;;	7	4	4	4	0	2	0	0	1	0	0	0	0	1	0	0	1	0	0	0	0	2	0	0	1	0	0	0	0	1	0	0	1	0	0	0	0	2	0	0	1	0
B4DL49;A8K2H4;A0A024R374;P07858;Q6LAF9;B4DMY4;B3KUJ8;E9PR54;E9PJ67;Q5HYG5;E9PCB3;E9PKQ7;E9PNL5;E9PHZ5;E9PLY3;E9PSG5;E9PQM1	B4DL49;A8K2H4;A0A024R374;P07858;Q6LAF9;B4DMY4;B3KUJ8	3;3;3;3;2;2;2;1;1;1;1;1;1;1;1;1;1	3;3;3;3;2;2;2;1;1;1;1;1;1;1;1;1;1	3;3;3;3;2;2;2;1;1;1;1;1;1;1;1;1;1	Cathepsin B;Cathepsin B light chain;Cathepsin B heavy chain	CTSB	;;;;;;	17	3	3	3	1	2	0	1	1	2	2	0	1	1	0	0	1	3	1	1	1	2	0	1	1	2	2	0	1	1	0	0	1	3	1	1	1	2	0	1	1	2
H3BNW0;O60362;A0A024R388;Q6MZT3;Q9NXG2	H3BNW0;O60362;A0A024R388;Q6MZT3;Q9NXG2	1;1;1;1;1	1;1;1;1;1	1;1;1;1;1	THUMP domain-containing protein 1	THUMPD1;44M2.1;DKFZp686C1054	;;;;	5	1	1	1	0	0	0	0	0	0	0	0	0	1	0	0	1	0	1	0	0	0	0	0	0	0	0	0	0	1	0	0	1	0	1	0	0	0	0	0	0	0
A0A024R3C3;A0A024R394;Q9UHD1-2;Q9UHD1;E9PPQ5;E9PIZ4;E9PSD5;E9PL00;E9PIF7;E9PHZ2	A0A024R3C3;A0A024R394;Q9UHD1-2;Q9UHD1;E9PPQ5;E9PIZ4;E9PSD5	4;4;4;4;3;2;2;1;1;1	4;4;4;4;3;2;2;1;1;1	4;4;4;4;3;2;2;1;1;1	Cysteine and histidine-rich domain-containing protein 1	CHORDC1	;;;;;;	10	4	4	4	0	1	0	0	0	1	1	0	0	3	2	1	2	0	3	0	0	1	0	0	0	1	1	0	0	3	2	1	2	0	3	0	0	1	0	0	0	1
H0YCN4;A0A024R3A2;Q9BTE7;E9PQV9;E9PM04;B4DP84	H0YCN4;A0A024R3A2;Q9BTE7;E9PQV9;E9PM04;B4DP84	2;2;2;1;1;1	2;2;2;1;1;1	2;2;2;1;1;1	DCN1-like protein;DCN1-like protein 5	DCUN1D5	;;;;;	6	2	2	2	0	0	0	0	2	0	0	0	0	1	1	1	1	0	2	0	0	0	0	0	2	0	0	0	0	1	1	1	1	0	2	0	0	0	0	0	2	0
C9JEX3;A0A024R3B7;A8K5G2;Q13614-2;Q13614;B4DDL6	C9JEX3;A0A024R3B7;A8K5G2;Q13614-2;Q13614;B4DDL6	2;2;2;2;2;1	1;1;1;1;1;1	1;1;1;1;1;1	Myotubularin-related protein 2	MTMR2	;;;;;	6	2	1	1	0	0	0	0	0	1	0	0	0	0	0	0	1	0	1	0	0	0	0	0	0	0	0	0	0	0	0	0	1	0	0	0	0	0	0	0	0	0
Q68DE6;B4DSP3;A0A024R3C7;Q13315	Q68DE6;B4DSP3;A0A024R3C7;Q13315	1;1;1;1	1;1;1;1	1;1;1;1	Serine-protein kinase ATM	DKFZp781A0353;ATM	;;;	4	1	1	1	0	0	0	0	0	0	0	0	0	0	0	0	1	0	1	0	0	0	0	0	0	0	0	0	0	0	0	0	1	0	1	0	0	0	0	0	0	0
A0A024R3D4;Q8ND24;Q8ND24-2;E9PN76;E9PRE9	A0A024R3D4;Q8ND24;Q8ND24-2;E9PN76	14;14;11;10;3	14;14;11;10;3	14;14;11;10;3	RING finger protein 214	DKFZp547C195;RNF214	;;;	5	14	14	14	5	10	0	0	1	6	0	0	1	8	3	2	5	1	7	1	5	10	0	0	1	6	0	0	1	8	3	2	5	1	7	1	5	10	0	0	1	6
H0YDD4;B4DJX1;Q86YI5;A0A024R3D8;P10515;B4DS43;B4DLQ2;E9PEJ4;Q01991;B4E1P6;Q16791	H0YDD4;B4DJX1;Q86YI5;A0A024R3D8;P10515;B4DS43;B4DLQ2;E9PEJ4;Q01991	4;4;4;4;4;3;3;3;2;1;1	4;4;4;4;4;3;3;3;2;1;1	4;4;4;4;4;3;3;3;2;1;1	Acetyltransferase component of pyruvate dehydrogenase complex;Dihydrolipoyllysine-residue acetyltransferase component of pyruvate dehydrogenase complex, mitochondrial	DLAT	;;;;;;;;	11	4	4	4	0	1	0	0	0	0	0	0	0	1	0	0	3	0	3	0	0	1	0	0	0	0	0	0	0	1	0	0	3	0	3	0	0	1	0	0	0	0
A0A024R3E4;P46937-5;P46937-3;P46937-6;P46937-7;P46937-2;P46937-8;P46937;P46937-9;H0YCI3;Q86T74;P46937-4;B4E2Y3;K0KVU2	A0A024R3E4;P46937-5;P46937-3;P46937-6;P46937-7;P46937-2;P46937-8;P46937;P46937-9;H0YCI3;Q86T74;P46937-4;B4E2Y3	5;5;5;5;5;5;5;5;5;4;4;4;3;1	5;5;5;5;5;5;5;5;5;4;4;4;3;1	5;5;5;5;5;5;5;5;5;4;4;4;3;1	Transcriptional coactivator YAP1	YAP1;DKFZp451O0517	;;;;;;;;;;;;	14	5	5	5	0	2	0	0	0	1	0	0	0	2	3	2	3	0	3	1	0	2	0	0	0	1	0	0	0	2	3	2	3	0	3	1	0	2	0	0	0	1
A0A024R3F4;Q86UU1-2;A0A024R3H6;Q86UU1;Q86UU1-3;Q5W9G0;Q96D60;B0YJ65;Q6ZUD6;A0A087WZL0;Q8NC75;A0A087WXY7;Q68CT9;Q96SW0;B7Z2B9;A0A087WTZ7;B4DK17;Q96C94;B3KQD4	A0A024R3F4;Q86UU1-2;A0A024R3H6;Q86UU1;Q86UU1-3;Q5W9G0;Q96D60;B0YJ65;Q6ZUD6	32;32;31;31;30;25;17;16;16;13;11;7;7;7;5;5;5;2;2	32;32;31;31;30;25;17;16;16;13;11;7;7;7;5;5;5;2;2	24;24;23;23;22;23;17;16;16;13;11;1;1;7;5;1;5;2;2	Pleckstrin homology-like domain family B member 1	PHLDB1;KIAA0638	;;;;;;;;	19	32	32	24	5	6	0	0	9	14	5	1	4	17	10	6	15	2	25	3	5	6	0	0	9	14	5	1	4	17	10	6	15	2	25	3	5	6	0	0	7	13
A0A024R3G7;Q9H0K1	A0A024R3G7;Q9H0K1	2;2	2;2	2;2	Serine/threonine-protein kinase SIK2	SNF1LK2;SIK2	;	2	2	2	2	0	0	0	0	0	0	0	0	0	1	1	0	2	0	1	0	0	0	0	0	0	0	0	0	0	1	1	0	2	0	1	0	0	0	0	0	0	0
A8K6N3;A0A024R3H3;O00534;B2RC43;B4DHS6;O00534-3;O00534-2;O00534-4	A8K6N3;A0A024R3H3;O00534;B2RC43	18;18;18;9;8;8;8;5	18;18;18;9;8;8;8;5	18;18;18;9;8;8;8;5	von Willebrand factor A domain-containing protein 5A	LOH11CR2A;VWA5A	;;;	8	18	18	18	0	13	0	0	14	16	9	1	6	7	9	1	8	2	14	5	0	13	0	0	14	16	9	1	6	7	9	1	8	2	14	5	0	13	0	0	14	16
Q0P6H7;A0A024R3J1;Q14134-2;Q14134;B7Z8U9;E9PRL4;B7Z5V5;B7Z5V8;Q53G41;E9PPX1;H0YD78;E9PIQ2;H0YF27	Q0P6H7;A0A024R3J1;Q14134-2;Q14134;B7Z8U9;E9PRL4;B7Z5V5;B7Z5V8;Q53G41	4;4;4;4;3;3;3;3;3;1;1;1;1	4;4;4;4;3;3;3;3;3;1;1;1;1	4;4;4;4;3;3;3;3;3;1;1;1;1	Tripartite motif-containing protein 29	TRIM29	;;;;;;;;	13	4	4	4	0	0	0	4	0	0	0	0	0	0	0	0	0	0	0	0	0	0	0	4	0	0	0	0	0	0	0	0	0	0	0	0	0	0	0	4	0	0
A0A024R3L9;Q4G0F5	A0A024R3L9;Q4G0F5	2;2	2;2	2;2	Vacuolar protein sorting-associated protein 26B	VPS26B	;	2	2	2	2	0	0	0	0	0	1	0	0	0	2	2	0	1	0	1	0	0	0	0	0	0	1	0	0	0	2	2	0	1	0	1	0	0	0	0	0	0	1
A0A024R3M1;Q9P016-2;Q9P016	A0A024R3M1;Q9P016-2;Q9P016	3;3;3	3;3;3	3;3;3	Thymocyte nuclear protein 1	THYN1	;;	3	3	3	3	0	2	0	0	1	1	0	0	0	2	1	0	1	0	0	0	0	2	0	0	1	1	0	0	0	2	1	0	1	0	0	0	0	2	0	0	1	1
A0A024R3P9;Q9H3P7	A0A024R3P9;Q9H3P7	10;10	10;10	10;10	Golgi resident protein GCP60	ACBD3	;	2	10	10	10	0	2	0	0	2	2	1	0	2	6	3	4	7	3	7	4	0	2	0	0	2	2	1	0	2	6	3	4	7	3	7	4	0	2	0	0	2	2
A0A024R3S1;Q9H425;Q9H425-3;Q9H425-2;E5RI90;E5RFY9	A0A024R3S1;Q9H425;Q9H425-3;Q9H425-2	13;13;11;8;6;3	13;13;11;8;6;3	13;13;11;8;6;3	Uncharacterized protein C1orf198	C1orf198	;;;	6	13	13	13	2	5	0	0	1	9	4	0	1	7	4	1	7	0	8	0	2	5	0	0	1	9	4	0	1	7	4	1	7	0	8	0	2	5	0	0	1	9
A0A024R3V0;Q9NUQ6;Q9NUQ6-4;Q9NUQ6-3;A0A0A0MSG5;B8ZZZ7;F8VT91;H7C2G5;C9JKE4;F2Z2S1;C9IZC3;C9J8M7;Q4ZFW0;F8WAV0	A0A024R3V0;Q9NUQ6;Q9NUQ6-4;Q9NUQ6-3;A0A0A0MSG5;B8ZZZ7	27;27;26;26;25;25;6;5;5;3;2;2;1;1	27;27;26;26;25;25;6;5;5;3;2;2;1;1	3;3;3;3;3;3;1;0;0;0;0;0;0;0	SPATS2-like protein	DNAPTP6;SPATS2L	;;;;;	14	27	27	3	20	20	6	1	14	13	5	5	5	15	13	8	14	4	16	3	20	20	6	1	14	13	5	5	5	15	13	8	14	4	16	3	3	3	0	0	3	2
A0A024R3W2;Q15388	A0A024R3W2;Q15388	1;1	1;1	1;1	Mitochondrial import receptor subunit TOM20 homolog	TOMM20	;	2	1	1	1	0	0	0	0	0	0	1	1	0	0	0	1	0	0	0	0	0	0	0	0	0	0	1	1	0	0	0	1	0	0	0	0	0	0	0	0	0	0
A0A024R3W7;P24534;A4D1M6;C9JZW3;F8WF65;F2Z2G2	A0A024R3W7;P24534;A4D1M6	5;5;4;2;1;1	4;4;3;2;1;1	4;4;3;2;1;1	Elongation factor 1-beta	EEF1B2;LOC392793	;;	6	5	4	4	0	1	0	1	1	1	1	0	1	2	1	0	0	1	1	1	0	0	0	1	1	1	1	0	1	2	1	0	0	1	1	1	0	0	0	1	1	1
B7Z597;B3GQS7;A0A024R3X4;P10809;B7Z5E7;B7Z4F6;A0A0S2Z415;C9JL25;E7EXB4;Q53SE2;E7ESH4;B7Z532;P10809-2	B7Z597;B3GQS7;A0A024R3X4;P10809;B7Z5E7;B7Z4F6	5;5;5;5;4;4;1;1;1;1;1;1;1	5;5;5;5;4;4;1;1;1;1;1;1;1	5;5;5;5;4;4;1;1;1;1;1;1;1	60 kDa heat shock protein, mitochondrial	HSPD1	;;;;;	13	5	5	5	1	1	0	2	0	0	1	1	0	1	1	0	2	0	0	1	1	1	0	2	0	0	1	1	0	1	1	0	2	0	0	1	1	1	0	2	0	0
A8K012;A0A024R3X9;S4R3N1;Q9Y3A3-2;Q9Y3A3-3;Q9Y3A3;B4DM50	A8K012;A0A024R3X9;S4R3N1;Q9Y3A3-2;Q9Y3A3-3;Q9Y3A3;B4DM50	2;2;2;2;2;2;1	2;2;2;2;2;2;1	2;2;2;2;2;2;1	MOB-like protein phocein	PREI3;HSPE1-MOB4;MOB4	;;;;;;	7	2	2	2	0	0	0	0	0	1	2	0	0	0	1	0	0	0	0	1	0	0	0	0	0	1	2	0	0	0	1	0	0	0	0	1	0	0	0	0	0	1
A0A024R3Z2;B8ZZN6;P63165;B8ZZJ0;B8ZZ67;B9A032;G2XKQ0;P63165-2	A0A024R3Z2;B8ZZN6;P63165;B8ZZJ0;B8ZZ67;B9A032;G2XKQ0;P63165-2	4;4;4;2;2;2;2;2	4;4;4;2;2;2;2;2	4;4;4;2;2;2;2;2	Small ubiquitin-related modifier 1;Small ubiquitin-related modifier	SUMO1	;;;;;;;	8	4	4	4	1	3	0	0	3	2	1	0	1	3	2	1	3	1	3	1	1	3	0	0	3	2	1	0	1	3	2	1	3	1	3	1	1	3	0	0	3	2
E9PHS0;Q6FHH6;Q53TN2;B2R602;A0A024R3Z5;O43813;F8WDS9;B4DGM7	E9PHS0;Q6FHH6;Q53TN2;B2R602;A0A024R3Z5;O43813;F8WDS9;B4DGM7	3;3;3;3;3;3;2;2	3;3;3;3;3;3;2;2	3;3;3;3;3;3;2;2	LanC-like protein 1	LANCL1	;;;;;;;	8	3	3	3	0	0	0	0	0	1	0	0	0	0	0	0	1	0	2	0	0	0	0	0	0	1	0	0	0	0	0	0	1	0	2	0	0	0	0	0	0	1
D3DN77;A0A024R3Z6;Q53FN7;Q7L1Q6-2;Q7L1Q6;Q7L1Q6-4;Q7L1Q6-3;B3KU41;C9IZ80;E9PFD4;C9JFN4	D3DN77;A0A024R3Z6;Q53FN7;Q7L1Q6-2;Q7L1Q6;Q7L1Q6-4;Q7L1Q6-3;B3KU41;C9IZ80	5;5;5;5;5;5;5;4;4;1;1	5;5;5;5;5;5;5;4;4;1;1	4;4;4;4;4;4;4;4;4;0;1	Basic leucine zipper and W2 domain-containing protein 1	hCG_2022736;BZW1	;;;;;;;;	11	5	5	4	0	1	0	0	0	1	0	0	1	2	0	0	2	0	0	0	0	1	0	0	0	1	0	0	1	2	0	0	2	0	0	0	0	1	0	0	0	1
A0A024R442;Q53SB6;E7ETB3;B7Z7F0;Q9ULA0;Q9BSS9;E7EMB6;A0A024R443;Q9NV55;Q9HAC6;B9ZVU2;F8WAN0;B7Z822;E5RJ35;E7EPX3;C9JBE1	A0A024R442;Q53SB6;E7ETB3;B7Z7F0;Q9ULA0;Q9BSS9;E7EMB6;A0A024R443;Q9NV55;Q9HAC6;B9ZVU2;F8WAN0;B7Z822	6;6;6;6;6;4;4;4;4;3;3;3;3;2;2;2	6;6;6;6;6;4;4;4;4;3;3;3;3;2;2;2	6;6;6;6;6;4;4;4;4;3;3;3;3;2;2;2	Aspartyl aminopeptidase	DNPEP	;;;;;;;;;;;;	16	6	6	6	0	0	0	0	0	2	0	0	0	1	0	0	3	0	4	0	0	0	0	0	0	2	0	0	0	1	0	0	3	0	4	0	0	0	0	0	0	2
B7ZLE5;A0A024R462;P02751-10;P02751-6;P02751-5;P02751-9;P02751-14;P02751-13;P02751-8;P02751-17;P02751-3;P02751;P02751-7;P02751-15;P02751-4;P02751-11;P02751-12;Q6MZM7;Q59G22;Q6N084;H0Y7Z1;Q5CZ99;B4DU16;B4DTK1;Q6MZF4;Q68CX6;P02751-16;P02751-2;Q53S27;Q9H382;Q7L553;Q6PJE5;B4DN21;B4DTH2;Q9UQS6;O95617;A6YID4;A6YID5;A6YID3;A6YID2;A6YID6	B7ZLE5;A0A024R462;P02751-10;P02751-6;P02751-5;P02751-9;P02751-14;P02751-13;P02751-8;P02751-17;P02751-3;P02751;P02751-7;P02751-15;P02751-4;P02751-11;P02751-12;Q6MZM7;Q59G22;Q6N084;H0Y7Z1	8;8;8;8;8;8;8;8;8;8;8;8;8;8;7;7;6;5;4;4;4;3;3;3;3;3;3;2;1;1;1;1;1;1;1;1;1;1;1;1;1	8;8;8;8;8;8;8;8;8;8;8;8;8;8;7;7;6;5;4;4;4;3;3;3;3;3;3;2;1;1;1;1;1;1;1;1;1;1;1;1;1	8;8;8;8;8;8;8;8;8;8;8;8;8;8;7;7;6;5;4;4;4;3;3;3;3;3;3;2;1;1;1;1;1;1;1;1;1;1;1;1;1	Fibronectin;Anastellin;Ugl-Y1;Ugl-Y2;Ugl-Y3	FN1;DKFZp686O12165;DKFZp686L11144	;;;;;;;;;;;;;;;;;;;;	41	8	8	8	0	3	0	0	1	0	0	0	1	4	3	0	3	1	0	0	0	3	0	0	1	0	0	0	1	4	3	0	3	1	0	0	0	3	0	0	1	0
J3KQ34;Q53GQ2;A0A024R471;Q9H9Q2;B3KW51;B3KV02;A0A024R478;J3QT73;A0A087X1P5;J3KQ41;Q9H9Q2-2;Q9H9Q2-3	J3KQ34;Q53GQ2;A0A024R471;Q9H9Q2;B3KW51;B3KV02;A0A024R478;J3QT73;A0A087X1P5;J3KQ41;Q9H9Q2-2;Q9H9Q2-3	2;2;2;2;1;1;1;1;1;1;1;1	2;2;2;2;1;1;1;1;1;1;1;1	2;2;2;2;1;1;1;1;1;1;1;1	COP9 signalosome complex subunit 7b	COPS7B	;;;;;;;;;;;	12	2	2	2	0	0	0	0	0	0	0	0	0	2	0	0	1	0	0	0	0	0	0	0	0	0	0	0	0	2	0	0	1	0	0	0	0	0	0	0	0	0
A0A0U1RRC2;A0A024R482;Q96IJ6;Q96IJ6-2	A0A0U1RRC2;A0A024R482;Q96IJ6;Q96IJ6-2	1;1;1;1	1;1;1;1	1;1;1;1	Mannose-1-phosphate guanyltransferase alpha	GMPPA	;;;	4	1	1	1	0	0	0	0	0	0	1	0	0	1	1	1	1	1	1	1	0	0	0	0	0	0	1	0	0	1	1	1	1	1	1	1	0	0	0	0	0	0
A0A024R486;A0A087X1I8;Q7Z3E5-2;Q7Z3E5;H7C3U7;H7BZY2;H7C2P6;C9J535;C9JW07;H7BZA2	A0A024R486;A0A087X1I8;Q7Z3E5-2;Q7Z3E5	6;6;6;6;2;2;1;1;1;1	6;6;6;6;2;2;1;1;1;1	6;6;6;6;2;2;1;1;1;1	LisH domain-containing protein ARMC9	ARMC9	;;;	10	6	6	6	0	0	0	0	0	3	0	0	0	2	2	0	1	0	1	0	0	0	0	0	0	3	0	0	0	2	2	0	1	0	1	0	0	0	0	0	0	3
Q9H8N9;A0A024R488;Q8IWB7;C9JJ54	Q9H8N9;A0A024R488;Q8IWB7;C9JJ54	5;5;5;3	5;5;5;3	5;5;5;3	WD repeat and FYVE domain-containing protein 1	WDFY1	;;;	4	5	5	5	0	3	0	0	1	3	0	0	0	4	3	0	3	0	4	0	0	3	0	0	1	3	0	0	0	4	3	0	3	0	4	0	0	3	0	0	1	3
B3KN05;B2RBE0;A0A024R497;O95573;B3KMA6	B3KN05;B2RBE0;A0A024R497;O95573;B3KMA6	3;3;3;3;2	3;3;3;3;2	3;3;3;3;2	Long-chain-fatty-acid--CoA ligase 3	ACSL3	;;;;	5	3	3	3	0	0	0	0	0	0	0	0	0	1	0	0	2	0	3	0	0	0	0	0	0	0	0	0	0	1	0	0	2	0	3	0	0	0	0	0	0	0
A0A024R499;P35568;W0KRH6;W0KR29;W0KMC7;M1S0W8;M1RSU5	A0A024R499;P35568	20;20;2;2;2;2;1	20;20;2;2;2;2;1	20;20;2;2;2;2;1	Insulin receptor substrate 1	IRS1	;	7	20	20	20	9	10	1	0	9	7	0	0	4	9	6	3	11	1	9	0	9	10	1	0	9	7	0	0	4	9	6	3	11	1	9	0	9	10	1	0	9	7
B3KM80;Q6ZS99;B3KTP9;A0A024R4A0;P19338;H7BY16;Q9BQ02	B3KM80;Q6ZS99;B3KTP9;A0A024R4A0;P19338;H7BY16	5;5;5;5;5;3;2	5;5;5;5;5;3;2	5;5;5;5;5;3;2	Nucleolin	NCL	;;;;;	7	5	5	5	0	1	3	0	0	0	2	1	1	1	1	1	2	2	0	1	0	1	3	0	0	0	2	1	1	1	1	1	2	2	0	1	0	1	3	0	0	0
A0A024R4A5;Q6Y7W6-4;Q6Y7W6-5;Q6Y7W6;I1E4Y6;Q6Y7W6-3;E7ESB6;C9JHW1;B4DRT8;B4DZM1;F8WCD5;C9JPV7;C9JXQ0;C9J0V6;C9JHT0;C9JRZ2;B4DLU7;C9J7G1;B8ZZD2	A0A024R4A5;Q6Y7W6-4;Q6Y7W6-5;Q6Y7W6;I1E4Y6;Q6Y7W6-3;E7ESB6;C9JHW1;B4DRT8;B4DZM1	9;9;9;9;8;7;6;5;5;5;1;1;1;1;1;1;1;1;1	9;9;9;9;8;7;6;5;5;5;1;1;1;1;1;1;1;1;1	9;9;9;9;8;7;6;5;5;5;1;1;1;1;1;1;1;1;1	PERQ amino acid-rich with GYF domain-containing protein 2	TNRC15;GIGYF2	;;;;;;;;;	19	9	9	9	1	2	0	0	0	0	0	0	1	5	3	0	4	0	6	0	1	2	0	0	0	0	0	0	1	5	3	0	4	0	6	0	1	2	0	0	0	0
A0A087WX29;B4DRW3;A0A0A0N0L3;A0A024R4E2;Q13148-4;Q13148;A0A087WW61;A0A087WX67;A0A087WXV3;A0A087WXQ5;K7EJM5;A0A087WV68;A0A0A0N0N3;A0A0A0N0M3;K7EN94;B1AKP7;G3V162;A0A087X260;A0A087WYY0	A0A087WX29;B4DRW3;A0A0A0N0L3;A0A024R4E2;Q13148-4;Q13148;A0A087WW61;A0A087WX67;A0A087WXV3;A0A087WXQ5;K7EJM5;A0A087WV68;A0A0A0N0N3;A0A0A0N0M3;K7EN94;B1AKP7;G3V162;A0A087X260;A0A087WYY0	2;2;2;2;2;2;1;1;1;1;1;1;1;1;1;1;1;1;1	2;2;2;2;2;2;1;1;1;1;1;1;1;1;1;1;1;1;1	2;2;2;2;2;2;1;1;1;1;1;1;1;1;1;1;1;1;1	TAR DNA-binding protein 43	TARDBP;TDP43	;;;;;;;;;;;;;;;;;;	19	2	2	2	2	2	0	0	1	1	0	0	0	1	0	1	0	0	1	0	2	2	0	0	1	1	0	0	0	1	0	1	0	0	1	0	2	2	0	0	1	1
A0A024R4E5;B2R5V9;B4DKR8;H0Y394;Q6ZS03;H7C0A4;C9JIZ1;C9J5E5;Q5HYC5;Q96CF6;C9JZI8;C9JHZ8;C9JES8;C9JHS7;C9JT62;C9JK79;Q6ZN49;Q2HJC8;C9JBS3;C9JEJ8;A0A0U1RVI6;C9JHN6;C9JQ82;H7C2D1;C9JMQ6;H7BZC3;C9JHS9;C9J739	A0A024R4E5;B2R5V9;B4DKR8;H0Y394	32;30;23;21;15;14;13;11;11;11;9;8;8;7;6;6;6;6;5;5;5;5;4;4;3;3;1;1	32;30;23;21;15;14;13;11;11;11;9;8;8;7;6;6;6;6;5;5;5;5;4;4;3;3;1;1	1;1;0;0;0;0;1;1;0;0;1;1;1;1;1;1;0;0;1;1;1;1;0;0;0;0;0;0		HDLBP	;;;	28	32	32	1	10	18	3	2	4	13	3	5	10	16	14	7	15	4	15	4	10	18	3	2	4	13	3	5	10	16	14	7	15	4	15	4	0	0	0	0	0	0
A0A024R4E7;O96011-2;O96011;H7C3V6;B3KSS3	A0A024R4E7;O96011-2;O96011;H7C3V6;B3KSS3	4;4;4;2;2	4;4;4;2;2	4;4;4;2;2	Peroxisomal membrane protein 11B	PEX11B	;;;;	5	4	4	4	0	3	0	0	1	3	1	1	1	3	2	1	2	2	3	1	0	3	0	0	1	3	1	1	1	3	2	1	2	2	3	1	0	3	0	0	1	3
A0A024R4F1;P06733;E2DRY6;P06733-2;K7EM90;A4QMW8;A4UCS8;L0R849	A0A024R4F1;P06733;E2DRY6;P06733-2	12;12;8;8;5;4;4;3	12;12;8;8;5;4;4;3	12;12;8;8;5;4;4;3	Alpha-enolase;Enolase	ENO1	;;;	8	12	12	12	6	9	4	4	2	5	4	2	1	5	2	1	2	0	4	0	6	9	4	4	2	5	4	2	1	5	2	1	2	0	4	0	6	9	4	4	2	5
A0A024R4G1;Q8N1G4	A0A024R4G1;Q8N1G4	12;12	12;12	12;12	Leucine-rich repeat-containing protein 47	LRRC47	;	2	12	12	12	1	6	0	0	1	5	0	0	2	4	4	0	4	1	7	0	1	6	0	0	1	5	0	0	2	4	4	0	4	1	7	0	1	6	0	0	1	5
A0A024R4H5;O00273-2;K7ERT1	A0A024R4H5;O00273-2;K7ERT1	7;7;4	1;1;0	1;1;0	DNA fragmentation factor subunit alpha	DFFA	;;	3	7	1	1	4	5	2	0	1	2	0	1	2	5	4	1	2	2	3	2	0	0	0	0	0	0	0	0	0	1	0	0	0	0	0	0	0	0	0	0	0	0
Q0QF37;Q75MT9;Q6FHZ0;A0A024R4K3;P40926;G3XAL0;B3KTM1;P40926-2	Q0QF37;Q75MT9;Q6FHZ0;A0A024R4K3;P40926;G3XAL0;B3KTM1;P40926-2	3;3;3;3;3;2;2;2	3;3;3;3;3;2;2;2	3;3;3;3;3;2;2;2	Malate dehydrogenase;Malate dehydrogenase, mitochondrial	MDH2	;;;;;;;	8	3	3	3	0	3	0	1	0	0	0	1	0	0	0	0	0	0	0	0	0	3	0	1	0	0	0	1	0	0	0	0	0	0	0	0	0	3	0	1	0	0
A5D904;B5MCT8;C9JM19;B7Z732;A0A024R4M0;P46781	A5D904;B5MCT8;C9JM19;B7Z732;A0A024R4M0;P46781	2;2;2;2;2;2	2;2;2;2;2;2	2;2;2;2;2;2	40S ribosomal protein S9	RPS9	;;;;;	6	2	2	2	0	1	0	0	0	0	0	1	0	1	0	1	0	0	1	0	0	1	0	0	0	0	0	1	0	1	0	1	0	0	1	0	0	1	0	0	0	0
A0A024R4U0;Q9NP61;Q9NP61-2;B7Z6L2;B0QYV8;B0QYV9;E9PMR9;E9PM63;E9PNY8;H0YDX1;E9PMU9;E9PJT7;E9PK28;E9PN48;B7Z6H9;E9PQP3;E9PIY6;B3KV00;A0A0D9SF70;G5E9L0;Q8N6H7	A0A024R4U0;Q9NP61;Q9NP61-2;B7Z6L2	13;13;12;10;4;2;1;1;1;1;1;1;1;1;1;1;1;1;1;1;1	13;13;12;10;4;2;1;1;1;1;1;1;1;1;1;1;1;1;1;1;1	2;2;1;0;1;2;1;1;1;1;1;1;1;1;1;1;1;1;1;1;1	ADP-ribosylation factor GTPase-activating protein 3	ARFGAP3	;;;	21	13	13	2	2	5	1	0	3	4	0	0	1	7	3	2	6	2	7	0	2	5	1	0	3	4	0	0	1	7	3	2	6	2	7	0	0	1	0	0	0	1
Q6ZVI6;A0A024R4X0;P00387-2;P00387;P00387-3;B1AHF3	Q6ZVI6;A0A024R4X0;P00387-2;P00387;P00387-3;B1AHF3	2;2;2;2;2;1	2;2;2;2;2;1	2;2;2;2;2;1	NADH-cytochrome b5 reductase;NADH-cytochrome b5 reductase 3;NADH-cytochrome b5 reductase 3 membrane-bound form;NADH-cytochrome b5 reductase 3 soluble form	CYB5R3	;;;;;	6	2	2	2	0	0	0	0	0	0	0	0	1	0	1	0	1	1	1	0	0	0	0	0	0	0	0	0	1	0	1	0	1	1	1	0	0	0	0	0	0	0
A0A024R4X7;Q9UKX7-2;Q9UKX7;B0QY21;B4E2D3	A0A024R4X7;Q9UKX7-2;Q9UKX7	7;7;7;1;1	7;7;7;1;1	7;7;7;1;1	Nuclear pore complex protein Nup50	hCG_1989366;NUP50	;;	5	7	7	7	3	3	0	0	1	1	1	0	0	1	0	2	2	0	2	0	3	3	0	0	1	1	1	0	0	1	0	2	2	0	2	0	3	3	0	0	1	1
A0A0A6YYC7;A0A024R4Z4;A0A024R4Z1;Q96JP5-2;Q96JP5	A0A0A6YYC7;A0A024R4Z4;A0A024R4Z1;Q96JP5-2;Q96JP5	2;2;2;2;2	2;2;2;2;2	2;2;2;2;2	E3 ubiquitin-protein ligase ZFP91	ZFP91-CNTF;hCG_2042749;ZFP91	;;;;	5	2	2	2	0	0	0	0	0	1	0	0	0	2	2	1	2	0	2	0	0	0	0	0	0	1	0	0	0	2	2	1	2	0	2	0	0	0	0	0	0	1
A0A024R4Z3;Q96PZ2	A0A024R4Z3;Q96PZ2	1;1	1;1	1;1	Protein FAM111A	FAM111A	;	2	1	1	1	0	0	0	0	0	0	0	0	0	0	0	1	0	0	0	0	0	0	0	0	0	0	0	0	0	0	0	1	0	0	0	0	0	0	0	0	0	0
Q68CX1;Q59EX9;G5E933;A0A024R4Z9;O95248;O95248-4	Q68CX1;Q59EX9;G5E933;A0A024R4Z9;O95248;O95248-4	1;1;1;1;1;1	1;1;1;1;1;1	1;1;1;1;1;1	Myotubularin-related protein 5	DKFZp761D0422;SBF1	;;;;;	6	1	1	1	0	0	0	0	0	0	0	0	0	0	0	0	1	0	1	0	0	0	0	0	0	0	0	0	0	0	0	0	1	0	1	0	0	0	0	0	0	0
Q86TR6;Q53RX8;E9PCS8;Q59FW1;H0Y4T7;E7EQY4;D6W5A2;E7EV10;A0A024R6P5;A0A024R534;E7ESY4;Q13330-2;O94776-2;Q9BTC8-2;Q9BTC8;O94776;Q13330-3;Q13330	Q86TR6;Q53RX8;E9PCS8;Q59FW1;H0Y4T7;E7EQY4;D6W5A2;E7EV10;A0A024R6P5;A0A024R534;E7ESY4;Q13330-2;O94776-2;Q9BTC8-2;Q9BTC8;O94776;Q13330-3;Q13330	1;1;1;1;1;1;1;1;1;1;1;1;1;1;1;1;1;1	1;1;1;1;1;1;1;1;1;1;1;1;1;1;1;1;1;1	1;1;1;1;1;1;1;1;1;1;1;1;1;1;1;1;1;1	Metastasis-associated protein MTA1;Metastasis-associated protein MTA2;Metastasis-associated protein MTA3	tmp_locus_6;MTA3;MTA1;MTA2	;;;;;;;;;;;;;;;;;	18	1	1	1	0	0	0	0	0	0	0	0	0	0	0	0	1	0	1	0	0	0	0	0	0	0	0	0	0	0	0	0	1	0	1	0	0	0	0	0	0	0
E9PJ81;E9PRQ7;A0A024R598;A0A024R539;Q04323;Q04323-2;B4E0P8;Q05BV2;B4DNC6;A0A087WTZ5;E9PS08;B4DU88	E9PJ81;E9PRQ7;A0A024R598;A0A024R539;Q04323;Q04323-2;B4E0P8;Q05BV2;B4DNC6;A0A087WTZ5	4;4;4;4;4;4;3;2;2;2;1;1	4;4;4;4;4;4;3;2;2;2;1;1	4;4;4;4;4;4;3;2;2;2;1;1	UBX domain-containing protein 1	UBXN1;LOC51035	;;;;;;;;;	12	4	4	4	0	2	0	0	0	0	0	0	1	2	0	0	0	0	1	0	0	2	0	0	0	0	0	0	1	2	0	0	0	0	1	0	0	2	0	0	0	0
A0A024R542;Q9C0C2;B3KXS7;Q9C0C2-2;E9PKK0;E9PKE7;Q86TK2	A0A024R542;Q9C0C2;B3KXS7;Q9C0C2-2	64;64;42;37;12;7;6	64;64;42;37;12;7;6	64;64;42;37;12;7;6	182 kDa tankyrase-1-binding protein	TNKS1BP1	;;;	7	64	64	64	28	40	7	2	19	32	12	7	15	41	28	14	42	13	45	8	28	40	7	2	19	32	12	7	15	41	28	14	42	13	45	8	28	40	7	2	19	32
F5GX77;A0A024R565;Q9UI30-2;Q9UI30;F5GYQ2	F5GX77;A0A024R565;Q9UI30-2;Q9UI30;F5GYQ2	2;2;2;2;1	2;2;2;2;1	2;2;2;2;1	Multifunctional methyltransferase subunit TRM112-like protein	TRMT112;HSPC152	;;;;	5	2	2	2	0	1	0	0	1	2	0	0	0	2	2	0	2	0	1	0	0	1	0	0	1	2	0	0	0	2	2	0	2	0	1	0	0	1	0	0	1	2
A0A024R588;A0A024R566;B4DJU4;A0A024R5D9;A0A024R572;Q15637-4;Q15637-6;Q15637-3;Q15637-2;Q15637;B4DSE4;Q15637-5;Q15637-7;B4DX42;Q14820;F8WEV5;C9J792;H7C561	A0A024R588;A0A024R566;B4DJU4;A0A024R5D9;A0A024R572;Q15637-4;Q15637-6;Q15637-3;Q15637-2;Q15637;B4DSE4;Q15637-5;Q15637-7;B4DX42	9;9;9;9;9;9;9;9;9;9;8;7;6;5;4;4;1;1	9;9;9;9;9;9;9;9;9;9;8;7;6;5;4;4;1;1	9;9;9;9;9;9;9;9;9;9;8;7;6;5;4;4;1;1	Splicing factor 1	SF1	;;;;;;;;;;;;;	18	9	9	9	5	3	1	0	3	0	0	1	1	1	1	2	1	0	1	1	5	3	1	0	3	0	0	1	1	1	1	2	1	0	1	1	5	3	1	0	3	0
E9PJX1;E9PJ47;B4DHV1;E9PMQ3;E9PQ47;E9PNY1;A0A024R576;O95159	E9PJX1;E9PJ47;B4DHV1;E9PMQ3;E9PQ47;E9PNY1;A0A024R576;O95159	1;1;1;1;1;1;1;1	1;1;1;1;1;1;1;1	1;1;1;1;1;1;1;1	Zinc finger protein-like 1	ZFPL1	;;;;;;;	8	1	1	1	0	0	0	0	0	0	0	0	0	1	0	0	0	0	1	0	0	0	0	0	0	0	0	0	0	1	0	0	0	0	1	0	0	0	0	0	0	0
A0A024R5A3;A0A024R580;B2RDI5;P07384;B4DWH5;E9PLX0;E9PJJ3;E9PLC9;E9PMC6;E9PJA6;E9PSA6;E9PQB3;E9PRM1;E9PIA9	A0A024R5A3;A0A024R580;B2RDI5;P07384;B4DWH5	5;5;5;5;3;2;2;2;2;2;2;2;2;1	5;5;5;5;3;2;2;2;2;2;2;2;2;1	5;5;5;5;3;2;2;2;2;2;2;2;2;1	Calpain-1 catalytic subunit	CAPN1	;;;;	14	5	5	5	0	0	0	0	0	0	0	0	1	3	0	0	2	1	4	0	0	0	0	0	0	0	0	0	1	3	0	0	2	1	4	0	0	0	0	0	0	0
B4DIW2;F5H6X6;B4DSM6;A0A024R592;V9HWJ0;B4DJ30;Q14697;E9PKU7;B4DZ53;Q14697-2;E9PNH1	B4DIW2;F5H6X6;B4DSM6;A0A024R592;V9HWJ0;B4DJ30;Q14697;E9PKU7;B4DZ53;Q14697-2	3;3;3;3;3;3;3;2;2;2;1	3;3;3;3;3;3;3;2;2;2;1	3;3;3;3;3;3;3;2;2;2;1	Neutral alpha-glucosidase AB	GANAB;HEL-S-164nA	;;;;;;;;;	11	3	3	3	0	1	0	0	1	0	0	0	0	1	2	1	1	1	1	2	0	1	0	0	1	0	0	0	0	1	2	1	1	1	1	2	0	1	0	0	1	0
B2RAQ8;A0A024R5F4;P50416-2;P50416;H3BMD2;H3BUJ0;H3BP22;H3BUV7	B2RAQ8;A0A024R5F4;P50416-2;P50416	7;7;7;7;1;1;1;1	7;7;7;7;1;1;1;1	7;7;7;7;1;1;1;1	Carnitine O-palmitoyltransferase 1, liver isoform	CPT1A	;;;	8	7	7	7	0	0	0	0	4	4	2	1	2	3	3	0	3	2	4	0	0	0	0	0	4	4	2	1	2	3	3	0	3	2	4	0	0	0	0	0	4	4
C9JB90;C9JU14;J3KR73;B7Z5Z9;Q6FGX3;Q6AZ91;Q53ET8;A0A024R5J5;A0A024R5H8;P20340-4;Q9NRW1-2;Q9NRW1;P20340-2;P20340;Q14964	C9JB90;C9JU14;J3KR73;B7Z5Z9;Q6FGX3;Q6AZ91;Q53ET8;A0A024R5J5;A0A024R5H8;P20340-4;Q9NRW1-2;Q9NRW1;P20340-2;P20340;Q14964	1;1;1;1;1;1;1;1;1;1;1;1;1;1;1	1;1;1;1;1;1;1;1;1;1;1;1;1;1;1	1;1;1;1;1;1;1;1;1;1;1;1;1;1;1	Ras-related protein Rab-6A;Ras-related protein Rab-6B;Ras-related protein Rab-39A	RAB6B;RAB6A;RAB39A	;;;;;;;;;;;;;;	15	1	1	1	1	1	1	1	1	1	1	1	1	1	1	1	1	1	1	0	1	1	1	1	1	1	1	1	1	1	1	1	1	1	1	0	1	1	1	1	1	1
A0A087WWG1;A0A024R5J4;Q8TE77-2;Q8TE77;E9PIT5;C9JUG3;A0A024R5C3;Q8TE77-4;Q8TE77-3	A0A087WWG1;A0A024R5J4;Q8TE77-2;Q8TE77;E9PIT5;C9JUG3;A0A024R5C3;Q8TE77-4;Q8TE77-3	2;2;2;2;1;1;1;1;1	2;2;2;2;1;1;1;1;1	2;2;2;2;1;1;1;1;1	Protein phosphatase Slingshot homolog 3	SSH3	;;;;;;;;	9	2	2	2	0	1	0	0	0	1	0	0	0	1	0	0	2	0	0	0	0	1	0	0	0	1	0	0	0	1	0	0	2	0	0	0	0	1	0	0	0	1
A0A024R5J9;Q9BRS0;Q9UBS0	A0A024R5J9;Q9BRS0;Q9UBS0	2;2;2	2;2;2	2;2;2	Ribosomal protein S6 kinase;Ribosomal protein S6 kinase beta-2	RPS6KB2	;;	3	2	2	2	0	1	0	0	0	0	0	0	0	0	0	0	1	0	1	0	0	1	0	0	0	0	0	0	0	0	0	0	1	0	1	0	0	1	0	0	0	0
A0A024R5K1;Q9BR76;A0A087WW53;F5H390;Q9NSK3;Q59F81;B4DIU2;F5H0D2	A0A024R5K1;Q9BR76;A0A087WW53;F5H390;Q9NSK3;Q59F81;B4DIU2	5;5;3;3;3;3;3;1	5;5;3;3;3;3;3;1	5;5;3;3;3;3;3;1	Coronin;Coronin-1B	CORO1B;DKFZp762I166	;;;;;;	8	5	5	5	1	2	0	0	0	2	0	0	1	3	2	0	2	1	3	0	1	2	0	0	0	2	0	0	1	3	2	0	2	1	3	0	1	2	0	0	0	2
E9PKH2;B4DN87;A8K259;A0A024R5K8;P50454;H0YEP8;Q9NPA9;E9PR70;E9PPV6	E9PKH2;B4DN87;A8K259;A0A024R5K8;P50454	3;3;3;3;3;1;1;1;1	3;3;3;3;3;1;1;1;1	3;3;3;3;3;1;1;1;1	Serpin H1	SERPINH1	;;;;	9	3	3	3	0	1	0	0	3	1	0	0	0	0	1	0	1	0	1	0	0	1	0	0	3	1	0	0	0	0	1	0	1	0	1	0	0	1	0	0	3	1
B5BU72;A0A024R5L7;A8K5U9;A0A024R5P1;Q13492-3;Q13492-2;Q13492-5;Q13492;E9PJT1;E9PK13;E9PKP6;E9PI56;E9PLJ8;Q13492-4	B5BU72;A0A024R5L7;A8K5U9;A0A024R5P1;Q13492-3;Q13492-2;Q13492-5;Q13492;E9PJT1;E9PK13;E9PKP6;E9PI56;E9PLJ8;Q13492-4	2;2;2;2;2;2;2;2;1;1;1;1;1;1	2;2;2;2;2;2;2;2;1;1;1;1;1;1	2;2;2;2;2;2;2;2;1;1;1;1;1;1	Phosphatidylinositol-binding clathrin assembly protein	PICALM	;;;;;;;;;;;;;	14	2	2	2	0	0	0	0	0	0	0	0	1	0	0	0	0	0	1	0	0	0	0	0	0	0	0	0	1	0	0	0	0	0	1	0	0	0	0	0	0	0
A0A024R5M9;Q4LE64;Q14980-2;Q14980;A0A087WY61;Q59HB8;Q14980-4;Q14980-3;Q7Z757;Q96HN5;H0YFY6;Q14980-5;A0A024R5G4;F5H4J1;A8K394;K4DIE0;Q3SYK8;F5H6Y5;Q9UNL7;F5GWK2;F5H073;F5H068;F8W6T3;F5H1L0;F5GZW1;G1UI36;F5H2F3;F5H3L6;F5H0Z7;F5H763;Q86XH4;F5H7R5;F5H4Y4;F5GWA2;Q9UPG3	A0A024R5M9;Q4LE64;Q14980-2;Q14980;A0A087WY61;Q59HB8;Q14980-4;Q14980-3;Q7Z757;Q96HN5;H0YFY6;Q14980-5;A0A024R5G4	21;21;21;21;20;18;16;16;14;13;13;13;11;6;6;5;5;5;4;2;2;2;2;2;2;2;2;2;2;2;2;1;1;1;1	21;21;21;21;20;18;16;16;14;13;13;13;11;6;6;5;5;5;4;2;2;2;2;2;2;2;2;2;2;2;2;1;1;1;1	21;21;21;21;20;18;16;16;14;13;13;13;11;6;6;5;5;5;4;2;2;2;2;2;2;2;2;2;2;2;2;1;1;1;1	Nuclear mitotic apparatus protein 1	NUMA1;NUMA1 variant protein	;;;;;;;;;;;;	35	21	21	21	7	4	0	0	5	1	0	0	1	4	2	6	6	0	8	1	7	4	0	0	5	1	0	0	1	4	2	6	6	0	8	1	7	4	0	0	5	1
A0A024R5P7;A0A024R5U9;Q6PJW8-2;Q6PJW8;Q6PJW8-3	A0A024R5P7;A0A024R5U9;Q6PJW8-2;Q6PJW8	5;5;5;5;1	5;5;5;5;1	5;5;5;5;1	Consortin	C1orf71;CNST	;;;	5	5	5	5	1	3	0	0	1	2	0	0	1	0	1	2	1	1	1	0	1	3	0	0	1	2	0	0	1	0	1	2	1	1	1	0	1	3	0	0	1	2
B4E1L0;A0A024R5Q7;P30520;G3V5D8;G3V232;B3KTV4;Q8N142;Q8N142-2	B4E1L0;A0A024R5Q7;P30520	6;6;6;1;1;1;1;1	6;6;6;1;1;1;1;1	6;6;6;1;1;1;1;1	Adenylosuccinate synthetase isozyme 2	ADSS	;;	8	6	6	6	0	0	0	0	2	4	1	0	1	5	4	1	5	1	3	0	0	0	0	0	2	4	1	0	1	5	4	1	5	1	3	0	0	0	0	0	2	4
A0A024R5R0;Q93073-2;Q93073;H0YNT4;J3KPI1	A0A024R5R0;Q93073-2;Q93073	3;3;3;1;1	3;3;3;1;1	3;3;3;1;1	Selenocysteine insertion sequence-binding protein 2-like	KIAA0256;SECISBP2L	;;	5	3	3	3	0	1	0	0	0	0	0	0	0	0	1	0	1	0	3	0	0	1	0	0	0	0	0	0	0	0	1	0	1	0	3	0	0	1	0	0	0	0
A8K8N5;A0A024R5S4;P40818-2;P40818;B4DUC6;A0A075B720;Q05CD9;Q05DF5;B3KRK3	A8K8N5;A0A024R5S4;P40818-2;P40818;B4DUC6	5;5;5;5;3;2;2;2;1	5;5;5;5;3;2;2;2;1	5;5;5;5;3;2;2;2;1	Ubiquitin carboxyl-terminal hydrolase;Ubiquitin carboxyl-terminal hydrolase 8	USP8	;;;;	9	5	5	5	0	0	0	0	0	0	0	0	0	5	0	0	3	0	4	0	0	0	0	0	0	0	0	0	0	5	0	0	3	0	4	0	0	0	0	0	0	0
A0A024R5S9;P46934-4;H0Y8X6;P46934-3;P46934-2;P46934;H0Y8H4;K7EKL1	A0A024R5S9;P46934-4;H0Y8X6;P46934-3;P46934-2;P46934	4;4;3;3;3;3;1;1	2;2;2;2;2;2;0;0	2;2;2;2;2;2;0;0	E3 ubiquitin-protein ligase NEDD4	NEDD4	;;;;;	8	4	2	2	0	0	0	0	0	0	0	0	0	4	1	0	2	0	2	0	0	0	0	0	0	0	0	0	0	2	0	0	1	0	1	0	0	0	0	0	0	0
A0A024R5Z3;P84022;Q59F45;P84022-2;P84022-3;H3BVD1;H0YMP2;H0YL71;H3BP09;A0A024RDR3;P84022-4;O15198-2;O15198;H3BQ00;B7Z725;Q6I9T1;Q68DB7;Q99717;Q15797;Q68DS8;H0YNV1;D6RAY1;D6REQ3;D6RDN7;H0YKE2;D6RIZ9;D6RD62;D6RBB4;H0YAK7	A0A024R5Z3;P84022;Q59F45;P84022-2;P84022-3	9;9;8;7;6;4;3;3;3;3;3;3;3;2;2;2;2;2;2;1;1;1;1;1;1;1;1;1;1	3;3;2;1;1;0;0;0;0;0;1;0;0;1;1;0;0;0;0;1;0;0;0;0;0;0;0;0;0	3;3;2;1;1;0;0;0;0;0;1;0;0;1;1;0;0;0;0;1;0;0;0;0;0;0;0;0;0	Mothers against decapentaplegic homolog;Mothers against decapentaplegic homolog 3	SMAD3	;;;;	29	9	3	3	1	4	0	0	2	5	0	0	0	4	2	0	4	0	4	0	0	0	0	0	1	1	0	0	0	0	0	0	1	0	1	0	0	0	0	0	1	1
V9HW65;A0A024R5Z7;P07355;P07355-2;H0YN42;H0YMD0;H0YMU9;A6NMY6;H0YM50;H0YKS4;B3KRQ1;H0YNP5;B4DNH8;H0YN28;H0YL33;H0YMM1;H0YKZ7;H0YLV6;H0YMT9;H0YKX9;H0YNA0;H0YKL9;H0YMW4;H0YN52;H0YKV8;H0YMD9;H0YNB8;H0YKN4;H0YLE2	V9HW65;A0A024R5Z7;P07355;P07355-2;H0YN42;H0YMD0;H0YMU9;A6NMY6;H0YM50;H0YKS4;B3KRQ1;H0YNP5;B4DNH8;H0YN28;H0YL33	30;30;30;29;25;23;23;22;20;17;17;16;16;15;15;12;10;10;10;10;9;8;8;7;7;6;4;4;2	30;30;30;29;25;23;23;22;20;17;17;16;16;15;15;12;10;10;10;10;9;8;8;7;7;6;4;4;2	30;30;30;29;25;23;23;22;20;17;17;16;16;15;15;12;10;10;10;10;9;8;8;7;7;6;4;4;2	Annexin;Annexin A2;Putative annexin A2-like protein	HEL-S-270;ANXA2;ANXA2P2	;;;;;;;;;;;;;;	29	30	30	30	20	26	13	12	20	23	16	12	18	22	22	17	23	15	26	14	20	26	13	12	20	23	16	12	18	22	22	17	23	15	26	14	20	26	13	12	20	23
A0A024R5Z9;P14618-2;H3BTN5;B4DRT3;Q504U3;H3BR70	A0A024R5Z9;P14618-2;H3BTN5;B4DRT3	22;22;20;19;10;10	1;1;1;1;1;1	1;1;1;1;1;1	Pyruvate kinase;Pyruvate kinase PKM	PKM2;PKM	;;;	6	22	1	1	9	16	6	8	5	11	8	6	7	14	10	5	12	8	16	6	0	0	0	0	0	1	0	0	0	0	0	0	0	0	0	0	0	0	0	0	0	1
Q59FP8;A0A024R610;Q92859-3;Q92859-2;Q92859-4;Q92859	Q59FP8;A0A024R610;Q92859-3;Q92859-2;Q92859-4;Q92859	1;1;1;1;1;1	1;1;1;1;1;1	1;1;1;1;1;1	Neogenin	NEO1	;;;;;	6	1	1	1	0	1	0	0	0	0	0	0	0	0	0	0	0	0	0	0	0	1	0	0	0	0	0	0	0	0	0	0	0	0	0	0	0	1	0	0	0	0
A0A024R637;O60343-2;O60343-3;O60343;O60343-5	A0A024R637;O60343-2;O60343-3;O60343	5;5;5;5;1	5;5;5;5;1	5;5;5;5;1	TBC1 domain family member 4	TBC1D4	;;;	5	5	5	5	0	1	0	0	0	0	0	0	0	1	1	0	4	0	2	0	0	1	0	0	0	0	0	0	0	1	1	0	4	0	2	0	0	1	0	0	0	0
A0A024R652;F5H2F4;B7Z809;P11586	A0A024R652;F5H2F4;B7Z809;P11586	2;2;2;2	2;2;2;2	2;2;2;2	C-1-tetrahydrofolate synthase, cytoplasmic;Methylenetetrahydrofolate dehydrogenase;Methenyltetrahydrofolate cyclohydrolase;Formyltetrahydrofolate synthetase;C-1-tetrahydrofolate synthase, cytoplasmic, N-terminally processed	MTHFD1	;;;	4	2	2	2	1	0	0	0	0	0	0	0	0	1	0	0	0	0	1	0	1	0	0	0	0	0	0	0	0	1	0	0	0	0	1	0	1	0	0	0	0	0
G3V2D5;G3V2P5;B4DG15;B3KNA8;A0A024R658;Q07352;B4E1N3;G3V515	G3V2D5;G3V2P5;B4DG15;B3KNA8;A0A024R658;Q07352;B4E1N3;G3V515	4;4;4;4;4;4;3;2	3;3;3;3;3;3;2;2	3;3;3;3;3;3;2;2	Zinc finger protein 36, C3H1 type-like 1	ZFP36L1	;;;;;;;	8	4	3	3	0	2	0	0	2	0	0	0	0	2	0	0	0	0	1	0	0	2	0	0	2	0	0	0	0	2	0	0	0	0	0	0	0	2	0	0	2	0
A0A024R663;Q86UP2-2;Q86UP2-4;Q86UP2;Q86UP2-3;G3V4Y7;B3KWP6;B7Z6P3;G3V5P0;H0YJP2;G3V5G2;H0YJV5;B3KP76;H0YJZ8	A0A024R663;Q86UP2-2;Q86UP2-4;Q86UP2;Q86UP2-3;G3V4Y7	18;18;18;18;17;9;5;5;3;2;2;1;1;1	18;18;18;18;17;9;5;5;3;2;2;1;1;1	18;18;18;18;17;9;5;5;3;2;2;1;1;1	Kinectin	KTN1	;;;;;	14	18	18	18	0	9	0	1	1	4	6	3	2	5	4	0	4	2	8	2	0	9	0	1	1	4	6	3	2	5	4	0	4	2	8	2	0	9	0	1	1	4
A0A024R684;A0A024R681;B2RCI6;A0A024R6C4;A0A024R6F4;P49757-4;P49757-2;P49757-3;P49757;P49757-8;P49757-7;P49757-6;P49757-5;Q86SW5;G3V3R1;G3V3M5;Q86SW6;G3V3Z8;P49757-9;G3V4S6;G3V433;Q5D0E5;B4DUD7	A0A024R684;A0A024R681;B2RCI6;A0A024R6C4;A0A024R6F4;P49757-4;P49757-2;P49757-3;P49757;P49757-8;P49757-7;P49757-6;P49757-5;Q86SW5;G3V3R1;G3V3M5;Q86SW6;G3V3Z8	11;11;11;11;11;11;11;11;11;8;8;8;8;7;7;6;6;6;4;2;2;1;1	8;8;8;8;8;8;8;8;8;6;6;6;6;5;5;4;4;5;3;2;2;1;1	8;8;8;8;8;8;8;8;8;6;6;6;6;5;5;4;4;5;3;2;2;1;1	Protein numb homolog	NUMB	;;;;;;;;;;;;;;;;;	23	11	8	8	5	5	0	0	4	3	3	1	3	5	5	2	4	2	8	0	2	4	0	0	2	3	2	1	2	3	4	1	4	2	6	0	2	4	0	0	2	3
A0A0U1RRM8;H0YJ34;A8K6S3;A0A024R687;Q96AC1-2;Q96AC1;Q96AC1-3;H0YJB6;Q49AC8;G3V1L6;Q54A15;B2RAX1;Q9BQL6-4;Q9BQL6-2;Q9BQL6	A0A0U1RRM8;H0YJ34;A8K6S3;A0A024R687;Q96AC1-2;Q96AC1;Q96AC1-3	3;3;3;3;3;3;3;1;1;1;1;1;1;1;1	3;3;3;3;3;3;3;1;1;1;1;1;1;1;1	3;3;3;3;3;3;3;1;1;1;1;1;1;1;1	Fermitin family homolog 2	FERMT2;PLEKHC1	;;;;;;	15	3	3	3	0	0	0	0	0	1	0	0	1	2	1	1	1	0	2	0	0	0	0	0	0	1	0	0	1	2	1	1	1	0	2	0	0	0	0	0	0	1
Q86TY5;Q6FGL0;A0A024R693;Q59FR8;P17931;G3V3R6;Q6NVH9	Q86TY5;Q6FGL0;A0A024R693;Q59FR8;P17931;G3V3R6;Q6NVH9	4;4;4;4;4;3;3	4;4;4;4;4;3;3	4;4;4;4;4;3;3	Galectin;Galectin-3	LGALS3;hCG_22119	;;;;;;	7	4	4	4	1	2	1	3	0	0	0	0	0	0	0	0	0	0	0	0	1	2	1	3	0	0	0	0	0	0	0	0	0	0	0	0	1	2	1	3	0	0
B5BUD5;B2R8E4;A0A024R6A5;P35813-2;P35813;P35813-3;E9PKB5;B8ZZF0;C9JIR6;A8K599;Q4J6C0;B3KP90;O75688-5;O75688-4;O75688-2;O75688	B5BUD5;B2R8E4;A0A024R6A5;P35813-2;P35813;P35813-3	3;3;3;3;3;3;1;1;1;1;1;1;1;1;1;1	3;3;3;3;3;3;1;1;1;1;1;1;1;1;1;1	3;3;3;3;3;3;1;1;1;1;1;1;1;1;1;1	Protein phosphatase 1A	PPM1A	;;;;;	16	3	3	3	0	1	0	0	0	0	0	0	0	2	2	0	2	0	2	0	0	1	0	0	0	0	0	0	0	2	2	0	2	0	2	0	0	1	0	0	0	0
A0A024R6B5;P54652;B3KUS2	A0A024R6B5;P54652	9;9;4	2;2;1	2;2;1	Heat shock-related 70 kDa protein 2	HSPA2	;	3	9	2	2	2	4	3	6	3	6	3	2	2	7	3	0	5	2	7	1	0	0	0	1	0	0	0	0	0	1	0	0	0	0	0	0	0	0	0	1	0	0
A0A024R6D1;Q8TD19;B3KY50;Q6PKF2;G3V459;G3V5V0;G3V2Z5;REV__Q5SQT3;REV__Q9HA11;REV__Q9P0M6;REV__A0A024QZP6	A0A024R6D1;Q8TD19	25;25;11;7;4;1;1;1;1;1;1	25;25;11;7;4;1;1;1;1;1;1	25;25;11;7;4;1;1;1;1;1;1	Serine/threonine-protein kinase Nek9	NEK9	;	11	25	25	25	7	15	0	0	10	10	0	1	3	13	11	5	18	2	16	0	7	15	0	0	10	10	0	1	3	13	11	5	18	2	16	0	7	15	0	0	10	10
G3V3Y4;G3V5I6;A0A024R6F2;G3V256;H0YJA2;Q6PJT7-10;Q6PJT7-4;Q6PJT7-3;Q6PJT7-11;Q6PJT7-5;Q6PJT7-9;Q6PJT7-2;Q6PJT7	G3V3Y4;G3V5I6;A0A024R6F2;G3V256;H0YJA2;Q6PJT7-10;Q6PJT7-4;Q6PJT7-3;Q6PJT7-11;Q6PJT7-5;Q6PJT7-9;Q6PJT7-2;Q6PJT7	1;1;1;1;1;1;1;1;1;1;1;1;1	1;1;1;1;1;1;1;1;1;1;1;1;1	1;1;1;1;1;1;1;1;1;1;1;1;1	Zinc finger CCCH domain-containing protein 14	ZC3H14;FLJ11806	;;;;;;;;;;;;	13	1	1	1	1	0	0	0	0	0	0	0	0	1	0	0	0	0	1	0	1	0	0	0	0	0	0	0	0	1	0	0	0	0	1	0	1	0	0	0	0	0
A0A024R6H1;O15270;H0YJV2	A0A024R6H1;O15270;H0YJV2	9;9;5	9;9;5	9;9;5	Serine palmitoyltransferase 2	SPTLC2	;;	3	9	9	9	2	3	0	0	6	1	1	0	1	3	2	4	3	0	5	1	2	3	0	0	6	1	1	0	1	3	2	4	3	0	5	1	2	3	0	0	6	1
Q13747;A0A0G2JRN3;E9KL23;A0A024R6I7;P01009-3;P01009-2;P01009	Q13747;A0A0G2JRN3;E9KL23;A0A024R6I7;P01009-3;P01009-2;P01009	1;1;1;1;1;1;1	1;1;1;1;1;1;1	1;1;1;1;1;1;1	Alpha-1-antitrypsin;Short peptide from AAT	SERPINA1	;;;;;;	7	1	1	1	0	0	0	1	0	0	0	0	0	0	0	0	0	0	0	0	0	0	0	1	0	0	0	0	0	0	0	0	0	0	0	0	0	0	0	1	0	0
H0YJP3;A0A024R6K8;P23381-2;P23381	H0YJP3;A0A024R6K8;P23381-2;P23381	2;2;2;2	2;2;2;2	2;2;2;2	Tryptophan--tRNA ligase, cytoplasmic;T1-TrpRS;T2-TrpRS	WARS	;;;	4	2	2	2	0	0	0	0	0	0	0	0	0	1	0	0	1	0	1	0	0	0	0	0	0	0	0	0	0	1	0	0	1	0	1	0	0	0	0	0	0	0
A0A024R6M6;Q9UL15;A8K5J7;Q9UL15-2;G3V274;A8CGI4	A0A024R6M6;Q9UL15;A8K5J7;Q9UL15-2;G3V274	9;9;8;8;6;1	9;9;8;8;6;1	9;9;8;8;6;1	BAG family molecular chaperone regulator 5	BAG5	;;;;	6	9	9	9	1	4	0	0	0	2	0	1	1	7	4	1	4	1	7	1	1	4	0	0	0	2	0	1	1	7	4	1	4	1	7	1	1	4	0	0	0	2
A0A024R6N2;Q9Y5S2;H0YLY0	A0A024R6N2;Q9Y5S2;H0YLY0	3;3;2	2;2;1	2;2;1	Non-specific serine/threonine protein kinase;Serine/threonine-protein kinase MRCK beta	CDC42BPB	;;	3	3	2	2	0	0	0	0	0	0	0	0	0	1	0	0	1	0	2	0	0	0	0	0	0	0	0	0	0	0	0	0	1	0	2	0	0	0	0	0	0	0
Q6IBU0;A0A024R6Q1;P55010;H0YLZ1;Q32Q19;Q05DF3;H0YN40	Q6IBU0;A0A024R6Q1;P55010;H0YLZ1;Q32Q19;Q05DF3;H0YN40	2;2;2;1;1;1;1	2;2;2;1;1;1;1	2;2;2;1;1;1;1	Eukaryotic translation initiation factor 5	EIF5	;;;;;;	7	2	2	2	1	0	0	0	0	0	0	0	0	0	0	0	0	0	1	0	1	0	0	0	0	0	0	0	0	0	0	0	0	0	1	0	1	0	0	0	0	0
B4DRJ7;Q5EBM7;Q53F79;A0A024R6Q7;H3BQM0;G4U4J3;Q8NDF8;Q8NDF8-3;Q8NDF8-5	B4DRJ7;Q5EBM7;Q53F79;A0A024R6Q7;H3BQM0;G4U4J3;Q8NDF8;Q8NDF8-3;Q8NDF8-5	1;1;1;1;1;1;1;1;1	1;1;1;1;1;1;1;1;1	1;1;1;1;1;1;1;1;1	Non-canonical poly(A) RNA polymerase PAPD5	PAPD5	;;;;;;;;	9	1	1	1	0	0	0	0	0	0	0	0	0	1	1	1	1	0	0	0	0	0	0	0	0	0	0	0	0	1	1	1	1	0	0	0	0	0	0	0	0	0
B3KNA9;A0A024R6Q9;B3KND1;J3KRR7;A8KAB0;A0A024R6T1;Q9NQC7-2;Q9NQC7;H3BS09	B3KNA9;A0A024R6Q9;B3KND1;J3KRR7;A8KAB0;A0A024R6T1;Q9NQC7-2;Q9NQC7	3;3;3;3;3;3;3;3;1	3;3;3;3;3;3;3;3;1	3;3;3;3;3;3;3;3;1	Ubiquitin carboxyl-terminal hydrolase CYLD	CYLD	;;;;;;;	9	3	3	3	0	1	0	0	0	0	0	0	0	0	0	0	2	0	1	0	0	1	0	0	0	0	0	0	0	0	0	0	2	0	1	0	0	1	0	0	0	0
A0A024R6T8;Q9GZU8;H3BQQ6;H3BTI2;H3BTP8;H3BSY6;H3BP64;H3BUL4;H3BMX9;H3BPH9;H3BPF9;H3BN22;Q6P4H7;H3BSF0;H3BU93;H3BNK9;Q2VIL1	A0A024R6T8;Q9GZU8;H3BQQ6;H3BTI2;H3BTP8;H3BSY6;H3BP64;H3BUL4;H3BMX9;H3BPH9;H3BPF9;H3BN22;Q6P4H7;H3BSF0;H3BU93	4;4;3;3;3;3;3;3;3;2;2;2;2;2;2;1;1	4;4;3;3;3;3;3;3;3;2;2;2;2;2;2;1;1	4;4;3;3;3;3;3;3;3;2;2;2;2;2;2;1;1	Protein FAM192A	NIP30;FAM192A	;;;;;;;;;;;;;;	17	4	4	4	2	0	0	0	2	1	0	0	0	0	0	2	1	0	1	0	2	0	0	0	2	1	0	0	0	0	0	2	1	0	1	0	2	0	0	0	2	1
H3BTU7;Q59G59;A0A024R6U1;Q9BVA0	H3BTU7;Q59G59;A0A024R6U1;Q9BVA0	1;1;1;1	1;1;1;1	1;1;1;1	Katanin p80 WD40 repeat-containing subunit B1	KATNB1	;;;	4	1	1	1	0	0	0	0	0	0	0	0	0	1	0	0	1	0	1	0	0	0	0	0	0	0	0	0	0	1	0	0	1	0	1	0	0	0	0	0	0	0
H3BU49;A0A024R6U9;Q9Y2Y0-2;Q9Y2Y0	H3BU49;A0A024R6U9;Q9Y2Y0-2;Q9Y2Y0	1;1;1;1	1;1;1;1	1;1;1;1	ADP-ribosylation factor-like protein 2-binding protein	ARL2BP	;;;	4	1	1	1	0	1	0	0	0	1	0	0	0	1	1	0	0	0	0	0	0	1	0	0	0	1	0	0	0	1	1	0	0	0	0	0	0	1	0	0	0	1
A0A024R6Z0;O43237-2;O43237;J3KRI4;J3KRZ2;B4DHD8;J3KSD2;H3BUM4;Q63HJ8;B4E2E0	A0A024R6Z0;O43237-2;O43237;J3KRI4	9;9;9;6;3;2;1;1;1;1	9;9;9;6;3;2;1;1;1;1	9;9;9;6;3;2;1;1;1;1	Cytoplasmic dynein 1 light intermediate chain 2	DYNC1LI2	;;;	10	9	9	9	0	5	0	0	0	3	0	0	1	5	2	1	2	0	4	1	0	5	0	0	0	3	0	0	1	5	2	1	2	0	4	1	0	5	0	0	0	3
A0A024R704;P78362;P78362-2;H7C5L6	A0A024R704;P78362;P78362-2;H7C5L6	3;3;3;2	2;2;2;1	2;2;2;1	SRSF protein kinase 2;SRSF protein kinase 2 N-terminal;SRSF protein kinase 2 C-terminal	SRPK2	;;;	4	3	2	2	0	0	0	0	0	1	0	0	1	2	1	0	1	0	1	0	0	0	0	0	0	1	0	0	0	2	0	0	1	0	1	0	0	0	0	0	0	1
A0A024R705;Q9UN37;Q9NXK5;Q9UF30;I3L4J1;Q49AN7;A8K5D8;A8K4G7;A0A024R2C5;O75351;B3KNH6;Q6PIW4-2;Q6PIW4	A0A024R705;Q9UN37;Q9NXK5;Q9UF30;I3L4J1	5;5;3;3;3;2;2;2;2;2;1;1;1	5;5;3;3;3;2;2;2;2;2;1;1;1	5;5;3;3;3;2;2;2;2;2;1;1;1	Vacuolar protein sorting-associated protein 4A	VPS4A;DKFZp434E0418	;;;;	13	5	5	5	0	1	0	0	0	1	0	0	0	3	2	0	2	0	3	0	0	1	0	0	0	1	0	0	0	3	2	0	2	0	3	0	0	1	0	0	0	1
B3KY43;Q6DHZ2;A0A024R712;P31323;Q75MP1	B3KY43;Q6DHZ2;A0A024R712;P31323;Q75MP1	3;3;3;3;2	2;2;2;2;2	2;2;2;2;2	cAMP-dependent protein kinase type II-beta regulatory subunit	PRKAR2B	;;;;	5	3	2	2	0	0	0	0	0	1	0	0	0	1	0	0	2	0	1	0	0	0	0	0	0	1	0	0	0	0	0	0	2	0	1	0	0	0	0	0	0	1
A0A024R725;C9J381;B4DNJ7;B3KRZ3;Q6ZNB1;Q5H9Q6;P20839-2;P20839-4;P20839;P20839-3;P20839-7;P20839-5;P20839-6;C9K0R9	A0A024R725;C9J381;B4DNJ7;B3KRZ3;Q6ZNB1;Q5H9Q6;P20839-2;P20839-4;P20839;P20839-3;P20839-7;P20839-5;P20839-6;C9K0R9	4;4;4;4;4;4;4;4;4;4;4;4;4;2	3;3;3;3;3;3;3;3;3;3;3;3;3;1	3;3;3;3;3;3;3;3;3;3;3;3;3;1	Inosine-5-monophosphate dehydrogenase;Inosine-5-monophosphate dehydrogenase 1	IMPDH1;IMPDH;DKFZp781N0678	;;;;;;;;;;;;;	14	4	3	3	0	0	1	0	2	1	1	1	1	2	2	1	2	1	1	1	0	0	0	0	2	1	1	1	1	2	2	1	2	1	1	1	0	0	0	0	2	1
A0A024R732;Q13425;H0YCS0;Q13425-2;A0A140TA73;A0A0G2JM75;J3KT21;H7BY41;Q13884-2;Q13884	A0A024R732;Q13425;H0YCS0;Q13425-2	8;8;5;5;3;2;2;2;1;1	8;8;5;5;3;2;2;2;1;1	8;8;5;5;3;2;2;2;1;1	Beta-2-syntrophin	SNTB2	;;;	10	8	8	8	0	1	0	0	0	4	0	0	0	3	2	1	2	1	3	0	0	1	0	0	0	4	0	0	0	3	2	1	2	1	3	0	0	1	0	0	0	4
A0A024R753;Q9NW13-2;Q9NW13;B4DJ90	A0A024R753;Q9NW13-2;Q9NW13;B4DJ90	4;4;4;2	4;4;4;2	4;4;4;2	RNA-binding protein 28	RBM28	;;;	4	4	4	4	1	0	0	0	0	0	0	0	0	1	0	0	1	0	2	0	1	0	0	0	0	0	0	0	0	1	0	0	1	0	2	0	1	0	0	0	0	0
A0A024R7A8;P15121;Q59EL5;E9PCX2;E9PEF9;A4D1P0;C9JRZ8;C9JRZ8-2	A0A024R7A8;P15121;Q59EL5;E9PCX2	8;8;6;6;3;1;1;1	8;8;6;6;3;1;1;1	8;8;6;6;3;1;1;1	Aldose reductase	AKR1B1	;;;	8	8	8	8	2	5	2	2	2	4	5	3	2	2	3	1	0	2	1	2	2	5	2	2	2	4	5	3	2	2	3	1	0	2	1	2	2	5	2	2	2	4
A0A024R7B7;Q16543;Q6FG59;K7EQA9;K7EKQ2;K7EL68;A1L0W4;K7EIU0	A0A024R7B7;Q16543;Q6FG59;K7EQA9;K7EKQ2;K7EL68	10;10;9;7;6;5;3;1	10;10;9;7;6;5;3;1	10;10;9;7;6;5;3;1	Hsp90 co-chaperone Cdc37;Hsp90 co-chaperone Cdc37, N-terminally processed	CDC37	;;;;;	8	10	10	10	3	7	2	1	4	4	4	1	4	8	4	3	5	3	5	1	3	7	2	1	4	4	4	1	4	8	4	3	5	3	5	1	3	7	2	1	4	4
A0A024R7C0;Q14145;K7EJ49;K7EJD8;K7ESE0;K7EQX2;K7EPZ3	A0A024R7C0;Q14145	9;9;4;4;4;2;1	9;9;4;4;4;2;1	9;9;4;4;4;2;1	Kelch-like ECH-associated protein 1	KEAP1	;	7	9	9	9	1	0	0	0	4	5	2	2	0	6	2	2	3	0	2	0	1	0	0	0	4	5	2	2	0	6	2	2	3	0	2	0	1	0	0	0	4	5
Q9UH51;A0A024R7D5;J3KMZ9;P01130-2;P01130-3;P01130-6;P01130-4;P01130-5;P01130	Q9UH51;A0A024R7D5;J3KMZ9;P01130-2;P01130-3;P01130-6;P01130-4;P01130-5;P01130	1;1;1;1;1;1;1;1;1	1;1;1;1;1;1;1;1;1	1;1;1;1;1;1;1;1;1	Low-density lipoprotein receptor	LDLR	;;;;;;;;	9	1	1	1	0	0	0	0	0	1	0	0	0	0	0	0	0	0	0	0	0	0	0	0	0	1	0	0	0	0	0	0	0	0	0	0	0	0	0	0	0	1
A0A024R7E0;Q96RE7;K7ELC5;K7ENW4;A0A024R8I0;Q96BF6	A0A024R7E0;Q96RE7	7;7;1;1;1;1	7;7;1;1;1;1	7;7;1;1;1;1	Nucleus accumbens-associated protein 1	BTBD14B;NACC1	;	6	7	7	7	3	2	0	0	3	4	0	0	0	3	4	3	4	1	4	0	3	2	0	0	3	4	0	0	0	3	4	3	4	1	4	0	3	2	0	0	3	4
I6L9H2;Q59FP7;A0A024R7E3;P26358;P26358-2;P26358-3;K7ENW7;B3KVA0;K7ENQ6	I6L9H2;Q59FP7;A0A024R7E3;P26358;P26358-2;P26358-3	5;5;5;5;5;4;2;2;1	5;5;5;5;5;4;2;2;1	5;5;5;5;5;4;2;2;1	DNA (cytosine-5)-methyltransferase;DNA (cytosine-5)-methyltransferase 1	DNMT1	;;;;;	9	5	5	5	0	0	0	0	0	0	0	0	0	0	0	5	0	0	0	0	0	0	0	0	0	0	0	0	0	0	0	5	0	0	0	0	0	0	0	0	0	0
B4DRY5;A0A024R7F7;Q4LE60;O14787-2;A0A075B780;Q05D48;O14787;B3KPC8	B4DRY5;A0A024R7F7;Q4LE60;O14787-2;A0A075B780;Q05D48;O14787;B3KPC8	4;4;4;4;3;3;3;2	1;1;1;1;1;1;1;1	1;1;1;1;1;1;1;1	Transportin-2	TNPO2;TNPO2 variant protein	;;;;;;;	8	4	1	1	1	2	0	0	1	3	0	0	0	1	0	0	1	0	4	0	0	0	0	0	0	1	0	0	0	0	0	0	1	0	1	0	0	0	0	0	0	1
A8K8L2;A0A024R7I5;Q9NXH9-2;Q9NXH9;B4DHS5;K7EQQ8;B4E3A3;A0A024R7G3;K7EQU7;K7EQY6;K7ENI9;K7ERR5;K7EJX9	A8K8L2;A0A024R7I5;Q9NXH9-2;Q9NXH9;B4DHS5	7;7;7;7;6;3;3;3;2;1;1;1;1	7;7;7;7;6;3;3;3;2;1;1;1;1	7;7;7;7;6;3;3;3;2;1;1;1;1	tRNA (guanine(26)-N(2))-dimethyltransferase	TRMT1	;;;;	13	7	7	7	0	0	0	0	0	0	0	0	2	3	2	3	6	1	5	1	0	0	0	0	0	0	0	0	2	3	2	3	6	1	5	1	0	0	0	0	0	0
M0R3F6;A8K5G0;A0A024R7K0;M0R2Z9;Q8IX01-4;Q8IX01-3;Q8IX01;B4DSQ4	M0R3F6;A8K5G0;A0A024R7K0;M0R2Z9;Q8IX01-4;Q8IX01-3;Q8IX01;B4DSQ4	6;6;6;6;6;6;6;5	6;6;6;6;6;6;6;5	6;6;6;6;6;6;6;5	SURP and G-patch domain-containing protein 2	SUGP2;SFRS14	;;;;;;;	8	6	6	6	1	2	0	0	0	1	0	0	1	2	1	1	1	0	1	0	1	2	0	0	0	1	0	0	1	2	1	1	1	0	1	0	1	2	0	0	0	1
B4E0Q6;A0A0U1RR30;B4DKZ7;A0A0U1RRM1;B3KSZ4;A0A024R7K7;A0A024R7M6;Q8WXI9;Q86YP4-2;Q86YP4;Q86YP4-3	B4E0Q6;A0A0U1RR30;B4DKZ7;A0A0U1RRM1;B3KSZ4;A0A024R7K7;A0A024R7M6;Q8WXI9;Q86YP4-2;Q86YP4;Q86YP4-3	1;1;1;1;1;1;1;1;1;1;1	1;1;1;1;1;1;1;1;1;1;1	1;1;1;1;1;1;1;1;1;1;1	Transcriptional repressor p66-beta;Transcriptional repressor p66-alpha	GATAD2A;GATAD2B	;;;;;;;;;;	11	1	1	1	0	0	0	0	1	0	0	0	0	1	1	1	0	0	0	0	0	0	0	0	1	0	0	0	0	1	1	1	0	0	0	0	0	0	0	0	1	0
M0QXG9;M0R3F4;M0R2A4;M0R2K3;M0R193;M0R0I0;J3KQS6;A0A024R7L2;Q9NWV8-3;Q9NWV8;M0R2I2;M0R3H9;M0QYV1	M0QXG9;M0R3F4;M0R2A4;M0R2K3;M0R193;M0R0I0;J3KQS6;A0A024R7L2;Q9NWV8-3;Q9NWV8;M0R2I2	4;4;4;4;4;4;4;4;4;4;3;1;1	4;4;4;4;4;4;4;4;4;4;3;1;1	4;4;4;4;4;4;4;4;4;4;3;1;1	BRISC and BRCA1-A complex member 1	BABAM1;HSPC142	;;;;;;;;;;	13	4	4	4	0	2	0	0	0	1	0	0	1	1	2	1	1	1	2	1	0	2	0	0	0	1	0	0	1	1	2	1	1	1	2	1	0	2	0	0	0	1
E9PQA6;A8K0C2;A0A024R7L6;Q96EY5-3;Q96EY5;E9PLL0;M0QZK6;Q96EY5-2;E9PLZ8	E9PQA6;A8K0C2;A0A024R7L6;Q96EY5-3;Q96EY5;E9PLL0;M0QZK6;Q96EY5-2	4;4;4;4;4;3;2;2;1	4;4;4;4;4;3;2;2;1	4;4;4;4;4;3;2;2;1	Multivesicular body subunit 12A	MVB12A;LOC93343	;;;;;;;	9	4	4	4	0	1	0	0	1	2	0	0	0	1	1	0	3	1	3	1	0	1	0	0	1	2	0	0	0	1	1	0	3	1	3	1	0	1	0	0	1	2
B2R8A2;A0A024R7M0;Q9BVK6	B2R8A2;A0A024R7M0;Q9BVK6	1;1;1	1;1;1	1;1;1	Transmembrane emp24 domain-containing protein 9	TMED9	;;	3	1	1	1	0	0	0	1	0	0	0	0	0	0	0	0	0	0	0	0	0	0	0	1	0	0	0	0	0	0	0	0	0	0	0	0	0	0	0	1	0	0
B4DLZ1;A0A024R7N1;Q9P107-2;Q9P107	B4DLZ1;A0A024R7N1;Q9P107-2;Q9P107	2;2;2;2	2;2;2;2	2;2;2;2	GEM-interacting protein	GMIP	;;;	4	2	2	2	0	0	0	0	0	1	0	0	0	1	1	1	2	1	2	0	0	0	0	0	0	1	0	0	0	1	1	1	2	1	2	0	0	0	0	0	0	1
A0A024R7P3;A0A024R7N2;Q9HD20-2;Q9HD20;Q8NC73;Q6ZUA1;Q9HD20-3;H7C3H2;Q8TEG5	A0A024R7P3;A0A024R7N2;Q9HD20-2;Q9HD20	15;15;15;15;7;3;3;2;2	15;15;15;15;7;3;3;2;2	15;15;15;15;7;3;3;2;2	Manganese-transporting ATPase 13A1	ATP13A1	;;;	9	15	15	15	1	10	0	0	1	5	0	0	0	2	3	0	3	1	8	0	1	10	0	0	1	5	0	0	0	2	3	0	3	1	8	0	1	10	0	0	1	5
A0A024R7S3;P09497-2;P09497;D6RJD1;H0Y9Q6	A0A024R7S3;P09497-2;P09497;D6RJD1	6;6;5;3;1	6;6;5;3;1	6;6;5;3;1	Clathrin light chain B	CLTB	;;;	5	6	6	6	3	3	2	2	1	2	2	1	2	1	1	0	2	1	2	1	3	3	2	2	1	2	2	1	2	1	1	0	2	1	2	1	3	3	2	2	1	2
A0A024R7T3;P52597;B4DKS8	A0A024R7T3;P52597;B4DKS8	11;11;8	10;10;7	10;10;7	Heterogeneous nuclear ribonucleoprotein F;Heterogeneous nuclear ribonucleoprotein F, N-terminally processed	HNRPF;HNRNPF	;;	3	11	10	10	9	7	6	0	9	6	4	3	4	5	5	7	9	4	6	3	8	7	6	0	8	5	3	2	3	4	4	6	8	3	5	3	8	7	6	0	8	5
A0A024R7X3;A0A024R7U9;Q9UI12-2;Q9UI12;G3V126;B3KUZ7;B4E054;Q8TF11;E5RG49;E5RHH0;E5RK31;E5RJG1;A0A0D9SG68	A0A024R7X3;A0A024R7U9;Q9UI12-2;Q9UI12;G3V126;B3KUZ7;B4E054;Q8TF11	10;10;10;10;9;9;8;7;3;3;1;1;1	10;10;10;10;9;9;8;7;3;3;1;1;1	10;10;10;10;9;9;8;7;3;3;1;1;1	V-type proton ATPase subunit H	ATP6V1H	;;;;;;;	13	10	10	10	0	3	0	0	1	3	0	1	2	5	1	1	4	3	8	1	0	3	0	0	1	3	0	1	2	5	1	1	4	3	8	1	0	3	0	0	1	3
A0A024R7V6;P61019-2;P61019;H7C125;B4DUD4;E9PKL7;Q5HYI5;A0A0A1HAW1;Q8WUD1	A0A024R7V6;P61019-2;P61019;H7C125;B4DUD4;E9PKL7;Q5HYI5;A0A0A1HAW1;Q8WUD1	2;2;2;1;1;1;1;1;1	2;2;2;1;1;1;1;1;1	2;2;2;1;1;1;1;1;1	Ras-related protein Rab-2A;Ras-related protein Rab-2B	RAB2;RAB2A;DKFZp313C1541;RAB2B	;;;;;;;;	9	2	2	2	0	0	0	0	0	2	0	0	0	1	1	0	1	0	1	0	0	0	0	0	0	2	0	0	0	1	1	0	1	0	1	0	0	0	0	0	0	2
A0A024R7X6;Q8IZV5;E5RK48	A0A024R7X6;Q8IZV5;E5RK48	2;2;1	2;2;1	2;2;1	Retinol dehydrogenase 10	RDH10	;;	3	2	2	2	0	2	0	0	0	1	0	0	0	0	0	0	0	0	0	0	0	2	0	0	0	1	0	0	0	0	0	0	0	0	0	0	0	2	0	0	0	1
E5RJN7;A0A0A0MTC4;A0A0A0MTD1;Q2TBD5;F8VPI7;Q4LE57;E7EPX0;A0A0A0MTC6;E7EVJ4;E9PH62;A0A0A0MTC5;A0A024R7X7;Q9NUL3-6;Q9NUL3-8;Q9NUL3-3;Q9NUL3-7;Q9NUL3-2;Q9NUL3;A8K276;Q9NUL3-4;G5EA18;E7EVI1;B7Z1P6;E5RJ67;H0YBY0;E5RFK1	E5RJN7;A0A0A0MTC4;A0A0A0MTD1;Q2TBD5;F8VPI7;Q4LE57;E7EPX0;A0A0A0MTC6;E7EVJ4;E9PH62;A0A0A0MTC5;A0A024R7X7;Q9NUL3-6;Q9NUL3-8;Q9NUL3-3;Q9NUL3-7;Q9NUL3-2;Q9NUL3;A8K276;Q9NUL3-4;G5EA18;E7EVI1;B7Z1P6	11;11;11;11;11;11;11;11;11;11;11;11;11;11;11;11;11;11;10;10;9;8;8;4;3;2	9;9;9;9;9;9;9;9;9;9;9;9;9;9;9;9;9;9;8;8;7;6;6;4;3;2	9;9;9;9;9;9;9;9;9;9;9;9;9;9;9;9;9;9;8;8;7;6;6;4;3;2	Double-stranded RNA-binding protein Staufen homolog 2	STAU2;STAU2 variant protein	;;;;;;;;;;;;;;;;;;;;;;	26	11	9	9	4	6	0	0	0	2	0	0	0	3	2	2	3	1	1	0	2	4	0	0	0	2	0	0	0	3	2	2	3	1	1	0	2	4	0	0	0	2
R4GMY8;E5RHG8;A0A024R7Y5;Q15369;Q15369-2	R4GMY8;E5RHG8;A0A024R7Y5;Q15369;Q15369-2	2;2;2;2;1	2;2;2;2;1	2;2;2;2;1	Transcription elongation factor B polypeptide 1	TCEB1	;;;;	5	2	2	2	0	0	0	0	0	1	1	0	0	2	1	0	1	0	0	1	0	0	0	0	0	1	1	0	0	2	1	0	1	0	0	1	0	0	0	0	0	1
A0A024R811;Q53H82	A0A024R811;Q53H82	1;1	1;1	1;1	Beta-lactamase-like protein 2	LACTB2	;	2	1	1	1	0	1	0	0	0	1	0	0	0	0	0	0	0	0	1	0	0	1	0	0	0	1	0	0	0	0	0	0	0	0	1	0	0	1	0	0	0	1
A8MUD9;O95036;A0A024R814;P18124	A8MUD9;O95036;A0A024R814;P18124	2;2;2;2	2;2;2;2	2;2;2;2	60S ribosomal protein L7	RPL7;WUGSC:H_RG054D04.1	;;;	4	2	2	2	0	0	0	0	0	0	0	0	0	1	0	0	0	1	0	0	0	0	0	0	0	0	0	0	0	1	0	0	0	1	0	0	0	0	0	0	0	0
H7C3T6;A0A024R816;Q9C0H2-3;Q9C0H2-2;Q9C0H2;Q9C0H2-4	H7C3T6;A0A024R816;Q9C0H2-3;Q9C0H2-2;Q9C0H2;Q9C0H2-4	2;2;2;2;2;2	2;2;2;2;2;2	2;2;2;2;2;2	Protein tweety homolog;Protein tweety homolog 3	TTYH3	;;;;;	6	2	2	2	0	0	0	0	0	0	0	0	0	2	0	0	0	0	0	0	0	0	0	0	0	0	0	0	0	2	0	0	0	0	0	0	0	0	0	0	0	0
B3KMZ0;A0A024R823;Q9Y4P8-3;Q9Y4P8-2;Q9Y4P8-4;Q9Y4P8-5;Q9Y4P8-6;Q9Y4P8;Q6ZV51	B3KMZ0;A0A024R823;Q9Y4P8-3;Q9Y4P8-2;Q9Y4P8-4;Q9Y4P8-5;Q9Y4P8-6;Q9Y4P8	4;4;4;4;4;4;4;4;1	4;4;4;4;4;4;4;4;1	4;4;4;4;4;4;4;4;1	WD repeat domain phosphoinositide-interacting protein 2	WIPI2	;;;;;;;	9	4	4	4	0	1	0	0	1	2	1	0	1	4	0	1	2	0	3	0	0	1	0	0	1	2	1	0	1	4	0	1	2	0	3	0	0	1	0	0	1	2
C9J582;Q6ZV17;B4DWF9;B3KVT7;A0A024R831;A0A024R841;B3KWG8;P49796-1;P49796-4;P49796-6;P49796	C9J582;Q6ZV17;B4DWF9;B3KVT7;A0A024R831;A0A024R841;B3KWG8;P49796-1;P49796-4;P49796-6;P49796	1;1;1;1;1;1;1;1;1;1;1	1;1;1;1;1;1;1;1;1;1;1	1;1;1;1;1;1;1;1;1;1;1	Regulator of G-protein signaling 3	RGS3	;;;;;;;;;;	11	1	1	1	0	0	0	0	0	0	0	0	0	0	0	0	1	0	1	0	0	0	0	0	0	0	0	0	0	0	0	0	1	0	1	0	0	0	0	0	0	0
A0A024R843;Q13049;Q5JVY0	A0A024R843;Q13049;Q5JVY0	4;4;2	4;4;2	4;4;2	E3 ubiquitin-protein ligase TRIM32	TRIM32	;;	3	4	4	4	0	0	0	0	0	0	0	0	0	1	0	0	2	0	3	0	0	0	0	0	0	0	0	0	0	1	0	0	2	0	3	0	0	0	0	0	0	0
A0A024R845;P61106;X6RFL8	A0A024R845;P61106;X6RFL8	10;10;8	10;10;8	10;10;8	Ras-related protein Rab-14	RAB14	;;	3	10	10	10	1	0	0	0	1	4	0	0	1	7	3	0	5	0	6	0	1	0	0	0	1	4	0	0	1	7	3	0	5	0	6	0	1	0	0	0	1	4
A0A024R857;Q96ME1-4;H0Y6I6;Q96ME1-2;Q96ME1;B3KTC9;B4DH63;Q96ME1-3	A0A024R857;Q96ME1-4;H0Y6I6;Q96ME1-2;Q96ME1;B3KTC9;B4DH63	12;12;11;11;11;10;10;4	12;12;11;11;11;10;10;4	12;12;11;11;11;10;10;4	F-box/LRR-repeat protein 18	FBXL18	;;;;;;	8	12	12	12	0	2	0	0	1	5	0	0	0	5	4	0	7	0	8	0	0	2	0	0	1	5	0	0	0	5	4	0	7	0	8	0	0	2	0	0	1	5
A0A024R862;A0A024R8A2;Q14C86-4;Q14C86-5;Q14C86-2;Q14C86;Q14C86-6;F8W9S7;A0A024R875;Q14C86-3;C9IZ08;B4DK42;B4DGD8;B3KN67;H0Y4E7;H0Y7I9;B0QZ65;A0A0A0MQV8;B3KMM3;B3KTX2;C9IZX9	A0A024R862;A0A024R8A2;Q14C86-4;Q14C86-5;Q14C86-2;Q14C86;Q14C86-6;F8W9S7;A0A024R875;Q14C86-3;C9IZ08;B4DK42;B4DGD8;B3KN67;H0Y4E7;H0Y7I9	13;13;13;13;13;13;13;12;12;12;9;9;7;7;7;7;6;4;3;3;1	13;13;13;13;13;13;13;12;12;12;9;9;7;7;7;7;6;4;3;3;1	13;13;13;13;13;13;13;12;12;12;9;9;7;7;7;7;6;4;3;3;1	GTPase-activating protein and VPS9 domain-containing protein 1	GAPVD1	;;;;;;;;;;;;;;;	21	13	13	13	1	2	0	0	2	2	0	0	3	7	6	2	6	0	6	0	1	2	0	0	2	2	0	0	3	7	6	2	6	0	6	0	1	2	0	0	2	2
A0A024R870;Q6UWE0-2;Q6UWE0;Q6UWE0-3	A0A024R870;Q6UWE0-2;Q6UWE0;Q6UWE0-3	6;6;6;4	6;6;6;4	6;6;6;4	E3 ubiquitin-protein ligase LRSAM1	LRSAM1	;;;	4	6	6	6	0	1	0	0	0	1	0	0	0	4	2	1	3	1	5	0	0	1	0	0	0	1	0	0	0	4	2	1	3	1	5	0	0	1	0	0	0	1
A0A024R872;Q96TA1-2;Q96TA1;Q9H8K1;Q2YD88	A0A024R872;Q96TA1-2;Q96TA1;Q9H8K1	8;8;8;4;1	8;8;8;4;1	8;8;8;4;1	Niban-like protein 1	C9orf88;FAM129B	;;;	5	8	8	8	0	1	0	0	0	2	1	0	0	4	1	0	3	1	4	1	0	1	0	0	0	2	1	0	0	4	1	0	3	1	4	1	0	1	0	0	0	2
B7Z3I9;A0A140VJL9;A0A024R877;Q6ZMU0;P13716;P13716-2;B7ZBK6	B7Z3I9;A0A140VJL9;A0A024R877;Q6ZMU0;P13716;P13716-2	5;5;5;5;5;5;2	5;5;5;5;5;5;2	5;5;5;5;5;5;2	Delta-aminolevulinic acid dehydratase	ALAD	;;;;;	7	5	5	5	0	2	0	0	0	1	0	0	0	3	1	0	2	0	4	0	0	2	0	0	0	1	0	0	0	3	1	0	2	0	4	0	0	2	0	0	0	1
B4DYI8;F5GX88;B7Z6Y5;Q5T9B9;Q96CG0;A8K2X4;A0A024R878;P17813-2;P17813;B4DTC8;Q53G87	B4DYI8;F5GX88;B7Z6Y5;Q5T9B9;Q96CG0;A8K2X4;A0A024R878;P17813-2;P17813;B4DTC8;Q53G87	3;3;3;3;3;3;3;3;3;2;2	3;3;3;3;3;3;3;3;3;2;2	3;3;3;3;3;3;3;3;3;2;2	Endoglin	ENG	;;;;;;;;;;	11	3	3	3	0	1	0	0	0	0	0	0	0	0	0	0	3	0	1	0	0	1	0	0	0	0	0	0	0	0	0	0	3	0	1	0	0	1	0	0	0	0
B5BU53;B2R9L6;A0A024R880;P50750;P50750-2	B5BU53;B2R9L6;A0A024R880;P50750;P50750-2	3;3;3;3;3	2;2;2;2;2	2;2;2;2;2	Cyclin-dependent kinase 9	CDK9	;;;;	5	3	2	2	1	1	0	0	1	1	1	0	1	1	1	2	0	1	0	2	0	0	0	0	0	0	0	0	0	1	0	1	0	0	0	1	0	0	0	0	0	0
A0A024R883;O75348;F2Z307;O95670-2;O95670	A0A024R883;O75348;F2Z307;O95670-2;O95670	4;4;2;2;2	4;4;2;2;2	4;4;2;2;2	V-type proton ATPase subunit G 1;V-type proton ATPase subunit G 2	ATP6V1G1;ATP6V1G2-DDX39B;ATP6V1G2	;;;;	5	4	4	4	3	3	1	1	3	4	2	1	2	4	4	2	3	2	4	2	3	3	1	1	3	4	2	1	2	4	4	2	3	2	4	2	3	3	1	1	3	4
A0A024R889;A0A0D9SF54;A0A0D9SGF6;Q13813-3;Q13813;Q13813-2;Q9UG16;B4DGT1;B4DTV8;Q14917;A0A0D9SFH4	A0A024R889;A0A0D9SF54;A0A0D9SGF6;Q13813-3;Q13813;Q13813-2;Q9UG16	17;17;17;17;17;17;11;7;4;3;1	17;17;17;17;17;17;11;7;4;3;1	17;17;17;17;17;17;11;7;4;3;1	Spectrin alpha chain, non-erythrocytic 1	SPTAN1;DKFZp564P0562	;;;;;;	11	17	17	17	1	4	1	2	0	4	4	0	1	7	2	1	2	0	4	0	1	4	1	2	0	4	4	0	1	7	2	1	2	0	4	0	1	4	1	2	0	4
A0A0C4DFV9;B2RCX0;A0A024R895;Q5VXV3;A0A087X027;Q01105-3;Q01105-4;Q01105-2;Q01105;P0DME0	A0A0C4DFV9;B2RCX0;A0A024R895;Q5VXV3;A0A087X027;Q01105-3;Q01105-4;Q01105-2;Q01105;P0DME0	1;1;1;1;1;1;1;1;1;1	1;1;1;1;1;1;1;1;1;1	1;1;1;1;1;1;1;1;1;1	Protein SET;Protein SETSIP	SET;SETSIP	;;;;;;;;;	10	1	1	1	0	0	0	1	0	0	0	0	0	0	0	0	0	0	0	0	0	0	0	1	0	0	0	0	0	0	0	0	0	0	0	0	0	0	0	1	0	0
F8WFB9;B7ZC39;A0A024R896;B7ZC38;Q9NR46;Q9NR46-2;G5E9J1	F8WFB9;B7ZC39;A0A024R896;B7ZC38;Q9NR46;Q9NR46-2;G5E9J1	2;2;2;2;2;2;1	2;2;2;2;2;2;1	2;2;2;2;2;2;1	Endophilin-B2	SH3GLB2	;;;;;;	7	2	2	2	0	0	0	0	0	2	0	0	0	1	0	0	2	0	2	0	0	0	0	0	0	2	0	0	0	1	0	0	2	0	2	0	0	0	0	0	0	2
A0A024R899;Q9HBD1-6;Q9HBD1-4;Q9HBD1	A0A024R899;Q9HBD1-6;Q9HBD1-4;Q9HBD1	1;1;1;1	1;1;1;1	1;1;1;1	Roquin-2	MNAB;RC3H2	;;;	4	1	1	1	0	0	0	0	0	0	0	0	0	0	0	0	0	0	1	0	0	0	0	0	0	0	0	0	0	0	0	0	0	0	1	0	0	0	0	0	0	0
A0A024R8A6;Q9HC98;Q9HC98-3;Q9HC98-4;Q9HC98-2;Q5TBH0;Q5TBG1;Q5TBG7;Q5TBH2;Q5TBH1;Q5TBG2;Q5TBG4	A0A024R8A6;Q9HC98;Q9HC98-3;Q9HC98-4;Q9HC98-2;Q5TBH0;Q5TBG1;Q5TBG7;Q5TBH2;Q5TBH1	4;4;4;4;4;3;3;3;3;3;1;1	2;2;2;2;2;1;1;1;1;1;1;1	2;2;2;2;2;1;1;1;1;1;1;1	Serine/threonine-protein kinase Nek6	NEK6	;;;;;;;;;	12	4	2	2	0	1	0	0	1	0	0	0	0	2	1	1	1	1	2	0	0	1	0	0	0	0	0	0	0	0	0	0	0	0	1	0	0	1	0	0	0	0
A0A024R8A7;Q96I24;Q96I24-2	A0A024R8A7;Q96I24	17;17;8	16;16;7	16;16;7	Far upstream element-binding protein 3	hCG_31253;FUBP3	;	3	17	16	16	11	12	6	1	11	11	8	4	2	11	7	5	10	4	11	4	11	12	6	1	11	11	8	4	2	11	7	4	10	4	11	4	11	12	6	1	11	11
A0A024R8B6;P35658-2;P35658-4;P35658;P35658-3;P35658-5;A0A0A0MSW3;Q7Z3C4;H0YF36;H0Y837	A0A024R8B6;P35658-2;P35658-4;P35658;P35658-3;P35658-5;A0A0A0MSW3;Q7Z3C4	8;8;8;8;8;8;7;6;2;2	8;8;8;8;8;8;7;6;2;2	8;8;8;8;8;8;7;6;2;2	Nuclear pore complex protein Nup214	NUP214;DKFZp686J0330	;;;;;;;	10	8	8	8	0	0	0	0	0	0	0	0	0	3	2	0	3	0	3	0	0	0	0	0	0	0	0	0	0	3	2	0	3	0	3	0	0	0	0	0	0	0
A0A024R8C8;Q9NVG8;Q59F95;A0A024R8B1;Q9NVG8-2;B4DHM6;Q9NVG8-3	A0A024R8C8;Q9NVG8;Q59F95;A0A024R8B1;Q9NVG8-2;B4DHM6	9;9;8;7;7;5;2	9;9;8;7;7;5;2	9;9;8;7;7;5;2	TBC1 domain family member 13	TBC1D13	;;;;;	7	9	9	9	0	2	0	0	0	3	2	0	1	6	3	1	3	0	7	0	0	2	0	0	0	3	2	0	1	6	3	1	3	0	7	0	0	2	0	0	0	3
A0A024R8D7;P31025	A0A024R8D7;P31025	1;1	1;1	1;1	Lipocalin-1	LCN1	;	2	1	1	1	0	0	0	1	0	0	0	0	0	0	0	0	0	0	0	0	0	0	0	1	0	0	0	0	0	0	0	0	0	0	0	0	0	0	0	1	0	0
A0A024R8E4;Q9BV86;Q9BV86-2;S4R344;S4R3J7;S4R338	A0A024R8E4;Q9BV86;Q9BV86-2	4;4;3;1;1;1	4;4;3;1;1;1	4;4;3;1;1;1	N-terminal Xaa-Pro-Lys N-methyltransferase 1;N-terminal Xaa-Pro-Lys N-methyltransferase 1, N-terminally processed	C9orf32;NTMT1	;;	6	4	4	4	1	2	0	0	1	2	1	0	0	2	3	1	4	1	3	1	1	2	0	0	1	2	1	0	0	2	3	1	4	1	3	1	1	2	0	0	1	2
A0A024R8K8;J3QS41;B7ZLW2;P42694	A0A024R8K8;J3QS41;B7ZLW2;P42694	2;2;2;2	2;2;2;2	2;2;2;2	Probable helicase with zinc finger domain	HELZ	;;;	4	2	2	2	0	0	0	0	0	0	0	0	0	1	0	0	1	0	0	0	0	0	0	0	0	0	0	0	0	1	0	0	1	0	0	0	0	0	0	0	0	0
K7EIJ0;K7ENL2;A6NG10;K7EMC9;Q7Z511;A0A024R8L1;Q969T9;B4DFL8;B4DFG2;B4DV07;K7EIN1;K7ESN4;K7EIK1	K7EIJ0;K7ENL2;A6NG10;K7EMC9;Q7Z511;A0A024R8L1;Q969T9;B4DFL8;B4DFG2;B4DV07;K7EIN1;K7ESN4	4;4;4;4;4;4;4;3;3;3;2;2;1	4;4;4;4;4;4;4;3;3;3;2;2;1	4;4;4;4;4;4;4;3;3;3;2;2;1	WW domain-binding protein 2	WBP2	;;;;;;;;;;;	13	4	4	4	2	2	1	0	0	1	0	0	0	0	0	0	2	0	0	0	2	2	1	0	0	1	0	0	0	0	0	0	2	0	0	0	2	2	1	0	0	1
G5EA37;A0A024R8L5;Q5MNZ9-2;Q5MNZ9;K7ELY0;B4DX63;K7EKC5;K7EKN0;K7EK57	G5EA37;A0A024R8L5;Q5MNZ9-2;Q5MNZ9;K7ELY0;B4DX63	4;4;4;4;3;2;1;1;1	4;4;4;4;3;2;1;1;1	4;4;4;4;3;2;1;1;1	WD repeat domain phosphoinositide-interacting protein 1	WIPI1	;;;;;	9	4	4	4	0	1	0	0	0	2	0	0	0	1	1	0	1	0	2	0	0	1	0	0	0	2	0	0	0	1	1	0	1	0	2	0	0	1	0	0	0	2
B4DU07;A0A024R8T3;A0A024R8L7;Q15067-3;Q15067-2;Q15067	B4DU07;A0A024R8T3;A0A024R8L7;Q15067-3;Q15067-2;Q15067	1;1;1;1;1;1	1;1;1;1;1;1	1;1;1;1;1;1	Acyl-coenzyme A oxidase;Peroxisomal acyl-coenzyme A oxidase 1	ACOX1	;;;;;	6	1	1	1	0	0	0	0	0	0	0	0	0	0	0	0	1	0	1	0	0	0	0	0	0	0	0	0	0	0	0	0	1	0	1	0	0	0	0	0	0	0
A0A024R8L8;K7EKI0;B7ZLH8;Q92817;A8K2R8	A0A024R8L8;K7EKI0;B7ZLH8;Q92817;A8K2R8	2;2;2;2;1	2;2;2;2;1	2;2;2;2;1	Envoplakin	EVPL	;;;;	5	2	2	2	0	0	0	2	0	0	0	0	0	0	0	0	0	0	0	0	0	0	0	2	0	0	0	0	0	0	0	0	0	0	0	0	0	0	0	2	0	0
A0A024R8M0;Q14344	A0A024R8M0;Q14344	1;1	1;1	1;1	Guanine nucleotide-binding protein subunit alpha-13	GNA13	;	2	1	1	1	0	0	0	0	0	0	0	0	0	1	1	0	0	0	0	0	0	0	0	0	0	0	0	0	0	1	1	0	0	0	0	0	0	0	0	0	0	0
B5BU32;K7ERV3;A0A024R8N6;P04183;K7ES52;K7ERJ1;B5BUF9;K7ENW5	B5BU32;K7ERV3;A0A024R8N6;P04183;K7ES52;K7ERJ1;B5BUF9	3;3;3;3;2;2;2;1	3;3;3;3;2;2;2;1	3;3;3;3;2;2;2;1	Thymidine kinase;Thymidine kinase, cytosolic	TK1	;;;;;;	8	3	3	3	0	0	0	0	3	0	0	0	0	0	0	0	0	0	0	0	0	0	0	0	3	0	0	0	0	0	0	0	0	0	0	0	0	0	0	0	3	0
A0A024R8Q8;Q96N21-2;Q96N21	A0A024R8Q8;Q96N21-2;Q96N21	2;2;2	2;2;2	2;2;2	AP-4 complex accessory subunit tepsin	C17orf56;ENTHD2	;;	3	2	2	2	0	0	0	0	0	1	0	0	0	1	1	1	1	0	2	0	0	0	0	0	0	1	0	0	0	1	1	1	1	0	2	0	0	0	0	0	0	1
A0A024R8R6;Q86X02	A0A024R8R6;Q86X02	6;6	6;6	6;6	Cerebellar degeneration-related protein 2-like	CDR2L	;	2	6	6	6	0	3	0	0	1	1	1	0	0	1	3	1	2	0	3	0	0	3	0	0	1	1	1	0	0	1	3	1	2	0	3	0	0	3	0	0	1	1
A0A024R8S3;P61956-2;P61956;A8MUA9;A8MU27;Q6EEV6;P55854;P55854-2	A0A024R8S3;P61956-2;P61956;A8MUA9;A8MU27;Q6EEV6;P55854;P55854-2	2;2;2;1;1;1;1;1	2;2;2;1;1;1;1;1	2;2;2;1;1;1;1;1	Small ubiquitin-related modifier;Small ubiquitin-related modifier 2;Small ubiquitin-related modifier 4;Small ubiquitin-related modifier 3	SUMO2;SUMO3;SUMO4	;;;;;;;	8	2	2	2	2	2	2	1	1	1	1	1	1	1	1	1	1	1	1	1	2	2	2	1	1	1	1	1	1	1	1	1	1	1	1	1	2	2	2	1	1	1
A0A024R8S5;P07237;B4DUA5;H7BZ94;B4DLN6;B4DNL5;H0Y3Z3;Q96C96;B3KTQ9;B4DJS0;I3L398;I3L312;I3L0S0;I3L3U6;I3NI03;B4DNP9;I3L514;I3L4M2;I3L3P5;I3L1Y5	A0A024R8S5;P07237;B4DUA5;H7BZ94;B4DLN6;B4DNL5;H0Y3Z3;Q96C96	20;20;19;19;18;17;12;11;9;8;7;7;6;6;5;4;3;3;3;2	20;20;19;19;18;17;12;11;9;8;7;7;6;6;5;4;3;3;3;2	20;20;19;19;18;17;12;11;9;8;7;7;6;6;5;4;3;3;3;2	Protein disulfide-isomerase	P4HB	;;;;;;;	20	20	20	20	13	15	6	8	11	15	12	4	4	13	12	4	13	5	15	4	13	15	6	8	11	15	12	4	4	13	12	4	13	5	15	4	13	15	6	8	11	15
A0A024R8U1;O15427;Q53G91	A0A024R8U1;O15427;Q53G91	2;2;1	2;2;1	2;2;1	Monocarboxylate transporter 4	SLC16A3	;;	3	2	2	2	0	0	0	0	0	1	0	0	0	0	0	0	0	0	1	0	0	0	0	0	0	1	0	0	0	0	0	0	0	0	1	0	0	0	0	0	0	1
B4DMI6;A0A024R8U4;Q5MNZ6;I3L4S6;I3L4L8;I3L3A5;I3L1D0	B4DMI6;A0A024R8U4;Q5MNZ6;I3L4S6	4;4;4;2;1;1;1	4;4;4;2;1;1;1	4;4;4;2;1;1;1	WD repeat domain phosphoinositide-interacting protein 3	WDR45L;WDR45B	;;;	7	4	4	4	0	1	0	0	0	1	0	0	0	3	1	0	0	0	0	0	0	1	0	0	0	1	0	0	0	3	1	0	0	0	0	0	0	1	0	0	0	1
A0A024R8V0;A0A0S2Z5A5;Q9UHD8-7;Q9UHD8-2;Q9UHD8-5;Q9UHD8;A0A024R8Q0;Q9UHD8-3;Q1WWK5;A0A0S2Z5W9;Q9UHD8-4;Q9UHD8-9;Q9UHD8-8;K7EJ51;K7ENL0;B4DTL7;K7EL40;K7EJV0;K7EPY1;K7EK18;A2VCQ5;K7ER52;K7EIE4;K7ER14;K7EQD7;K7EJL9;K7ERG1;K7ER34;K7ELJ9	A0A024R8V0;A0A0S2Z5A5;Q9UHD8-7;Q9UHD8-2;Q9UHD8-5;Q9UHD8;A0A024R8Q0;Q9UHD8-3	14;12;12;12;12;12;10;8;6;5;5;5;5;4;4;4;4;3;3;3;2;2;2;2;2;2;1;1;1	14;12;12;12;12;12;10;8;6;5;5;5;5;4;4;4;4;3;3;3;2;2;2;2;2;2;1;1;1	14;12;12;12;12;12;10;8;6;5;5;5;5;4;4;4;4;3;3;3;2;2;2;2;2;2;1;1;1	Septin-9	2017-09-09	;;;;;;;	29	14	14	14	6	9	2	1	7	9	6	2	7	10	6	7	9	1	8	2	6	9	2	1	7	9	6	2	7	10	6	7	9	1	8	2	6	9	2	1	7	9
K7EIH0;B3KMW2;A0A024R8V6;Q9P275;Q9P275-2	K7EIH0;B3KMW2;A0A024R8V6;Q9P275;Q9P275-2	1;1;1;1;1	1;1;1;1;1	1;1;1;1;1	Ubiquitin carboxyl-terminal hydrolase;Ubiquitin carboxyl-terminal hydrolase 36	USP36	;;;;	5	1	1	1	0	0	0	0	0	0	0	0	0	0	0	1	0	0	0	0	0	0	0	0	0	0	0	0	0	0	0	1	0	0	0	0	0	0	0	0	0	0
B4E0G1;A0A024R8X3;H7BYT1;P48730-2;P48730;H0Y645;B4DIJ9;B0QY35;B0QY34;Q59FJ7;Q5U045;Q53EZ1;B3KRV2;P49674;J3KRM8;H0Y2N6;J3QQI9;B0QY36	B4E0G1;A0A024R8X3;H7BYT1;P48730-2;P48730;H0Y645;B4DIJ9;B0QY35;B0QY34;Q59FJ7;Q5U045;Q53EZ1;B3KRV2;P49674	3;3;3;3;3;2;2;2;2;2;2;2;2;2;1;1;1;1	3;3;3;3;3;2;2;2;2;2;2;2;2;2;1;1;1;1	3;3;3;3;3;2;2;2;2;2;2;2;2;2;1;1;1;1	Casein kinase I isoform delta;Casein kinase I isoform epsilon	CSNK1D;CSNK1E	;;;;;;;;;;;;;	18	3	3	3	0	0	0	0	0	2	2	0	0	0	0	0	1	1	0	1	0	0	0	0	0	2	2	0	0	0	0	0	1	1	0	1	0	0	0	0	0	2
Q53GB9;A0A024R8Z1;Q5VV89;O14880	Q53GB9;A0A024R8Z1;Q5VV89;O14880	2;2;2;2	2;2;2;2	2;2;2;2	Microsomal glutathione S-transferase 3	MGST3	;;;	4	2	2	2	0	1	0	0	0	2	0	0	0	1	1	0	2	0	2	0	0	1	0	0	0	2	0	0	0	1	1	0	2	0	2	0	0	1	0	0	0	2
Q6NVY0;A0A024R904;Q9HB71-3;Q9HB71	Q6NVY0;A0A024R904;Q9HB71-3;Q9HB71	2;2;2;2	2;2;2;2	2;2;2;2	Calcyclin-binding protein	CACYBP	;;;	4	2	2	2	1	1	0	0	2	2	2	0	0	1	0	1	2	1	1	0	1	1	0	0	2	2	2	0	0	1	0	1	2	1	1	0	1	1	0	0	2	2
A0A024R912;Q9BZX2;Q9BZX2-2;B4DGD3;A0A0S2Z5Y6;A0A0S2Z601;Q9HA47-3;Q9HA47;Q9HA47-4	A0A024R912;Q9BZX2;Q9BZX2-2	3;3;2;1;1;1;1;1;1	3;3;2;1;1;1;1;1;1	3;3;2;1;1;1;1;1;1	Uridine kinase;Uridine-cytidine kinase 2	UCK2	;;	9	3	3	3	0	0	0	0	1	0	0	0	0	2	1	1	1	0	0	0	0	0	0	0	1	0	0	0	0	2	1	1	1	0	0	0	0	0	0	0	1	0
B2RAA8;A0A024R915;Q9BR61	B2RAA8;A0A024R915;Q9BR61	6;6;6	6;6;6	6;6;6	Acyl-CoA-binding domain-containing protein 6	ACBD6	;;	3	6	6	6	0	1	0	0	1	2	0	0	0	0	0	0	1	0	3	0	0	1	0	0	1	2	0	0	0	0	0	0	1	0	3	0	0	1	0	0	1	2
A0A087WYY6;A0A024R952;Q13835-2;Q13835;Q14BN3;B4DRX5	A0A087WYY6;A0A024R952;Q13835-2;Q13835;Q14BN3	16;16;16;16;10;6	16;16;16;16;10;6	16;16;16;16;10;6	Plakophilin-1	PKP1	;;;;	6	16	16	16	0	0	0	15	0	0	0	0	0	0	0	0	0	0	0	1	0	0	0	15	0	0	0	0	0	0	0	0	0	0	0	1	0	0	0	15	0	0
A0A024R957;Q8NFQ8	A0A024R957;Q8NFQ8	7;7	7;7	7;7	Torsin-1A-interacting protein 2	TOR1AIP2	;	2	7	7	7	0	3	0	0	0	3	0	0	0	6	3	1	2	0	2	0	0	3	0	0	0	3	0	0	0	6	3	1	2	0	2	0	0	3	0	0	0	3
B2R8K8;A0A024R964;Q8TDX7;F8WAG2;Q8TDX7-2;F5H3U7;C9J1H8	B2R8K8;A0A024R964;Q8TDX7;F8WAG2;Q8TDX7-2	9;9;9;6;5;3;1	9;9;9;6;5;3;1	7;7;7;6;5;3;1	Serine/threonine-protein kinase Nek7	NEK7	;;;;	7	9	9	7	0	1	0	0	1	1	0	0	1	6	4	1	4	1	3	0	0	1	0	0	1	1	0	0	1	6	4	1	4	1	3	0	0	1	0	0	0	1
A0A024R973;Q5SWX8-3;Q5SWX8;Q5SWX8-4;Q5SWX8-2	A0A024R973;Q5SWX8-3;Q5SWX8;Q5SWX8-4;Q5SWX8-2	5;5;5;4;4	5;5;5;4;4	5;5;5;4;4	Protein odr-4 homolog	C1orf27;ODR4	;;;;	5	5	5	5	0	2	0	0	0	3	0	0	0	2	1	0	0	0	3	0	0	2	0	0	0	3	0	0	0	2	1	0	0	0	3	0	0	2	0	0	0	3
A0A024R978;Q9BZQ8	A0A024R978;Q9BZQ8	6;6	6;6	6;6	Protein Niban	C1orf24;FAM129A	;	2	6	6	6	4	3	0	0	3	1	0	0	0	1	1	1	2	0	1	0	4	3	0	0	3	1	0	0	0	1	1	1	2	0	1	0	4	3	0	0	3	1
A0A024R994;O75131;Q05DL8;A0A087WYQ3;H0YB26;E5RHZ0;A0A087WXR6;A0A087WUS8;E5RFT7;Q4G168;B3KWK1;B2RD40;A8K8A4;E7ENV7;B7Z370;Q86YQ8-2;Q9HCH3-2;Q96FN4-2;Q96FN4;Q8IYJ1;Q96A23;O95741;Q86YQ8;Q96A23-2;Q9HCH3;O95741-2	A0A024R994;O75131;Q05DL8;A0A087WYQ3	14;14;11;9;6;5;4;3;2;1;1;1;1;1;1;1;1;1;1;1;1;1;1;1;1;1	14;14;11;9;6;5;4;3;2;1;1;1;1;1;1;1;1;1;1;1;1;1;1;1;1;1	13;13;11;9;6;5;4;3;2;0;0;0;0;0;0;0;0;0;0;0;0;0;0;0;0;0	Copine-3	CPNE3	;;;	26	14	14	13	5	8	2	1	4	6	4	2	2	11	7	4	10	8	13	2	5	8	2	1	4	6	4	2	2	11	7	4	10	8	13	2	4	7	1	0	3	5
A0A087WTT1;A0A024R9C1;P11940-2;P11940;E7EQV3;B4DZW4;E7ERJ7;B4DQX0;A0A024R9E2;B3KT93;H0YAR2;Q2VIP3;Q5VX58;Q3ZCS4;Q9H361;H0YBN4;H0YAP2;Q4VXU2;E5RH24;E5RJB9;H0YB86;E5RGH3;Q4VXU2-2;E5RHG7;H0YAS6;H0YB75;H0YC10;E5RGC4;E5RFD8;H0YAS7;A8K8J2;B4DM75;Q96DU9-2;Q96DU9	A0A087WTT1;A0A024R9C1;P11940-2;P11940;E7EQV3;B4DZW4;E7ERJ7;B4DQX0;A0A024R9E2;B3KT93;H0YAR2;Q2VIP3;Q5VX58;Q3ZCS4;Q9H361	17;17;17;17;16;16;16;16;15;15;10;9;9;9;9;7;5;5;4;4;4;3;3;2;2;2;1;1;1;1;1;1;1;1	10;10;10;10;9;9;9;9;8;8;5;7;7;7;7;2;5;3;2;2;2;1;3;1;2;2;1;1;1;1;1;1;1;1	9;9;9;9;9;9;8;8;7;7;5;6;6;6;6;1;5;2;1;1;2;1;2;0;2;2;1;0;0;1;1;1;1;1	Polyadenylate-binding protein;Polyadenylate-binding protein 1;Polyadenylate-binding protein 3	PABPC1;PABPC3	;;;;;;;;;;;;;;	34	17	10	9	6	9	2	3	10	10	7	0	3	15	8	3	10	6	10	3	4	5	0	1	4	4	4	0	1	9	5	1	4	3	4	1	3	4	0	1	4	3
E5RJU9;A0A024R9D2;Q86UE4	E5RJU9;A0A024R9D2;Q86UE4	3;3;3	3;3;3	3;3;3	Protein LYRIC	MTDH	;;	3	3	3	3	0	1	0	0	0	0	0	0	0	1	0	0	1	0	0	0	0	1	0	0	0	0	0	0	0	1	0	0	1	0	0	0	0	1	0	0	0	0
B4DL33;B4E236;B7ZB79;B2R9H9;A0A024R9E9;O60353-2;O60353	B4DL33;B4E236;B7ZB79;B2R9H9;A0A024R9E9;O60353-2;O60353	1;1;1;1;1;1;1	1;1;1;1;1;1;1	1;1;1;1;1;1;1	Frizzled-6	FZD6	;;;;;;	7	1	1	1	0	0	0	0	0	0	0	0	0	0	0	0	1	0	0	0	0	0	0	0	0	0	0	0	0	0	0	0	1	0	0	0	0	0	0	0	0	0
Q68D08;A0A024R9G4;Q9NUQ9-2;Q9NUQ9;A0A087X178;Q3ZTR9	Q68D08;A0A024R9G4;Q9NUQ9-2;Q9NUQ9;A0A087X178;Q3ZTR9	2;2;2;2;1;1	2;2;2;2;1;1	2;2;2;2;1;1	Protein FAM49B	DKFZp686B04128;FAM49B;BM009	;;;;;	6	2	2	2	0	0	0	0	0	0	0	0	0	1	1	0	0	0	1	0	0	0	0	0	0	0	0	0	0	1	1	0	0	0	1	0	0	0	0	0	0	0
A0A024R9K4;Q96QD9-2;Q96QD9;H9KVD1;H9KVD5;Q96QD9-4;Q96QD9-3	A0A024R9K4;Q96QD9-2;Q96QD9;H9KVD1;H9KVD5;Q96QD9-4;Q96QD9-3	2;2;2;1;1;1;1	2;2;2;1;1;1;1	2;2;2;1;1;1;1	UAP56-interacting factor	FYTTD1	;;;;;;	7	2	2	2	0	1	0	0	1	1	0	0	0	1	0	0	1	0	1	0	0	1	0	0	1	1	0	0	0	1	0	0	1	0	1	0	0	1	0	0	1	1
A0A024R9L9;Q96JC1-2;Q96JC1;B3KY10	A0A024R9L9;Q96JC1-2;Q96JC1	10;10;10;2	10;10;10;2	10;10;10;2	Vam6/Vps39-like protein	VPS39	;;	4	10	10	10	0	2	0	0	0	3	0	0	1	3	2	1	4	0	8	0	0	2	0	0	0	3	0	0	1	3	2	1	4	0	8	0	0	2	0	0	0	3
H3BSW0;A0A024R9M3;Q8N9N7	H3BSW0;A0A024R9M3;Q8N9N7	1;1;1	1;1;1	1;1;1	Leucine-rich repeat-containing protein 57	LRRC57	;;	3	1	1	1	0	0	0	0	0	1	0	0	0	0	0	0	1	0	1	0	0	0	0	0	0	1	0	0	0	0	0	0	1	0	1	0	0	0	0	0	0	1
A0A024R9P6;Q96TC7;H0YLG5;B3KUI4;H0YNE5;H0YMB1;Q96TC7-2	A0A024R9P6;Q96TC7;H0YLG5;B3KUI4;H0YNE5;H0YMB1;Q96TC7-2	4;4;3;3;2;2;2	4;4;3;3;2;2;2	4;4;3;3;2;2;2	Regulator of microtubule dynamics protein 3	FAM82C;RMDN3	;;;;;;	7	4	4	4	0	1	0	0	0	3	0	0	0	2	1	0	2	0	2	0	0	1	0	0	0	3	0	0	0	2	1	0	2	0	2	0	0	1	0	0	0	3
B7Z8D8;D6R927;A0A024R9Q8;Q06330-3;Q06330-2;Q06330-5;Q06330-4;Q06330-6;Q06330-7;Q06330;H0Y8R3;Q14663	B7Z8D8;D6R927;A0A024R9Q8;Q06330-3;Q06330-2;Q06330-5;Q06330-4;Q06330-6;Q06330-7;Q06330	3;3;3;3;3;3;3;3;3;3;1;1	3;3;3;3;3;3;3;3;3;3;1;1	3;3;3;3;3;3;3;3;3;3;1;1	Recombining binding protein suppressor of hairless	RBPJ;RBPSUH	;;;;;;;;;	12	3	3	3	0	0	0	0	2	1	0	0	0	2	1	1	1	0	1	0	0	0	0	0	2	1	0	0	0	2	1	1	1	0	1	0	0	0	0	0	2	1
A0A024R9R3;Q9P253;H0YMC9;H0YLM6	A0A024R9R3;Q9P253	10;10;2;2	10;10;2;2	10;10;2;2	Vacuolar protein sorting-associated protein 18 homolog	VPS18	;	4	10	10	10	0	1	0	0	1	4	1	0	0	6	4	0	8	1	9	0	0	1	0	0	1	4	1	0	0	6	4	0	8	1	9	0	0	1	0	0	1	4
A0A024R9T6;Q9P270;D6RIF6;H0Y9L2;Q9H705	A0A024R9T6;Q9P270;D6RIF6	8;8;5;3;2	8;8;5;3;2	8;8;5;3;2	SLAIN motif-containing protein 2	hCG_17415;SLAIN2	;;	5	8	8	8	2	6	0	0	2	4	3	1	2	5	4	1	4	0	4	1	2	6	0	0	2	4	3	1	2	5	4	1	4	0	4	1	2	6	0	0	2	4
A0A024R9U3;Q9NX40;D6RDK6;D6RBN5;D6RG39;D6RIT9;Q9NX40-3;Q9NX40-2;Q9NX40-4;D6R918;D6RBC5;D6RDI5;D6RI08;D6RA54;D6RC55;D6RDK1;B4DND1;D6RIV2;D6R9T5	A0A024R9U3;Q9NX40;D6RDK6;D6RBN5	5;5;4;4;2;2;2;2;2;1;1;1;1;1;1;1;1;1;1	5;5;4;4;2;2;2;2;2;1;1;1;1;1;1;1;1;1;1	5;5;4;4;2;2;2;2;2;1;1;1;1;1;1;1;1;1;1	OCIA domain-containing protein 1	OCIAD1	;;;	19	5	5	5	2	2	1	0	2	2	2	2	1	3	2	1	2	1	3	1	2	2	1	0	2	2	2	2	1	3	2	1	2	1	3	1	2	2	1	0	2	2
A0A024R9U8;A0A024R9W5;Q7Z6Z7-2;Q7Z6Z7-3;Q7Z6Z7;A0A024R9Y3;Q5H924;Q5H962;Q5H935;H0Y659;B4DGF6;A0A087X146;Q3B7K0;Q53FW4	A0A024R9U8;A0A024R9W5;Q7Z6Z7-2;Q7Z6Z7-3;Q7Z6Z7;A0A024R9Y3;Q5H924	24;24;24;24;24;23;17;8;6;6;5;1;1;1	24;24;24;24;24;23;17;8;6;6;5;1;1;1	21;21;21;21;21;20;17;5;6;6;5;1;1;1	E3 ubiquitin-protein ligase HUWE1	HUWE1	;;;;;;	14	24	24	21	1	8	0	0	1	4	0	0	5	9	6	1	7	1	11	0	1	8	0	0	1	4	0	0	5	9	6	1	7	1	11	0	1	8	0	0	1	4
A0A024R9V7;Q8IWE2;B4DL61;B4E1Z8;Q8IWE2-2;B3KSS5	A0A024R9V7;Q8IWE2;B4DL61;B4E1Z8;Q8IWE2-2	14;14;12;12;12;5	14;14;12;12;12;5	14;14;12;12;12;5	Protein NOXP20	LOC92689;FAM114A1	;;;;	6	14	14	14	8	12	2	1	4	10	4	3	6	12	9	4	8	3	9	4	8	12	2	1	4	10	4	3	6	12	9	4	8	3	9	4	8	12	2	1	4	10
A0A024R9Y5;P98174	A0A024R9Y5;P98174	1;1	1;1	1;1	FYVE, RhoGEF and PH domain-containing protein 1	FGD1	;	2	1	1	1	0	0	0	0	0	0	0	0	0	1	0	0	1	0	0	0	0	0	0	0	0	0	0	0	0	1	0	0	1	0	0	0	0	0	0	0	0	0
A0A024R9Y7;Q9UNF1;Q5H909;Q9UNF1-2;B4DX55;Q5H907;B4DNG7;B4DWM5;Q9BX88;Q9BX89;A0A087X070;Q9NVY3;Q9BX91;G5E9N2;Q9BX90;A0A024R9X0;A0A024R254;B4DS47;B4DK08;Q12816-5;Q12816-2;Q9Y5V3;Q9Y5V3-2;Q12816-3;Q12816-4;Q12816	A0A024R9Y7;Q9UNF1;Q5H909;Q9UNF1-2;B4DX55;Q5H907;B4DNG7	16;16;15;15;14;13;8;5;1;1;1;1;1;1;1;1;1;1;1;1;1;1;1;1;1;1	16;16;15;15;14;13;8;5;1;1;1;1;1;1;1;1;1;1;1;1;1;1;1;1;1;1	16;16;15;15;14;13;8;5;1;1;1;1;1;1;1;1;1;1;1;1;1;1;1;1;1;1	Melanoma-associated antigen D2	MAGED2	;;;;;;	26	16	16	16	2	2	0	0	6	10	6	2	3	10	8	7	12	3	11	7	2	2	0	0	6	10	6	2	3	10	8	7	12	3	11	7	2	2	0	0	6	10
G3V0G5;B3KN56;B3KM88;A0A024R9Z6;Q8IV38	G3V0G5;B3KN56;B3KM88;A0A024R9Z6;Q8IV38	1;1;1;1;1	1;1;1;1;1	1;1;1;1;1	Ankyrin repeat and MYND domain-containing protein 2	ANKMY2	;;;;	5	1	1	1	0	1	0	0	0	0	0	0	0	0	0	0	0	0	0	0	0	1	0	0	0	0	0	0	0	0	0	0	0	0	0	0	0	1	0	0	0	0
A0A024RA28;P22626-2;P22626;I6L957;A0A087WUI2	A0A024RA28;P22626-2;P22626	3;3;3;1;1	3;3;3;1;1	3;3;3;1;1	Heterogeneous nuclear ribonucleoproteins A2/B1	HNRPA2B1;HNRNPA2B1	;;	5	3	3	3	1	1	0	1	1	0	0	0	0	0	1	0	0	0	0	0	1	1	0	1	1	0	0	0	0	0	1	0	0	0	0	0	1	1	0	1	1	0
A8K5D9;A0A024RA49;Q9NQW6-2;Q9NQW6;B4DSL6;H7C1K5;H7C3S1;C9JJT6	A8K5D9;A0A024RA49;Q9NQW6-2;Q9NQW6;B4DSL6	10;10;10;10;9;3;2;1	10;10;10;10;9;3;2;1	10;10;10;10;9;3;2;1	Actin-binding protein anillin	ANLN	;;;;	8	10	10	10	0	0	0	0	2	0	0	0	0	0	0	9	0	0	0	0	0	0	0	0	2	0	0	0	0	0	0	9	0	0	0	0	0	0	0	0	2	0
A0A024RA58;O60443;A4FTY0;A4FVA8;A8K410;H7C3W1;O60443-3;H7C147;H7BZJ0;O60443-2;C9JSR4	A0A024RA58;O60443;A4FTY0;A4FVA8;A8K410;H7C3W1	15;15;14;13;12;9;7;4;2;2;1	15;15;14;13;12;9;7;4;2;2;1	15;15;14;13;12;9;7;4;2;2;1	Non-syndromic hearing impairment protein 5	DFNA5	;;;;;	11	15	15	15	7	9	6	2	6	7	8	5	5	8	6	4	10	6	12	5	7	9	6	2	6	7	8	5	5	8	6	4	10	6	12	5	7	9	6	2	6	7
A0A024RAC0;Q86V48;Q86V48-2;Q86V48-3;E5RFK8;Q05DE3;E5RHU7	A0A024RAC0;Q86V48;Q86V48-2;Q86V48-3	43;43;41;41;11;11;1	43;43;41;41;11;11;1	43;43;41;41;11;11;1	Leucine zipper protein 1	LUZP1	;;;	7	43	43	43	20	27	2	0	17	18	10	4	6	20	19	9	19	6	24	9	20	27	2	0	17	18	10	4	6	20	19	9	19	6	24	9	20	27	2	0	17	18
A0A024RAC6;Q14241	A0A024RAC6;Q14241	2;2	2;2	2;2	Transcription elongation factor B polypeptide 3	TCEB3	;	2	2	2	2	0	0	0	0	1	1	0	0	0	2	0	0	2	0	2	0	0	0	0	0	1	1	0	0	0	2	0	0	2	0	2	0	0	0	0	0	1	1
A0A024RAE4;B4E1U9;P60953;A0A024RAE6;B7ZAY4;B4DMH5;P60953-1;A0A024R9T1	A0A024RAE4;B4E1U9;P60953;A0A024RAE6;B7ZAY4;B4DMH5;P60953-1	3;3;3;2;2;2;2;1	2;2;2;1;2;2;1;1	2;2;2;1;2;2;1;1	Cell division control protein 42 homolog	CDC42	;;;;;;	8	3	2	2	1	2	0	0	0	1	1	0	0	2	2	0	0	0	1	2	0	1	0	0	0	1	1	0	0	1	1	0	0	0	1	1	0	1	0	0	0	1
A0A024RAI1;P61158;F8WEW2;F8WE84;B4DTI0;B4DT29;B4DXW1;Q59FV6	A0A024RAI1;P61158;F8WEW2;F8WE84;B4DTI0;B4DT29;B4DXW1;Q59FV6	2;2;1;1;1;1;1;1	2;2;1;1;1;1;1;1	2;2;1;1;1;1;1;1	Actin-related protein 3	ACTR3	;;;;;;;	8	2	2	2	0	1	0	0	0	1	1	0	0	1	1	0	2	1	1	0	0	1	0	0	0	1	1	0	0	1	1	0	2	1	1	0	0	1	0	0	0	1
Q8N6F2;B4DKI9;Q6PKB3;D6RH20;G5EA06;B4DT94;A0A024RAJ1;Q92552;Q92552-2	Q8N6F2;B4DKI9;Q6PKB3;D6RH20;G5EA06;B4DT94;A0A024RAJ1;Q92552;Q92552-2	1;1;1;1;1;1;1;1;1	1;1;1;1;1;1;1;1;1	1;1;1;1;1;1;1;1;1	28S ribosomal protein S27, mitochondrial	MRPS27	;;;;;;;;	9	1	1	1	0	0	0	0	0	0	0	0	0	0	0	0	0	0	1	0	0	0	0	0	0	0	0	0	0	0	0	0	0	0	1	0	0	0	0	0	0	0
A0A024RAJ5;Q9Y5P4-2;Q9Y5P4;Q9Y5P4-3;A0A0A0MRE4	A0A024RAJ5;Q9Y5P4-2;Q9Y5P4;Q9Y5P4-3;A0A0A0MRE4	2;2;2;2;1	2;2;2;2;1	2;2;2;2;1	Collagen type IV alpha-3-binding protein	COL4A3BP	;;;;	5	2	2	2	0	0	0	0	0	1	0	0	0	0	0	0	1	0	2	0	0	0	0	0	0	1	0	0	0	0	0	0	1	0	2	0	0	0	0	0	0	1
A0A024RAL3;Q7Z3T8;Q7Z3T8-3;D6RC80;B3KXA7	A0A024RAL3;Q7Z3T8;Q7Z3T8-3	14;13;10;1;1	14;13;10;1;1	13;12;9;0;1	Zinc finger FYVE domain-containing protein 16	ZFYVE16	;;	5	14	14	13	4	5	0	0	4	3	0	0	0	3	1	1	3	0	4	0	4	5	0	0	4	3	0	0	0	3	1	1	3	0	4	0	3	4	0	0	4	2
A0A024RAM0;Q92973-2;Q92973;Q92973-3;B4DSC0;E7EW37;S4R398;K7ENW1;K7ESC1	A0A024RAM0;Q92973-2;Q92973;Q92973-3	11;11;11;9;3;3;2;1;1	11;11;11;9;3;3;2;1;1	8;8;8;7;2;2;1;0;0	Transportin-1	TNPO1	;;;	9	11	11	8	2	6	1	0	2	3	1	0	0	4	2	0	3	0	7	0	2	6	1	0	2	3	1	0	0	4	2	0	3	0	7	0	1	4	1	0	1	1
A0A024RAM2;P35754;D3DQK5	A0A024RAM2;P35754	4;4;1	4;4;1	4;4;1	Glutaredoxin-1	GLRX	;	3	4	4	4	2	3	1	2	2	3	2	0	0	4	2	0	4	1	4	0	2	3	1	2	2	3	2	0	0	4	2	0	4	1	4	0	2	3	1	2	2	3
A0A024RAM4;P46821;A2BDK6;Q5H9P1;Q05BW8;D6RA32;Q86X89;Q32NB7;Q6PJD3;A5D6X1;Q4VBY4;D6RA40;A5D8X6;D6RGJ3;D6RCL2	A0A024RAM4;P46821;A2BDK6;Q5H9P1	66;66;63;48;16;16;16;16;16;16;16;13;13;2;1	63;63;60;47;14;14;14;14;14;14;14;11;11;2;1	63;63;60;47;14;14;14;14;14;14;14;11;11;2;1	Microtubule-associated protein 1B;MAP1B heavy chain;MAP1 light chain LC1	MAP1B;DKFZp686F1345	;;;	15	66	63	63	34	41	13	9	19	37	20	18	27	42	41	19	41	15	44	11	34	39	13	9	19	37	20	18	27	41	40	19	41	15	44	11	34	39	13	9	19	37
F5GWX2;A0A024RAS8;Q9NRV9;H0YG71	F5GWX2;A0A024RAS8;Q9NRV9;H0YG71	2;2;2;1	2;2;2;1	2;2;2;1	Heme-binding protein 1	HEBP1	;;;	4	2	2	2	0	1	0	0	0	1	0	0	0	2	0	0	1	0	1	0	0	1	0	0	0	1	0	0	0	2	0	0	1	0	1	0	0	1	0	0	0	1
A0A024RAV0;P54687-4;P54687;P54687-5;P54687-2;P54687-3;F5H2F2;A0A087WYF2	A0A024RAV0;P54687-4;P54687;P54687-5;P54687-2;P54687-3	8;8;8;8;7;7;3;2	8;8;8;8;7;7;3;2	8;8;8;8;7;7;3;2	Branched-chain-amino-acid aminotransferase;Branched-chain-amino-acid aminotransferase, cytosolic	BCAT1	;;;;;	8	8	8	8	4	6	3	2	4	6	3	2	3	6	5	2	6	3	8	1	4	6	3	2	4	6	3	2	3	6	5	2	6	3	8	1	4	6	3	2	4	6
A0A024RAV2;P46063;F5H2L2;F8WA66;F8WD97	A0A024RAV2;P46063	3;3;1;1;1	3;3;1;1;1	3;3;1;1;1	ATP-dependent DNA helicase Q1	RECQL	;	5	3	3	3	0	0	0	0	0	0	0	0	0	1	1	1	1	0	2	1	0	0	0	0	0	0	0	0	0	1	1	1	1	0	2	1	0	0	0	0	0	0
A0JP02;B4DMB9;B4DJX4;A0A024RAY7;B4DHK5;Q9HAU0-8;Q9HAU0;Q9HAU0-2;Q9HAU0-4;Q9HAU0-6;Q9HAU0-5;Q9HAU0-3;H0YGJ6;H0YG48	A0JP02;B4DMB9;B4DJX4;A0A024RAY7;B4DHK5;Q9HAU0-8;Q9HAU0;Q9HAU0-2;Q9HAU0-4;Q9HAU0-6;Q9HAU0-5;Q9HAU0-3	9;9;9;9;9;9;9;9;9;9;8;5;3;1	9;9;9;9;9;9;9;9;9;9;8;5;3;1	9;9;9;9;9;9;9;9;9;9;8;5;3;1	Pleckstrin homology domain-containing family A member 5	PLEKHA5	;;;;;;;;;;;	14	9	9	9	1	4	0	0	2	3	0	0	0	3	1	0	6	0	7	0	1	4	0	0	2	3	0	0	0	3	1	0	6	0	7	0	1	4	0	0	2	3
B4DG60;A0A024RAZ1;Q9P1Z2-2;Q9P1Z2-3;Q9P1Z2;B3KS47;Q9P1Z2-4;F8VRQ9;F8VQE3;B4DKB9;F8VUB3;F8VZI3;F8W0X2;F8VXS2;F8VWP8;F8VPN1	B4DG60;A0A024RAZ1;Q9P1Z2-2;Q9P1Z2-3;Q9P1Z2;B3KS47;Q9P1Z2-4	10;10;10;10;10;8;7;3;3;3;2;2;2;2;1;1	10;10;10;10;10;8;7;3;3;3;2;2;2;2;1;1	10;10;10;10;10;8;7;3;3;3;2;2;2;2;1;1	Calcium-binding and coiled-coil domain-containing protein 1	CALCOCO1	;;;;;;	16	10	10	10	0	5	0	0	0	3	0	0	2	6	4	0	5	0	3	0	0	5	0	0	0	3	0	0	2	6	4	0	5	0	3	0	0	5	0	0	0	3
H0YH80;Q9BSM5;F8W6I7;Q6IPF2;A0A024RB53;A0A024RAZ7;P09651-3;P09651-2;P09651;F8VYN5;F8VTQ5;Q3MI39;F8VZ49;B4E0B5;Q0VAC0;A0A024RC46;A0A024QZ98;Q32P51	H0YH80;Q9BSM5;F8W6I7;Q6IPF2;A0A024RB53;A0A024RAZ7;P09651-3;P09651-2;P09651;F8VYN5;F8VTQ5;Q3MI39;F8VZ49;B4E0B5;Q0VAC0;A0A024RC46;A0A024QZ98;Q32P51	2;2;2;2;2;2;2;2;2;1;1;1;1;1;1;1;1;1	2;2;2;2;2;2;2;2;2;1;1;1;1;1;1;1;1;1	2;2;2;2;2;2;2;2;2;1;1;1;1;1;1;1;1;1	Heterogeneous nuclear ribonucleoprotein A1;Heterogeneous nuclear ribonucleoprotein A1, N-terminally processed;Heterogeneous nuclear ribonucleoprotein A1-like 2	HNRNPA1;HNRPA1;hCG_2020860;RP11-78J21.1;HNRNPA1L2	;;;;;;;;;;;;;;;;;	18	2	2	2	0	1	0	0	1	0	0	0	0	0	0	0	0	0	0	0	0	1	0	0	1	0	0	0	0	0	0	0	0	0	0	0	0	1	0	0	1	0
H0YFC4;Q86YS7-2;B7ZLK2;Q86YS7-3;B7ZLK1;Q86YS7-4;Q86YS7-5;A0A024RB03	H0YFC4;Q86YS7-2;B7ZLK2;Q86YS7-3;B7ZLK1;Q86YS7-4;Q86YS7-5;A0A024RB03	1;1;1;1;1;1;1;1	1;1;1;1;1;1;1;1	1;1;1;1;1;1;1;1		C2CD5;KIAA0528	;;;;;;;	8	1	1	1	0	0	0	0	0	0	0	0	0	1	0	0	1	0	0	0	0	0	0	0	0	0	0	0	0	1	0	0	1	0	0	0	0	0	0	0	0	0
F8VNT9;F8VV56;F8W022;F8VWK8;W6A4U0;A0A024RB05;P08962-3;P08962-2;P08962	F8VNT9;F8VV56;F8W022;F8VWK8;W6A4U0;A0A024RB05;P08962-3;P08962-2;P08962	2;2;2;2;2;2;2;2;2	2;2;2;2;2;2;2;2;2	2;2;2;2;2;2;2;2;2	Tetraspanin;CD63 antigen	CD63	;;;;;;;;	9	2	2	2	1	2	1	1	2	1	1	1	1	2	2	1	2	1	2	1	1	2	1	1	2	1	1	1	1	2	2	1	2	1	2	1	1	2	1	1	2	1
A0A024RB09;P61020;Q6FI54;P61020-2	A0A024RB09;P61020;Q6FI54;P61020-2	5;5;4;4	2;2;2;1	2;2;2;1	Ras-related protein Rab-5B	RAB5B	;;;	4	5	2	2	0	3	1	4	3	4	3	1	1	5	2	0	5	1	5	0	0	1	0	1	1	1	1	0	0	2	0	0	2	0	2	0	0	1	0	1	1	1
B3KMV5;A0A024RB17;A0A024RB16;Q9BSJ8;Q9BSJ8-2;B3KY56;F8VZB1	B3KMV5;A0A024RB17;A0A024RB16;Q9BSJ8;Q9BSJ8-2;B3KY56	13;13;13;13;13;12;2	13;13;13;13;13;12;2	13;13;13;13;13;12;2	Extended synaptotagmin-1	FAM62A;ESYT1	;;;;;	7	13	13	13	2	4	0	0	2	7	2	1	2	9	3	1	5	0	10	0	2	4	0	0	2	7	2	1	2	9	3	1	5	0	10	0	2	4	0	0	2	7
A0A024RB23;P23743;G3V4E1;H0YJH4;B4E0C6;F8VWX8;G3V4I3;F8VNZ9;G3V312;H0YJE7;G3V327;C9JM35;O75484;F8W1M3;F8W1H7;P23743-2;P23743-3	A0A024RB23;P23743;G3V4E1	8;8;7;3;2;1;1;1;1;1;1;1;1;1;1;1;1	8;8;7;3;2;1;1;1;1;1;1;1;1;1;1;1;1	8;8;7;3;2;1;1;1;1;1;1;1;1;1;1;1;1	Diacylglycerol kinase;Diacylglycerol kinase alpha	DGKA	;;	17	8	8	8	0	0	0	0	0	3	1	0	0	4	2	0	3	0	5	0	0	0	0	0	0	3	1	0	0	4	2	0	3	0	5	0	0	0	0	0	0	3
A0A024RB27;Q504R6;P51153;D3DV69;A0A087WWB9;H0YMN7;M0R257;Q59EP4;H0YNE9;B4DMS1;A0A024R7I3;B2R8W8;A8K6I8;A0A0A1HAV6;A0A024R7G2;A0A024R7I7;B4DE50;Q92930;P61006-2;P61006;P20337;O95716;P20336;Q96E17	A0A024RB27;Q504R6;P51153;D3DV69;A0A087WWB9	4;4;4;3;2;1;1;1;1;1;1;1;1;1;1;1;1;1;1;1;1;1;1;1	4;4;4;3;2;1;1;1;1;1;1;1;1;1;1;1;1;1;1;1;1;1;1;1	4;4;4;3;2;1;1;1;1;1;1;1;1;1;1;1;1;1;1;1;1;1;1;1	Ras-related protein Rab-13	hCG_24991;RAB13;hCG_1996054	;;;;	24	4	4	4	0	1	0	0	2	4	1	1	1	3	2	2	3	2	3	1	0	1	0	0	2	4	1	1	1	3	2	2	3	2	3	1	0	1	0	0	2	4
A0A024RB32;A0A087WYT3;B3KUY2;Q15185-3;Q15185-4;Q15185;Q15185-2;B4DDC6	A0A024RB32;A0A087WYT3;B3KUY2;Q15185-3;Q15185-4;Q15185;Q15185-2	3;3;3;3;3;3;2;1	3;3;3;3;3;3;2;1	3;3;3;3;3;3;2;1	Prostaglandin E synthase 3	PTGES3	;;;;;;	8	3	3	3	1	2	1	0	1	2	1	1	2	2	1	1	1	0	1	0	1	2	1	0	1	2	1	1	2	2	1	1	1	0	1	0	1	2	1	0	1	2
A0A024RB48;F8VV64;A7E2A6;Q63HR2-5;Q63HR2-2;Q63HR2-6;Q63HR2;Q63HR2-4;B3KYA3;R4GMX1	A0A024RB48;F8VV64;A7E2A6;Q63HR2-5;Q63HR2-2;Q63HR2-6;Q63HR2;Q63HR2-4;B3KYA3;R4GMX1	4;4;4;4;4;4;4;4;3;2	3;3;3;3;3;3;3;3;2;2	3;3;3;3;3;3;3;3;2;2	Tensin-2	TENC1;TNS2	;;;;;;;;;	10	4	3	3	1	1	1	1	3	1	1	0	0	1	1	1	1	1	2	1	0	0	0	0	2	0	0	0	0	0	0	0	0	0	1	0	0	0	0	0	2	0
A0A024RB76;Q9BRT6	A0A024RB76;Q9BRT6	1;1	1;1	1;1	Protein LLP homolog	C12orf31;LLPH	;	2	1	1	1	1	1	0	0	1	0	0	0	0	0	0	0	1	0	0	0	1	1	0	0	1	0	0	0	0	0	0	0	1	0	0	0	1	1	0	0	1	0
A0A024RBA9;Q9UL25;Q96GX3	A0A024RBA9;Q9UL25;Q96GX3	2;2;1	2;2;1	2;2;1	Ras-related protein Rab-21	RAB21	;;	3	2	2	2	0	1	0	0	0	0	0	0	0	1	1	0	0	0	0	0	0	1	0	0	0	0	0	0	0	1	1	0	0	0	0	0	0	1	0	0	0	0
B4E2D4;R4GND3;A2BDE7;A0A024RBB0;Q8WV24	B4E2D4;R4GND3;A2BDE7;A0A024RBB0;Q8WV24	1;1;1;1;1	1;1;1;1;1	1;1;1;1;1	Pleckstrin homology-like domain family A member 1	PHLDA1	;;;;	5	1	1	1	0	1	0	0	1	1	0	0	0	0	0	0	0	0	0	0	0	1	0	0	1	1	0	0	0	0	0	0	0	0	0	0	0	1	0	0	1	1
A0A024RBB5;Q16527;F8VQR7;F8VW96	A0A024RBB5;Q16527;F8VQR7;F8VW96	5;5;4;4	5;5;4;4	5;5;4;4	Cysteine and glycine-rich protein 2	CSRP2	;;;	4	5	5	5	1	3	0	1	1	1	2	1	1	5	4	0	2	0	1	1	1	3	0	1	1	1	2	1	1	5	4	0	2	0	1	1	1	3	0	1	1	1
A0A024RBB6;P11802;F8VYH9;F8VTV8;F8VWX7;Q6LC83;F8VXD2;F8VZZ0;F8VZ51;P11802-2;F8VYY1;Q96BE9;F8W1L8;F8VZ13	A0A024RBB6;P11802;F8VYH9;F8VTV8;F8VWX7;Q6LC83;F8VXD2;F8VZZ0;F8VZ51;P11802-2	6;6;5;5;5;4;3;3;3;3;2;2;2;1	5;5;4;4;4;3;2;2;2;2;2;2;2;1	5;5;4;4;4;3;2;2;2;2;2;2;2;1	Cyclin-dependent kinase 4	CDK4	;;;;;;;;;	14	6	5	5	2	2	1	0	2	2	2	1	1	3	5	3	2	2	1	2	1	1	1	0	1	1	1	1	0	3	4	2	2	1	1	1	1	1	1	0	1	1
A0A024RBB9;Q9Y2U8;B4E2K7;B4DI45	A0A024RBB9;Q9Y2U8	10;10;3;2	10;10;3;2	10;10;3;2	Inner nuclear membrane protein Man1	LEMD3	;	4	10	10	10	0	1	0	0	1	3	1	0	1	2	2	2	2	0	8	0	0	1	0	0	1	3	1	0	1	2	2	2	2	0	8	0	0	1	0	0	1	3
A0A024RBD0;Q9NZJ9;F8VRL4;F8VRR0;A0A0C4DGJ4;B2RE29;A0A024RBG1;Q9NZJ9-2;Q9NZJ9-3;Q8NFP7	A0A024RBD0;Q9NZJ9;F8VRL4;F8VRR0;A0A0C4DGJ4;B2RE29;A0A024RBG1;Q9NZJ9-2	3;3;2;2;2;2;2;2;1;1	3;3;2;2;2;2;2;2;1;1	2;2;1;1;1;1;1;1;0;0	Diphosphoinositol polyphosphate phosphohydrolase 2	NUDT4	;;;;;;;	10	3	3	2	1	3	0	0	0	2	0	0	1	2	2	1	1	0	2	0	1	3	0	0	0	2	0	0	1	2	2	1	1	0	2	0	0	2	0	0	0	2
F8VQF4;F8VRS8;F8W145;F8VP97;F8VV52;B3KTL6;B2RDX7;A0A024RBD8;Q9NZN8-2;Q9NZN8-4;Q9NZN8	F8VQF4;F8VRS8;F8W145;F8VP97;F8VV52;B3KTL6;B2RDX7;A0A024RBD8;Q9NZN8-2;Q9NZN8-4;Q9NZN8	1;1;1;1;1;1;1;1;1;1;1	1;1;1;1;1;1;1;1;1;1;1	1;1;1;1;1;1;1;1;1;1;1	CCR4-NOT transcription complex subunit 2	CNOT2	;;;;;;;;;;	11	1	1	1	0	1	0	0	0	1	0	0	0	0	0	0	1	0	0	0	0	1	0	0	0	1	0	0	0	0	0	0	1	0	0	0	0	1	0	0	0	1
Q05CT8;A8K1Z3;A0A024RBE5;Q8NHV4-2;Q8NHV4;Q8NHV4-3	Q05CT8;A8K1Z3;A0A024RBE5;Q8NHV4-2;Q8NHV4;Q8NHV4-3	1;1;1;1;1;1	1;1;1;1;1;1	1;1;1;1;1;1	Protein NEDD1	NEDD1	;;;;;	6	1	1	1	0	0	0	0	0	0	0	0	0	0	0	1	0	0	0	0	0	0	0	0	0	0	0	0	0	0	0	1	0	0	0	0	0	0	0	0	0	0
F8VVM2;Q8NCF7;Q53HC3;B2RE88;A0A024RBE8;A0A024RBH9;Q00325-2;Q00325	F8VVM2;Q8NCF7;Q53HC3;B2RE88;A0A024RBE8;A0A024RBH9;Q00325-2;Q00325	2;2;2;2;2;2;2;2	2;2;2;2;2;2;2;2	2;2;2;2;2;2;2;2	Phosphate carrier protein, mitochondrial	SLC25A3	;;;;;;;	8	2	2	2	0	2	0	1	1	2	1	1	1	1	1	2	2	1	2	1	0	2	0	1	1	2	1	1	1	1	1	2	2	1	2	1	0	2	0	1	1	2
F5H6Z0;B4DGP5;A0A024RBH0;Q00537-2;Q00537	F5H6Z0;B4DGP5;A0A024RBH0;Q00537-2;Q00537	3;3;3;3;3	2;2;2;2;2	1;1;1;1;1	Cyclin-dependent kinase 17	CDK17;PCTK2	;;;;	5	3	2	1	3	1	0	0	1	1	1	0	1	0	1	1	1	1	0	1	2	0	0	0	0	0	0	0	0	0	0	0	1	0	0	0	1	0	0	0	0	0
A0A024RBH2;Q07065;B3KVX6;Q8TB01;Q6NWZ1	A0A024RBH2;Q07065;B3KVX6;Q8TB01;Q6NWZ1	31;31;29;28;28	31;31;29;28;28	31;31;29;28;28	Cytoskeleton-associated protein 4	CKAP4	;;;;	5	31	31	31	20	24	18	21	21	25	21	22	15	26	23	14	24	20	25	16	20	24	18	21	21	25	21	22	15	26	23	14	24	20	25	16	20	24	18	21	21	25
Q53G58;B3KN06;A0A024RBI5;Q59EA2;Q9ULV4;Q9ULV4-2;Q9ULV4-3;B4E3S0;B4DMH3;B7Z9V0;H0YHL7;F8VV53;F8W1H8;F8VUX3;F8VSA4;F8VRE9;F8VTT6;F8VVB7;B3KRY9;B3KSZ9;J3QLV6;J3KSS5;Q6QEF8-4;Q6QEF8-3;Q6QEF8-2;Q6QEF8-5;Q6QEF8	Q53G58;B3KN06;A0A024RBI5;Q59EA2;Q9ULV4;Q9ULV4-2;Q9ULV4-3;B4E3S0;B4DMH3;B7Z9V0;H0YHL7	16;16;16;16;16;16;16;14;14;13;10;3;3;3;3;3;3;3;1;1;1;1;1;1;1;1;1	16;16;16;16;16;16;16;14;14;13;10;3;3;3;3;3;3;3;1;1;1;1;1;1;1;1;1	16;16;16;16;16;16;16;14;14;13;10;3;3;3;3;3;3;3;1;1;1;1;1;1;1;1;1	Coronin;Coronin-1C	CORO1C	;;;;;;;;;;	27	16	16	16	14	13	7	4	8	8	5	6	4	11	9	5	10	5	11	2	14	13	7	4	8	8	5	6	4	11	9	5	10	5	11	2	14	13	7	4	8	8
B3KMP2;Q2M2R1;Q4KMX6;A8KAQ7;A5D8X2;A0A024RBJ3;Q9UJX3-2;Q9UJX3	B3KMP2;Q2M2R1;Q4KMX6;A8KAQ7;A5D8X2;A0A024RBJ3;Q9UJX3-2;Q9UJX3	2;2;2;2;2;2;2;2	2;2;2;2;2;2;2;2	2;2;2;2;2;2;2;2	Anaphase-promoting complex subunit 7	ANAPC7	;;;;;;;	8	2	2	2	0	0	0	0	0	0	0	0	0	1	0	0	0	0	1	0	0	0	0	0	0	0	0	0	0	1	0	0	0	0	1	0	0	0	0	0	0	0
Q8TBK5;Q8N5Z7;A0A024RBK3;Q9HBB3;Q02878;B4DRX3;B2R4K7;F8VZ45;U3KQR5;F8VR69;F8VZA3;F8VWR1;F8VU16	Q8TBK5;Q8N5Z7;A0A024RBK3;Q9HBB3;Q02878;B4DRX3;B2R4K7	7;7;7;7;7;6;6;2;2;1;1;1;1	7;7;7;7;7;6;6;2;2;1;1;1;1	7;7;7;7;7;6;6;2;2;1;1;1;1	60S ribosomal protein L6	RPL6	;;;;;;	13	7	7	7	2	0	0	0	2	0	0	0	0	2	1	2	0	2	1	0	2	0	0	0	2	0	0	0	0	2	1	2	0	2	1	0	2	0	0	0	2	0
A0A024RBK4;O14545;F8VNX8;F8VVF3;O14545-2;F8VWK2	A0A024RBK4;O14545;F8VNX8	5;5;3;2;2;1	5;5;3;2;2;1	5;5;3;2;2;1	TRAF-type zinc finger domain-containing protein 1	TRAFD1	;;	6	5	5	5	2	4	0	0	0	1	0	0	1	2	1	1	1	0	1	0	2	4	0	0	0	1	0	0	1	2	1	1	1	0	1	0	2	4	0	0	0	1
B2R5P6;B7Z2S5;A0A024RBK9;A0A140VKC9;E9PIR7;F8W809;A0A087WSW9;A0A087WSY9;Q16881-5;Q16881-2;Q16881-4;Q16881-3;Q16881-6;Q16881;Q6ZR44;E2QRB9;Q16881-7;E9PKD3;A0A0B4J225;E9PIZ5;E9PLT3;E9PKI4;E9PQI3;E9PRI8;E9PJU2	B2R5P6;B7Z2S5;A0A024RBK9;A0A140VKC9;E9PIR7;F8W809;A0A087WSW9;A0A087WSY9;Q16881-5;Q16881-2;Q16881-4;Q16881-3;Q16881-6;Q16881;Q6ZR44;E2QRB9;Q16881-7;E9PKD3	21;21;21;21;20;20;20;20;20;20;20;20;20;20;18;17;17;12;7;6;4;4;3;2;1	21;21;21;21;20;20;20;20;20;20;20;20;20;20;18;17;17;12;7;6;4;4;3;2;1	20;20;20;20;19;19;19;19;19;19;19;19;19;19;17;16;16;11;6;5;3;3;3;2;1	Thioredoxin reductase 1, cytoplasmic	TXNRD1	;;;;;;;;;;;;;;;;;	25	21	21	20	8	12	10	6	7	12	13	5	4	12	9	2	9	8	12	7	8	12	10	6	7	12	13	5	4	12	9	2	9	8	12	7	8	11	10	6	7	11
B2R6A0;A0A024RBN1;Q9Y478;B4DVP2;F5H4Y8	B2R6A0;A0A024RBN1;Q9Y478;B4DVP2	4;4;4;3;1	3;3;3;2;1	3;3;3;2;1	5-AMP-activated protein kinase subunit beta-1	PRKAB1	;;;	5	4	3	3	0	0	0	0	1	0	0	0	0	2	0	0	1	0	1	0	0	0	0	0	0	0	0	0	0	2	0	0	1	0	1	0	0	0	0	0	0	0
A0A024RBQ3;B4DV02;A0A024RBP6;A0A024RBP8;A0A024RBQ0;Q96RR4-6;Q96RR4-5;Q96RR4-2;Q96RR4-3;Q96RR4-4;Q96RR4-7;Q96RR4;F5GZ00;F5H4I7	A0A024RBQ3;B4DV02;A0A024RBP6;A0A024RBP8;A0A024RBQ0;Q96RR4-6;Q96RR4-5;Q96RR4-2;Q96RR4-3;Q96RR4-4;Q96RR4-7;Q96RR4;F5GZ00	5;5;5;5;5;5;5;5;5;5;5;5;3;1	5;5;5;5;5;5;5;5;5;5;5;5;3;1	5;5;5;5;5;5;5;5;5;5;5;5;3;1	Calcium/calmodulin-dependent protein kinase kinase 2	CAMKK2	;;;;;;;;;;;;	14	5	5	5	0	4	0	0	1	1	1	0	0	2	2	0	1	0	2	0	0	4	0	0	1	1	1	0	0	2	2	0	1	0	2	0	0	4	0	0	1	1
A0A024RBR1;P30622-2;P30622-1;P30622;J3KP58;Q6P5Z9;F5H6A0;F5H0N7;Q59GJ4;F6VGP8;Q86WU4;F5H1T5;F5H367;F5H270;B3KXA5	A0A024RBR1;P30622-2;P30622-1;P30622;J3KP58;Q6P5Z9;F5H6A0;F5H0N7;Q59GJ4	11;11;11;11;10;7;6;6;6;4;4;3;2;2;1	6;6;6;6;5;2;4;2;2;2;2;2;2;2;1	6;6;6;6;5;2;4;2;2;2;2;2;2;2;1	CAP-Gly domain-containing linker protein 1	RSN;CLIP1	;;;;;;;;	15	11	6	6	2	4	0	1	2	1	0	0	1	3	2	1	5	0	7	1	0	1	0	0	0	0	0	0	1	3	1	1	3	0	4	1	0	1	0	0	0	0
F8VVL1;A0A024RBR3;O43583	F8VVL1;A0A024RBR3;O43583	3;3;3	3;3;3	3;3;3	Density-regulated protein	DENR	;;	3	3	3	3	1	1	0	0	0	1	0	0	1	3	2	1	1	2	1	1	1	1	0	0	0	1	0	0	1	3	2	1	1	2	1	1	1	1	0	0	0	1
A0A024RBS6;F5H1S9;G8JLB3;E5KMT6;E5KMT5;Q9Y606-2;Q9Y606	A0A024RBS6;F5H1S9;G8JLB3;E5KMT6;E5KMT5;Q9Y606-2;Q9Y606	2;2;2;2;2;2;2	2;2;2;2;2;2;2	2;2;2;2;2;2;2	tRNA pseudouridine synthase;tRNA pseudouridine synthase A, mitochondrial	PUS1	;;;;;;	7	2	2	2	0	0	0	0	2	0	0	0	0	0	0	0	2	0	2	0	0	0	0	0	2	0	0	0	0	0	0	0	2	0	2	0	0	0	0	0	2	0
A0A024RBU0;Q9H9H4;F5H1F6;F5H4M0	A0A024RBU0;Q9H9H4;F5H1F6;F5H4M0	4;4;3;3	4;4;3;3	4;4;3;3	Vacuolar protein sorting-associated protein 37B	VPS37B	;;;	4	4	4	4	2	2	0	0	0	1	0	0	1	1	1	0	3	0	1	0	2	2	0	0	0	1	0	0	1	1	1	0	3	0	1	0	2	2	0	0	0	1
A0A087X0X0;B7Z5K6;C9J453;A0A087X255;B4DLX8;A8K5A0;A0A024RBV4;O15344-2;O15344;C9JZJ7	A0A087X0X0;B7Z5K6;C9J453;A0A087X255;B4DLX8;A8K5A0;A0A024RBV4;O15344-2;O15344;C9JZJ7	2;2;2;2;2;2;2;2;2;1	2;2;2;2;2;2;2;2;2;1	2;2;2;2;2;2;2;2;2;1	E3 ubiquitin-protein ligase Midline-1	MID1	;;;;;;;;;	10	2	2	2	0	0	0	0	0	0	0	0	0	1	0	0	2	0	1	0	0	0	0	0	0	0	0	0	0	1	0	0	2	0	1	0	0	0	0	0	0	0
A0A024RBY9;P53701;Q68D50	A0A024RBY9;P53701;Q68D50	10;10;8	10;10;8	10;10;8	Cytochrome c-type heme lyase	HCCS;DKFZp779I1858	;;	3	10	10	10	4	8	1	1	3	4	1	1	1	3	4	4	3	2	4	2	4	8	1	1	3	4	1	1	1	3	4	4	3	2	4	2	4	8	1	1	3	4
A0A024RC00;Q9NRF8	A0A024RC00;Q9NRF8	3;3	2;2	2;2	CTP synthase;CTP synthase 2	CTPS2	;	2	3	2	2	1	1	0	0	0	0	0	0	0	0	0	0	2	0	1	0	0	0	0	0	0	0	0	0	0	0	0	0	2	0	1	0	0	0	0	0	0	0
A0A024RC24;Q9P2X3-2;Q9P2X3;J3QQU0;J3KT25;J3QRS6	A0A024RC24;Q9P2X3-2;Q9P2X3	4;4;4;1;1;1	4;4;4;1;1;1	4;4;4;1;1;1	Protein IMPACT	IMPACT	;;	6	4	4	4	1	2	0	0	1	1	1	1	1	2	3	1	3	1	3	0	1	2	0	0	1	1	1	1	1	2	3	1	3	1	3	0	1	2	0	0	1	1
J3QQJ5;A0A024RC31;Q9Y2L5-2;Q9Y2L5;J3KSL8;A8K922;Q6PCC9;J3QSA1;J3QQS5	J3QQJ5;A0A024RC31;Q9Y2L5-2;Q9Y2L5;J3KSL8;A8K922;Q6PCC9;J3QSA1	7;7;7;7;6;6;4;4;1	7;7;7;7;6;6;4;4;1	7;7;7;7;6;6;4;4;1	Trafficking protein particle complex subunit 8	TRAPPC8;KIAA1012	;;;;;;;	9	7	7	7	0	0	0	0	0	1	0	0	0	3	3	0	2	0	2	0	0	0	0	0	0	1	0	0	0	3	3	0	2	0	2	0	0	0	0	0	0	1
K7ERH7;M0R021;M0QZ28;B7Z3X3;A0A024RC32;Q9Y4J8-8;Q9Y4J8-6;Q9Y4J8-10;Q9Y4J8-11;Q9Y4J8-16;Q9Y4J8-5;Q9Y4J8-4;Q9Y4J8-3;Q9Y4J8-13;Q9Y4J8-2;Q9Y4J8-14;Q9Y4J8-15;Q9Y4J8;Q53QV1;D2DGW6;D2DGW5;B7Z202;E9PEY4;Q1I0L3;E7EVB6;B7Z6A9;Q9Y4J8-12;O60941-6;O60941-3;O60941-5;O60941-2;O60941-4;O60941-7;O60941	K7ERH7;M0R021;M0QZ28;B7Z3X3;A0A024RC32;Q9Y4J8-8;Q9Y4J8-6;Q9Y4J8-10;Q9Y4J8-11;Q9Y4J8-16;Q9Y4J8-5;Q9Y4J8-4;Q9Y4J8-3;Q9Y4J8-13;Q9Y4J8-2;Q9Y4J8-14;Q9Y4J8-15;Q9Y4J8;Q53QV1;D2DGW6;D2DGW5;B7Z202;E9PEY4;Q1I0L3;E7EVB6;B7Z6A9;Q9Y4J8-12;O60941-6;O60941-3;O60941-5;O60941-2;O60941-4;O60941-7;O60941	2;2;2;2;2;2;2;2;2;2;2;2;2;2;2;2;2;2;1;1;1;1;1;1;1;1;1;1;1;1;1;1;1;1	2;2;2;2;2;2;2;2;2;2;2;2;2;2;2;2;2;2;1;1;1;1;1;1;1;1;1;1;1;1;1;1;1;1	2;2;2;2;2;2;2;2;2;2;2;2;2;2;2;2;2;2;1;1;1;1;1;1;1;1;1;1;1;1;1;1;1;1	Dystrobrevin;Dystrobrevin alpha;Dystrobrevin beta	DTNA;DTNB	;;;;;;;;;;;;;;;;;;;;;;;;;;;;;;;;;	34	2	2	2	0	1	0	0	0	0	0	0	0	1	0	0	1	0	0	0	0	1	0	0	0	0	0	0	0	1	0	0	1	0	0	0	0	1	0	0	0	0
A0A0C4DGQ6;A0A024RC37;Q96P16;K7EQR8;Q96P16-3	A0A0C4DGQ6;A0A024RC37;Q96P16;K7EQR8;Q96P16-3	2;2;2;1;1	2;2;2;1;1	2;2;2;1;1	Regulation of nuclear pre-mRNA domain-containing protein 1A	RPRD1A;P15RS	;;;;	5	2	2	2	0	0	0	0	0	0	0	0	0	1	0	0	2	0	1	0	0	0	0	0	0	0	0	0	0	1	0	0	2	0	1	0	0	0	0	0	0	0
A0A087WUV5;H0YKS8;X6R3G6;A0A024RC59;F5GZN3;B4E396;B3KTQ2;A0A024RC55;Q08431-2;Q08431-3;Q08431	A0A087WUV5;H0YKS8;X6R3G6;A0A024RC59;F5GZN3;B4E396;B3KTQ2;A0A024RC55;Q08431-2;Q08431-3;Q08431	1;1;1;1;1;1;1;1;1;1;1	1;1;1;1;1;1;1;1;1;1;1	1;1;1;1;1;1;1;1;1;1;1	Lactadherin;Lactadherin short form;Medin	MFGE8	;;;;;;;;;;	11	1	1	1	0	1	0	1	0	0	0	0	0	0	0	0	0	0	0	0	0	1	0	1	0	0	0	0	0	0	0	0	0	0	0	0	0	1	0	1	0	0
A0A024RC65;P46940;A0A0J9YXZ5;A4QPB0;Q6P1N4;H0YLE8;B4E2M0;Q5FWG8;Q05DN7;H0YKA5;Q96PA3;A0A087WWP1;B4DNP4	A0A024RC65;P46940;A0A0J9YXZ5;A4QPB0;Q6P1N4	13;13;12;12;11;5;5;4;4;1;1;1;1	13;13;12;12;11;5;5;4;4;1;1;1;1	13;13;12;12;11;5;5;4;4;1;1;1;1	Ras GTPase-activating-like protein IQGAP1	hCG_1991735;IQGAP1	;;;;	13	13	13	13	0	0	1	3	0	3	3	0	0	5	1	0	4	0	5	2	0	0	1	3	0	3	3	0	0	5	1	0	4	0	5	2	0	0	1	3	0	3
A0A024RC87;A0A140VJT8;P13489;E9PMJ3;E9PLZ3;E9PIM9;E9PMN0;E9PIK5;H0YCR7;E9PMA9	A0A024RC87;A0A140VJT8;P13489	11;11;11;5;5;5;4;4;4;3	11;11;11;5;5;5;4;4;4;3	11;11;11;5;5;5;4;4;4;3	Ribonuclease inhibitor	RNH1	;;	10	11	11	11	8	9	7	6	6	7	7	7	8	9	7	5	8	5	7	6	8	9	7	6	6	7	7	7	8	9	7	5	8	5	7	6	8	9	7	6	6	7
H0YDD8;A0A024RCA7;P05387	H0YDD8;A0A024RCA7;P05387	1;1;1	1;1;1	1;1;1	60S acidic ribosomal protein P2	RPLP2	;;	3	1	1	1	0	0	0	1	0	1	0	0	0	0	0	0	0	0	0	0	0	0	0	1	0	1	0	0	0	0	0	0	0	0	0	0	0	0	0	1	0	1
E9PM31;H0YEE2;E9PJK1;E9PRJ8;H0YDL9;H0YDJ9;A0A024RCB7;E9PIF1;A6NMH8;P60033	E9PM31;H0YEE2;E9PJK1;E9PRJ8;H0YDL9;H0YDJ9;A0A024RCB7;E9PIF1;A6NMH8;P60033	1;1;1;1;1;1;1;1;1;1	1;1;1;1;1;1;1;1;1;1	1;1;1;1;1;1;1;1;1;1	Tetraspanin;CD81 antigen	CD81	;;;;;;;;;	10	1	1	1	0	0	0	0	0	0	0	0	0	1	0	0	1	0	1	0	0	0	0	0	0	0	0	0	0	1	0	0	1	0	1	0	0	0	0	0	0	0
A6NCC9;E9PME3;C9JHT9;C9JJV1;A0A024RCB9;Q9Y5U2-2;Q9Y5U2;E9PL88;C9JDU0	A6NCC9;E9PME3;C9JHT9;C9JJV1;A0A024RCB9;Q9Y5U2-2;Q9Y5U2;E9PL88;C9JDU0	2;2;2;2;2;2;2;1;1	2;2;2;2;2;2;2;1;1	2;2;2;2;2;2;2;1;1	Protein TSSC4	TSSC4	;;;;;;;;	9	2	2	2	1	0	0	0	0	0	0	0	0	0	0	0	1	0	1	0	1	0	0	0	0	0	0	0	0	0	0	0	1	0	1	0	1	0	0	0	0	0
A8K5B0;A0A024RCF9;Q9UH62	A8K5B0;A0A024RCF9;Q9UH62	3;3;3	3;3;3	3;3;3	Armadillo repeat-containing X-linked protein 3	ARMCX3	;;	3	3	3	3	0	2	0	0	0	2	0	0	0	2	1	0	2	0	0	0	0	2	0	0	0	2	0	0	0	2	1	0	2	0	0	0	0	2	0	0	0	2
E9PRM7;A0A0J9YWM3;A0A024RCG2;Q96BI1;Q69YM4	E9PRM7;A0A0J9YWM3;A0A024RCG2;Q96BI1;Q69YM4	2;2;2;2;1	2;2;2;2;1	2;2;2;2;1	Solute carrier family 22 member 18	SLC22A18;DKFZp667A184	;;;;	5	2	2	2	0	1	0	0	0	2	0	0	0	0	0	0	1	0	1	1	0	1	0	0	0	2	0	0	0	0	0	0	1	0	1	1	0	1	0	0	0	2
A0A087WTL2;A0A024RCI6;Q9P291	A0A087WTL2;A0A024RCI6;Q9P291	6;6;6	6;6;6	6;6;6	Armadillo repeat-containing X-linked protein 1	ARMCX1	;;	3	6	6	6	0	3	0	0	0	1	0	0	0	5	0	0	3	0	2	0	0	3	0	0	0	1	0	0	0	5	0	0	3	0	2	0	0	3	0	0	0	1
A0A0G2JHC2;A0A024RCJ8;Q6NYC8;Q6NYC8-3;Q6NYC8-2;Q6NYC8-4;A0A0G2JKF1	A0A0G2JHC2;A0A024RCJ8;Q6NYC8;Q6NYC8-3;Q6NYC8-2	17;17;17;9;9;3;1	17;17;17;9;9;3;1	17;17;17;9;9;3;1	Phostensin	hCG_1821276;PPP1R18	;;;;	7	17	17	17	7	8	3	1	6	6	5	3	5	8	7	4	6	5	10	1	7	8	3	1	6	6	5	3	5	8	7	4	6	5	10	1	7	8	3	1	6	6
A0A024RCN6;P26640;A0A140T936;A0A140T954;B4DT32;A2ABF4;A0A0G2JJT9;P26640-2;A0A140T904	A0A024RCN6;P26640;A0A140T936;A0A140T954	12;12;10;6;5;3;3;2;1	12;12;10;6;5;3;3;2;1	12;12;10;6;5;3;3;2;1	Valine--tRNA ligase	VARS	;;;	9	12	12	12	0	3	0	0	0	4	0	0	1	7	4	2	6	2	7	0	0	3	0	0	0	4	0	0	1	7	4	2	6	2	7	0	0	3	0	0	0	4
A0A024RCR6;A0A0G2JK23;P46379-2;P46379;P46379-3;A0A0G2JL47;P46379-5;P46379-4;F6S6P2;X6REW1;A0A0G2JJM1;F6UR09;F6U1F2;F6XTU0;H0Y710;A0A0G2JJR8;F6WML8;F6VEM6;F6X9W3;F6U341;H0Y4L1;F6TC96	A0A024RCR6;A0A0G2JK23;P46379-2;P46379;P46379-3;A0A0G2JL47;P46379-5;P46379-4;F6S6P2;X6REW1;A0A0G2JJM1	6;6;6;6;6;5;5;4;3;3;3;2;2;2;2;2;2;2;2;2;1;1	6;6;6;6;6;5;5;4;3;3;3;2;2;2;2;2;2;2;2;2;1;1	6;6;6;6;6;5;5;4;3;3;3;2;2;2;2;2;2;2;2;2;1;1	Large proline-rich protein BAG6	BAT3;BAG6	;;;;;;;;;;	22	6	6	6	0	1	0	0	2	2	1	0	0	1	1	1	3	0	6	1	0	1	0	0	2	2	1	0	0	1	1	1	3	0	6	1	0	1	0	0	2	2
Q53F85;B2R7M0;A8K822;A0A024RCS3;B4E1C1;Q9UER7-3;Q9UER7-4;Q9UER7-2;Q9UER7	Q53F85;B2R7M0;A8K822;A0A024RCS3;B4E1C1;Q9UER7-3;Q9UER7-4;Q9UER7-2;Q9UER7	1;1;1;1;1;1;1;1;1	1;1;1;1;1;1;1;1;1	1;1;1;1;1;1;1;1;1	Death domain-associated protein 6	DAXX	;;;;;;;;	9	1	1	1	1	1	0	0	0	0	0	0	0	1	0	1	1	0	1	0	1	1	0	0	0	0	0	0	0	1	0	1	1	0	1	0	1	1	0	0	0	0
A0A0G2JKZ1;A0A024RCT1;A2AB90;A0A0G2JH37;A0A0A0MSV9;O15533-2;O15533;O15533-3;Q6P1N7;C9JA35;B7Z4V3;A0A0A0MT98;O15533-4	A0A0G2JKZ1;A0A024RCT1;A2AB90;A0A0G2JH37;A0A0A0MSV9;O15533-2;O15533;O15533-3;Q6P1N7;C9JA35;B7Z4V3;A0A0A0MT98;O15533-4	4;4;4;4;4;4;4;4;2;2;2;2;2	4;4;4;4;4;4;4;4;2;2;2;2;2	4;4;4;4;4;4;4;4;2;2;2;2;2	Tapasin	TAPBP	;;;;;;;;;;;;	13	4	4	4	0	3	0	1	0	0	0	0	0	0	0	0	0	0	0	0	0	3	0	1	0	0	0	0	0	0	0	0	0	0	0	0	0	3	0	1	0	0
A0A024RCU9;A8K8B2;H3BLV9;Q5R363;Q96SB4-4;Q96SB4;Q96SB4-3;H0Y932;H7C2I2;D6RBF8;H7C521;A8MPP7;A8MPY5;E7ETV6;Q59GF4;Q9UPE1-2;Q9UPE1-3;Q9UPE1-4;Q9UPE1	A0A024RCU9;A8K8B2;H3BLV9;Q5R363;Q96SB4-4;Q96SB4;Q96SB4-3	7;7;7;7;7;7;7;1;1;1;1;1;1;1;1;1;1;1;1	7;7;7;7;7;7;7;1;1;1;1;1;1;1;1;1;1;1;1	6;6;6;6;6;6;6;1;0;1;0;0;0;0;0;0;0;0;0	SRSF protein kinase 1	SRPK1	;;;;;;	19	7	7	6	1	3	0	0	1	3	1	0	2	4	5	2	6	1	5	0	1	3	0	0	1	3	1	0	2	4	5	2	6	1	5	0	1	3	0	0	1	3
A8YXX5;Q9Y374;F6WFU6;A4FVA6;A0A024RD08;A0A024RCX4;H0Y8C3;Q8IW90;Q9NZJ7-2;Q9NZJ7;B4E0C5;Q9NZJ7-3	A8YXX5;Q9Y374;F6WFU6;A4FVA6;A0A024RD08;A0A024RCX4;H0Y8C3;Q8IW90;Q9NZJ7-2;Q9NZJ7;B4E0C5	3;3;3;3;3;3;3;3;3;3;2;1	3;3;3;3;3;3;3;3;3;3;2;1	3;3;3;3;3;3;3;3;3;3;2;1	Mitochondrial carrier homolog 1	PIG60;MTCH1	;;;;;;;;;;	12	3	3	3	0	0	0	0	0	0	0	1	0	1	0	1	1	0	0	0	0	0	0	0	0	0	0	1	0	1	0	1	1	0	0	0	0	0	0	0	0	0
Q96LE1;A0A024RCX5;P38936;Q59ED0;B4DQP9	Q96LE1;A0A024RCX5;P38936;Q59ED0;B4DQP9	4;4;4;3;3	4;4;4;3;3	4;4;4;3;3	Cyclin-dependent kinase inhibitor 1	CDKN1A	;;;;	5	4	4	4	1	3	0	0	1	2	0	0	4	3	2	1	2	0	2	0	1	3	0	0	1	2	0	0	4	3	2	1	2	0	2	0	1	3	0	0	1	2
B4DZZ8;A0A087WTX2;B4DVK8;A0A024RCX7;Q92504	B4DZZ8;A0A087WTX2;B4DVK8;A0A024RCX7;Q92504	1;1;1;1;1	1;1;1;1;1	1;1;1;1;1	Zinc transporter SLC39A7	SLC39A7	;;;;	5	1	1	1	0	1	0	0	0	0	0	0	0	0	0	0	0	0	0	0	0	1	0	0	0	0	0	0	0	0	0	0	0	0	0	0	0	1	0	0	0	0
A0A024RCZ8;Q9NSK0;Q9NSK0-5;Q9NSK0-3;C9J8T5;Q9NSK0-4;H7C4M1;C9JZE5;C9JXT5;C9JQU1;C9K0D5;Q9NSK0-2	A0A024RCZ8;Q9NSK0;Q9NSK0-5;Q9NSK0-3;C9J8T5;Q9NSK0-4	11;11;10;10;6;6;3;3;2;2;2;2	6;6;6;5;4;4;1;1;2;2;2;2	6;6;6;5;4;4;1;1;2;2;2;2	Kinesin light chain 4	KLC4	;;;;;	12	11	6	6	4	6	3	3	5	7	5	1	2	6	6	2	7	2	6	1	0	2	0	0	0	3	0	0	0	2	1	0	3	0	3	0	0	2	0	0	0	3
A8K6Y2;A0A024RD11;Q14738;B4DSD7;E9PFR3;Q14738-2;Q59EF0;H0Y8C4;Q14738-3;H7C5Q9;Q96B13;Q96L51;Q96L52;Q7L7W2;H0YJ75;Q13362-2;Q13362-3;Q13362;Q13362-4;Q13362-5;H0YJ35;H0YN84;Q86U13;B7Z7C0;Q86XZ2;Q58EX4;B7Z5X1;Q562F2;B5BTZ7;A0A024R593;Q59EK0;Q16537-3;Q16537-2;Q16537;Q15173-2;Q15173	A8K6Y2;A0A024RD11;Q14738;B4DSD7;E9PFR3;Q14738-2;Q59EF0;H0Y8C4;Q14738-3	8;8;8;7;7;7;6;6;6;2;2;2;2;2;2;2;2;2;2;2;1;1;1;1;1;1;1;1;1;1;1;1;1;1;1;1	8;8;8;7;7;7;6;6;6;2;2;2;2;2;2;2;2;2;2;2;1;1;1;1;1;1;1;1;1;1;1;1;1;1;1;1	8;8;8;7;7;7;6;6;6;2;2;2;2;2;2;2;2;2;2;2;1;1;1;1;1;1;1;1;1;1;1;1;1;1;1;1	Serine/threonine-protein phosphatase 2A 56 kDa regulatory subunit delta isoform	PPP2R5D	;;;;;;;;	36	8	8	8	0	1	0	0	1	3	0	0	0	6	2	1	3	1	4	0	0	1	0	0	1	3	0	0	0	6	2	1	3	1	4	0	0	1	0	0	1	3
A0A024RD18;Q15208;B2R6F9;Q9UPD4;Q9UPD3	A0A024RD18;Q15208;B2R6F9	5;5;4;1;1	5;5;4;1;1	5;5;4;1;1	Serine/threonine-protein kinase 38	STK38	;;	5	5	5	5	0	0	0	0	0	4	0	0	0	2	0	0	2	0	3	0	0	0	0	0	0	4	0	0	0	2	0	0	2	0	3	0	0	0	0	0	0	4
Q7LC14;Q96F31;A0A087WVX9;A0A024RD24;O00221	Q7LC14;Q96F31;A0A087WVX9;A0A024RD24;O00221	1;1;1;1;1	1;1;1;1;1	1;1;1;1;1	NF-kappa-B inhibitor epsilon	NFKBIE	;;;;	5	1	1	1	0	0	0	0	0	1	0	0	0	0	0	0	0	0	0	0	0	0	0	0	0	1	0	0	0	0	0	0	0	0	0	0	0	0	0	0	0	1
A0A024RD56;Q5JTD0-2;Q5JTD0;Q5JTD0-4;E2QRK7;B3KT40;A0A075B6G8;H0Y4D6;Q5JTD0-3	A0A024RD56;Q5JTD0-2;Q5JTD0;Q5JTD0-4;E2QRK7;B3KT40	4;4;4;3;2;2;1;1;1	4;4;4;3;2;2;1;1;1	4;4;4;3;2;2;1;1;1	Tight junction-associated protein 1	TJAP1	;;;;;	9	4	4	4	0	4	0	0	0	0	0	0	0	0	0	0	1	0	0	0	0	4	0	0	0	0	0	0	0	0	0	0	1	0	0	0	0	4	0	0	0	0
B4DMA2;B4DGL0;A0A024RD80;P08238;Q6PK50;Q9H6X9;A8K3W9;Q58FF7;Q58FF8;O14942;Q58FF6;F8W026;B4DQX3;Q96GW1	B4DMA2;B4DGL0;A0A024RD80;P08238;Q6PK50	18;18;18;18;10;7;7;6;4;3;2;1;1;1	10;10;10;10;5;4;4;3;1;2;0;1;1;1	9;9;9;9;4;4;4;3;1;2;0;0;0;0	Heat shock protein HSP 90-beta	HSP90AB1	;;;;	14	18	10	9	8	10	4	5	8	10	9	6	4	9	9	4	13	7	11	4	4	4	2	2	2	5	3	2	2	5	4	2	5	2	5	1	3	3	1	1	2	4
E9PBS1;A0A024RD93;P22234;P22234-2;B4DGX3;D6RF62	E9PBS1;A0A024RD93;P22234;P22234-2;B4DGX3;D6RF62	9;9;9;9;7;5	9;9;9;9;7;5	9;9;9;9;7;5	Multifunctional protein ADE2;Phosphoribosylaminoimidazole-succinocarboxamide synthase;Phosphoribosylaminoimidazole carboxylase	PAICS	;;;;;	6	9	9	9	4	4	3	0	6	2	6	2	3	6	4	4	6	6	6	3	4	4	3	0	6	2	6	2	3	6	4	4	6	6	6	3	4	4	3	0	6	2
A0A024RD99;B7Z2D8;B7Z5F9;B3KP14;H0Y8R1;F5H5I6;B7Z3R7;H0YAK1;B3KW50;Q12849-5;Q12849;H0YAM1	A0A024RD99;B7Z2D8;B7Z5F9;B3KP14;H0Y8R1;F5H5I6;B7Z3R7;H0YAK1;B3KW50;Q12849-5;Q12849;H0YAM1	2;2;2;2;2;2;2;2;2;2;2;1	2;2;2;2;2;2;2;2;2;2;2;1	2;2;2;2;2;2;2;2;2;2;2;1	G-rich sequence factor 1	GRSF1	;;;;;;;;;;;	12	2	2	2	0	0	0	0	2	0	0	0	0	1	1	0	0	0	0	0	0	0	0	0	2	0	0	0	0	1	1	0	0	0	0	0	0	0	0	0	2	0
A0A024RDA1;A0A024RDA9;Q9NV70-2;Q9NV70	A0A024RDA1;A0A024RDA9;Q9NV70-2;Q9NV70	3;3;3;3	3;3;3;3	3;3;3;3	Exocyst complex component 1	EXOC1	;;;	4	3	3	3	0	0	0	0	0	0	2	1	1	1	0	0	0	1	2	0	0	0	0	0	0	0	2	1	1	1	0	0	0	1	2	0	0	0	0	0	0	0
A0A024RDA6;Q16270-2;Q16270	A0A024RDA6;Q16270-2;Q16270	3;3;3	3;3;3	3;3;3	Insulin-like growth factor-binding protein 7	IGFBP7	;;	3	3	3	3	0	1	0	0	0	2	0	0	2	1	2	0	2	0	3	1	0	1	0	0	0	2	0	0	2	1	2	0	2	0	3	1	0	1	0	0	0	2
A0A024RDB0;A0AVT1;B3KSS1;A0AVT1-2;A0AVT1-3;H0Y8S8;A0AVT1-4;H0Y9U5	A0A024RDB0;A0AVT1;B3KSS1;A0AVT1-2	23;23;18;15;7;6;6;2	23;23;18;15;7;6;6;2	23;23;18;15;7;6;6;2	Ubiquitin-like modifier-activating enzyme 6	UBE1L2;UBA6	;;;	8	23	23	23	4	11	0	0	2	7	0	1	3	10	6	2	11	2	10	0	4	11	0	0	2	7	0	1	3	10	6	2	11	2	10	0	4	11	0	0	2	7
D6RF44;H0YA96;D6RAF8;H0Y8G5;Q12771;B4DTC3;A0A024RDF4;A0A024RDB4;A0A024RDF3;Q14103-4;Q14103-3;Q14103-2;Q14103;D6RBQ9;D6RD83;B4E0W4;B4DTA2;A0A087WUK2;A0A024RDF6;O14979-3;O14979-2;O14979	D6RF44;H0YA96;D6RAF8;H0Y8G5;Q12771;B4DTC3;A0A024RDF4;A0A024RDB4;A0A024RDF3;Q14103-4;Q14103-3;Q14103-2;Q14103;D6RBQ9	3;3;3;3;3;3;3;3;3;3;3;3;3;2;1;1;1;1;1;1;1;1	3;3;3;3;3;3;3;3;3;3;3;3;3;2;1;1;1;1;1;1;1;1	3;3;3;3;3;3;3;3;3;3;3;3;3;2;1;1;1;1;1;1;1;1	Heterogeneous nuclear ribonucleoprotein D0	HNRNPD;HNRPD	;;;;;;;;;;;;;	22	3	3	3	2	3	2	0	0	1	0	0	0	0	0	0	0	0	0	0	2	3	2	0	0	1	0	0	0	0	0	0	0	0	0	0	2	3	2	0	0	1
A0A024RDH6;A0A024RDD3;D6REX3;O94979-6;O94979-3;O94979-10;O94979-4;O94979-9;O94979-2;O94979;O94979-8;H7BXG7;O94979-7;D6RHZ5;O94979-5;H0Y8W8;H0YAF5;H0Y9T9;H0Y9K1;H0YAB3	A0A024RDH6;A0A024RDD3;D6REX3;O94979-6;O94979-3;O94979-10;O94979-4;O94979-9;O94979-2;O94979;O94979-8;H7BXG7;O94979-7;D6RHZ5;O94979-5	6;6;6;6;6;6;6;6;6;6;6;5;5;4;3;2;1;1;1;1	6;6;6;6;6;6;6;6;6;6;6;5;5;4;3;2;1;1;1;1	6;6;6;6;6;6;6;6;6;6;6;5;5;4;3;2;1;1;1;1	Protein transport protein Sec31A	SEC31L1;SEC31A	;;;;;;;;;;;;;;	20	6	6	6	0	1	0	0	1	1	0	0	0	4	1	0	3	0	3	0	0	1	0	0	1	1	0	0	0	4	1	0	3	0	3	0	0	1	0	0	1	1
A0A024RDE8;Q96HC4;B7Z8X5;Q96HC4-7;Q96HC4-4;Q59FC9;Q96HC4-6;H0Y8Y3;Q4W5K9;A0A0A0MSP3;A0A0D9SFR4;Q96HC4-3;Q96HC4-2;H0YBI4;Q9P1D1;H0Y929	A0A024RDE8;Q96HC4;B7Z8X5;Q96HC4-7;Q96HC4-4;Q59FC9;Q96HC4-6;H0Y8Y3;Q4W5K9	20;20;15;15;15;13;13;12;11;8;5;5;5;4;2;1	20;20;15;15;15;13;13;12;11;8;5;5;5;4;2;1	5;5;3;3;3;1;3;1;3;1;3;2;2;1;0;1	PDZ and LIM domain protein 5	PDLIM5;LIM	;;;;;;;;	16	20	20	5	5	7	2	1	5	11	8	1	4	9	7	4	10	4	14	1	5	7	2	1	5	11	8	1	4	9	7	4	10	4	14	1	2	2	1	0	1	1
A0A024RDG1;O60763;O60763-2;REV__R4GMN2;REV__Q5VZ89-5;REV__Q5VZ89-6;REV__Q5VZ89;REV__R4GNB2;REV__R4GN35	A0A024RDG1;O60763;O60763-2	18;18;18;1;1;1;1;1;1	18;18;18;1;1;1;1;1;1	18;18;18;1;1;1;1;1;1	General vesicular transport factor p115	VDP;USO1	;;	9	18	18	18	3	9	0	1	4	5	3	1	7	13	11	4	11	4	10	4	3	9	0	1	4	5	3	1	7	13	11	4	11	4	10	4	3	9	0	1	4	5
D6RAW0;D6RFM0;D6RAH7;H9KV45;A0A0A0MQU3;A0A024RDH2;A0A087WY85;P62837-2;P62837;P61077;P61077-2;P61077-3	D6RAW0;D6RFM0;D6RAH7;H9KV45;A0A0A0MQU3;A0A024RDH2;A0A087WY85;P62837-2;P62837;P61077;P61077-2;P61077-3	1;1;1;1;1;1;1;1;1;1;1;1	1;1;1;1;1;1;1;1;1;1;1;1	1;1;1;1;1;1;1;1;1;1;1;1	Ubiquitin-conjugating enzyme E2 D2;Ubiquitin-conjugating enzyme E2 D3	UBE2D3;UBE2D2	;;;;;;;;;;;	12	1	1	1	0	1	0	1	1	1	1	1	0	1	1	0	1	1	1	0	0	1	0	1	1	1	1	1	0	1	1	0	1	1	1	0	0	1	0	1	1	1
A0A024RDH3;Q8TEA7-3;Q8TEA7-2;Q8TEA7;D6RDY5;Q5HYF5;D6RDG2;D6R950;H0Y8U7	A0A024RDH3;Q8TEA7-3;Q8TEA7-2;Q8TEA7;D6RDY5;Q5HYF5;D6RDG2	6;6;6;6;3;3;3;1;1	6;6;6;6;3;3;3;1;1	6;6;6;6;3;3;3;1;1	TBC domain-containing protein kinase-like protein	MGC16169;TBCK;DKFZp313C1916	;;;;;;	9	6	6	6	0	1	0	0	0	2	0	0	1	2	2	0	1	0	2	0	0	1	0	0	0	2	0	0	1	2	2	0	1	0	2	0	0	1	0	0	0	2
H7C386;Q8NG26;Q96KB3;A0A024RDI6;Q9BW91-2;Q9BW91;D6RAW2	H7C386;Q8NG26;Q96KB3;A0A024RDI6;Q9BW91-2;Q9BW91;D6RAW2	2;2;2;2;2;2;1	2;2;2;2;2;2;1	2;2;2;2;2;2;1	ADP-ribose pyrophosphatase, mitochondrial	NUDT9	;;;;;;	7	2	2	2	0	1	0	0	0	1	0	0	0	1	0	0	0	0	0	0	0	1	0	0	0	1	0	0	0	1	0	0	0	0	0	0	0	1	0	0	0	1
D6R938;A0A024RDK3;E9PF82;B7Z2B0;Q13557;Q13557-6;Q13557-11;E9PBG7;Q13557-8;Q13557-12;Q13557-10;Q13557-3;Q13557-4;Q13557-9;Q13557-5;H0Y9J2;Q4G1A8;Q92991;H0Y9C2;Q8IWE0;Q7LDD5;A8K161;Q9UQM7;Q9UQM7-2;D6RHX9;E9PBE8;E7EQE4	D6R938;A0A024RDK3;E9PF82;B7Z2B0;Q13557;Q13557-6;Q13557-11;E9PBG7;Q13557-8;Q13557-12;Q13557-10;Q13557-3;Q13557-4;Q13557-9;Q13557-5;H0Y9J2;Q4G1A8	12;12;12;12;12;12;12;11;11;11;11;10;10;9;9;6;6;4;4;3;3;3;3;3;1;1;1	12;12;12;12;12;12;12;11;11;11;11;10;10;9;9;6;6;4;4;3;3;3;3;3;1;1;1	8;8;8;8;8;8;8;7;7;7;7;6;6;5;5;5;2;3;1;0;0;0;0;0;0;0;0	Calcium/calmodulin-dependent protein kinase type II subunit delta	CAMK2D	;;;;;;;;;;;;;;;;	27	12	12	8	6	7	0	4	3	6	6	4	4	6	4	1	6	4	7	1	6	7	0	4	3	6	6	4	4	6	4	1	6	4	7	1	4	4	0	2	2	4
A0A0A0MSJ3;B3KMF1;Q3HKR1;A8K3R3;A0A024RDL6;E9PFK9;Q9UJ41-2;Q9UJ41-4;Q9UJ41-3;Q9UJ41	A0A0A0MSJ3;B3KMF1;Q3HKR1;A8K3R3;A0A024RDL6;E9PFK9;Q9UJ41-2;Q9UJ41-4;Q9UJ41-3;Q9UJ41	3;3;3;3;3;3;3;3;3;3	3;3;3;3;3;3;3;3;3;3	3;3;3;3;3;3;3;3;3;3	Rab5 GDP/GTP exchange factor	RABGEF1	;;;;;;;;;	10	3	3	3	0	0	0	0	0	0	0	0	0	1	0	0	1	0	1	0	0	0	0	0	0	0	0	0	0	1	0	0	1	0	1	0	0	0	0	0	0	0
Q5T558;A2A3H2;B3KUK7;B2RDY3;A0A024RDP8;Q9BW62	Q5T558;A2A3H2;B3KUK7;B2RDY3;A0A024RDP8;Q9BW62	1;1;1;1;1;1	1;1;1;1;1;1	1;1;1;1;1;1	Katanin p60 ATPase-containing subunit A-like 1	KATNAL1	;;;;;	6	1	1	1	0	0	0	0	0	1	0	0	0	1	0	0	0	0	0	0	0	0	0	0	0	1	0	0	0	1	0	0	0	0	0	0	0	0	0	0	0	1
A0A024RDQ0;A0A024RDS1;Q92598-2;Q92598;Q92598-3;Q92598-4;A0A0A0MSM0;B4DF68;B4DY72;B4DZB4;R4GN69;Q5TBM3;B4DZP3	A0A024RDQ0;A0A024RDS1;Q92598-2;Q92598;Q92598-3;Q92598-4;A0A0A0MSM0;B4DF68;B4DY72;B4DZB4	27;27;27;27;26;25;21;20;16;15;7;5;2	27;27;27;27;26;25;21;20;16;15;7;5;2	25;25;25;25;24;23;19;18;14;14;7;5;2	Heat shock protein 105 kDa	HSPH1	;;;;;;;;;	13	27	27	25	8	7	0	0	4	12	4	2	6	18	14	9	13	5	22	3	8	7	0	0	4	12	4	2	6	18	14	9	13	5	22	3	7	6	0	0	4	11
Q5T7C4;B7Z965;Q59GW1;A0A024RDR0;P09429;B3KQ05;Q9NYD7;D3DQY9;Q75MM1;B2RPK0	Q5T7C4;B7Z965;Q59GW1;A0A024RDR0;P09429;B3KQ05	3;3;3;3;3;2;1;1;1;1	3;3;3;3;3;2;1;1;1;1	3;3;3;3;3;2;1;1;1;1	High mobility group protein B1	HMGB1	;;;;;	10	3	3	3	1	0	0	0	3	0	0	0	0	1	1	0	0	0	1	0	1	0	0	0	3	0	0	0	0	1	1	0	0	0	1	0	1	0	0	0	3	0
V9HWJ7;Q53FI1;A0A024RDT4;P13796;B3KUI1;P13796-2	V9HWJ7;Q53FI1;A0A024RDT4;P13796	7;7;7;7;3;1	1;1;1;1;1;1	1;1;1;1;1;1	Plastin-2	HEL-S-37;LCP1	;;;	6	7	1	1	3	7	1	1	3	6	3	0	2	6	4	2	5	1	5	0	0	1	0	0	0	0	0	0	0	0	0	0	0	0	0	0	0	1	0	0	0	0
A0A024RDV5;A0A024RDT9;Q9Y2H6-2;Q9Y2H6;G5E9X3	A0A024RDV5;A0A024RDT9;Q9Y2H6-2;Q9Y2H6;G5E9X3	2;2;2;2;1	2;2;2;2;1	2;2;2;2;1	Fibronectin type-III domain-containing protein 3A	FNDC3A	;;;;	5	2	2	2	0	1	0	0	0	0	0	0	0	0	0	0	1	0	0	0	0	1	0	0	0	0	0	0	0	0	0	0	1	0	0	0	0	1	0	0	0	0
A0A024RDV4;Q9Y3M8;Q9Y3M8-4;Q9Y3M8-2;B2R789;Q9Y3M8-3;B3KT75;B3KT04;B3KRK6;Q9Y3M8-5;H3BRG5;Q86XT0;Q45XF9;Q6MZG8	A0A024RDV4;Q9Y3M8;Q9Y3M8-4;Q9Y3M8-2;B2R789;Q9Y3M8-3;B3KT75;B3KT04	13;13;12;12;11;11;8;7;6;6;5;2;1;1	13;13;12;12;11;11;8;7;6;6;5;2;1;1	12;12;11;11;11;11;8;7;6;5;4;1;0;1	StAR-related lipid transfer protein 13	STARD13	;;;;;;;	14	13	13	12	1	6	0	0	3	3	0	0	0	4	3	2	6	1	8	1	1	6	0	0	3	3	0	0	0	4	3	2	6	1	8	1	1	6	0	0	2	3
Q8IYQ9;Q53F09;A0A024RDV7;O00505	Q8IYQ9;Q53F09;A0A024RDV7;O00505	3;3;3;3	3;3;3;3	2;2;2;2	Importin subunit alpha;Importin subunit alpha-4	KPNA3	;;;	4	3	3	2	2	2	0	0	0	0	0	0	1	0	1	0	0	0	1	0	2	2	0	0	0	0	0	0	1	0	1	0	0	0	1	0	1	1	0	0	0	0
A0A024RDV9;Q8N0X7;A8K6Q9;B3KMI3;B4DXT5;B3KML8;A0A0S2Z510	A0A024RDV9;Q8N0X7;A8K6Q9;B3KMI3;B4DXT5;B3KML8	14;14;13;10;8;7;6	14;14;13;10;8;7;6	14;14;13;10;8;7;6	Spartin	SPG20	;;;;;	7	14	14	14	8	7	4	2	7	9	4	2	3	8	4	7	6	3	9	3	8	7	4	2	7	9	4	2	3	8	4	7	6	3	9	3	8	7	4	2	7	9
A0A024RDY0;O00410;O00410-3;H0Y8C6;O00410-2;B4E0R6;B3KWG6;E7ETV3;E7EQT5;E7EV12;H0Y3V4;Q9BVS9;C9JXE0;C9JZD8;C9J875;C9JZ53;C9JQT6;E7ESA1;E7ESZ1;E7EWK4;E7EX05;E7ETV8;C9JMV5	A0A024RDY0;O00410;O00410-3;H0Y8C6;O00410-2;B4E0R6;B3KWG6	20;20;20;18;18;17;11;4;3;3;3;3;2;2;2;2;2;2;2;2;2;2;2	20;20;20;18;18;17;11;4;3;3;3;3;2;2;2;2;2;2;2;2;2;2;2	18;18;18;16;16;15;9;4;3;3;3;3;2;2;2;2;2;2;2;2;2;2;2	Importin-5	RANBP5;IPO5	;;;;;;	23	20	20	18	4	8	1	0	5	10	1	3	4	14	8	6	12	5	13	1	4	8	1	0	5	10	1	3	4	14	8	6	12	5	13	1	3	7	1	0	5	9
A0A024RDY9;B1ALK7;Q14155-6;Q14155-1;E7EUY6;B7Z6G2;Q14155-5;Q14155-2;Q14155-3;Q14155;Q5W9H1;E7EU80;E9PDQ5;C9JDI6;B1ANY6;B7Z344;B7Z3C7;Q15052-2;Q15052;C9JAD7;Q5ZEZ3;E7ENL8;B7Z667;Q8N4Q3	A0A024RDY9;B1ALK7;Q14155-6;Q14155-1;E7EUY6;B7Z6G2;Q14155-5;Q14155-2;Q14155-3;Q14155;Q5W9H1;E7EU80;E9PDQ5	6;6;6;6;5;5;5;5;5;5;4;3;3;2;2;2;2;2;2;1;1;1;1;1	6;6;6;6;5;5;5;5;5;5;4;3;3;2;2;2;2;2;2;1;1;1;1;1	6;6;6;6;5;5;5;5;5;5;4;3;3;2;2;2;2;2;2;1;1;1;1;1	Rho guanine nucleotide exchange factor 7	ARHGEF7;KIAA0142	;;;;;;;;;;;;	24	6	6	6	1	1	0	0	1	1	0	0	0	3	0	1	3	1	2	1	1	1	0	0	1	1	0	0	0	3	0	1	3	1	2	1	1	1	0	0	1	1
Q5T8C6;B2RCW0;A0A024RDZ2;Q13042-4;Q13042-3;Q13042-2;Q13042	Q5T8C6;B2RCW0;A0A024RDZ2;Q13042-4;Q13042-3;Q13042-2;Q13042	1;1;1;1;1;1;1	1;1;1;1;1;1;1	1;1;1;1;1;1;1	Cell division cycle protein 16 homolog	CDC16	;;;;;;	7	1	1	1	0	0	0	0	0	0	0	0	0	1	0	0	0	0	0	0	0	0	0	0	0	0	0	0	0	1	0	0	0	0	0	0	0	0	0	0	0	0
A0A087WZ33;B4DGE0;A0A024RE10;Q9H1J1-2;Q9H1J1	A0A087WZ33;B4DGE0;A0A024RE10;Q9H1J1-2;Q9H1J1	1;1;1;1;1	1;1;1;1;1	1;1;1;1;1	Regulator of nonsense transcripts 3A	UPF3A	;;;;	5	1	1	1	0	0	0	0	0	0	0	0	0	1	1	0	1	0	1	0	0	0	0	0	0	0	0	0	0	1	1	0	1	0	1	0	0	0	0	0	0	0
A0A024RE14;Q49AR2;A0A024RE20;Q49AR2-3;Q49AR2-2	A0A024RE14;Q49AR2;A0A024RE20;Q49AR2-3;Q49AR2-2	3;3;2;2;2	3;3;2;2;2	3;3;2;2;2	UPF0489 protein C5orf22	FLJ11193;C5orf22	;;;;	5	3	3	3	0	1	0	0	0	1	0	0	0	2	1	0	2	0	3	0	0	1	0	0	0	1	0	0	0	2	1	0	2	0	3	0	0	1	0	0	0	1
A0A024RE27;Q96GK7;C9JGM0;D3DXG4;D3DXG5;Q6P2I3	A0A024RE27;Q96GK7;C9JGM0;D3DXG4;D3DXG5;Q6P2I3	2;2;1;1;1;1	2;2;1;1;1;1	2;2;1;1;1;1	Fumarylacetoacetate hydrolase domain-containing protein 2A;Fumarylacetoacetate hydrolase domain-containing protein 2B	FAHD2A;hCG_2002650;FAHD2B	;;;;;	6	2	2	2	0	1	0	0	0	0	0	0	0	0	0	0	0	0	1	0	0	1	0	0	0	0	0	0	0	0	0	0	0	0	1	0	0	1	0	0	0	0
Q9UQT7;S5CRT6;S0F3A9;R4L0K0;Q0PMJ8;E5FYM9;C6H0P0;A0A0N9QWF4;B6E278;A6YT91;B2G3G4;F6IR57;F6IR54;A0A0D6K9D0;A0A060VHJ3;A0A060VCY8;A0A060VCU4;A4UTT5;A0A0U5Q0A6;A0A0U2XL24;U6A3P1;I3ZN80;E3Q1L4;B1PKZ2;A0A142J252;A0A140HM97;A0A0U5Q0C2;A0A0U5KJ30;A0A0U5IHM5;A0A0S4XRJ3;A0A0S4XR60;A0A0S4XR59;A0A0S4XR32;P01891;R4RUH0;M4RBI3;I6R1A7;C5J4N4;Q6R741;Q704T5;Q6IV49;Q5G274;F6IR55;A0A060VCY9;X5MNS5;X5MBG6;A0A142J2H…	Q9UQT7;S5CRT6;S0F3A9;R4L0K0;Q0PMJ8;E5FYM9;C6H0P0;A0A0N9QWF4;B6E278;A6YT91;B2G3G4;F6IR57;F6IR54;A0A0D6K9D0;A0A060VHJ3;A0A060VCY8;A0A060VCU4;A4UTT5;A0A0U5Q0A6;A0A0U2XL24;U6A3P1;I3ZN80;E3Q1L4;B1PKZ2;A0A142J252;A0A140HM97;A0A0U5Q0C2;A0A0U5KJ30;A0A0U5IHM5;A0A0S4XRJ3;A0A0S4XR60;A0A0S4XR59;A0A0S4XR32;P01891;R4RUH0;M4RBI3;I6R1A7;C5J4N4;Q6R741;Q704T5;Q6IV49;Q5G274;F6IR55;A0A060VCY9;X5MNS5;X5MBG6;A0A142J2H…	8;8;8;8;8;8;8;8;8;8;8;8;8;8;8;8;8;8;8;8;8;8;8;8;8;8;8;8;8;8;8;8;8;8;7;7;7;7;7;7;7;7;7;7;7;7;7;7;7;7;7;7;7;7;7;6;6;5;4;3	1;1;1;1;1;1;1;1;1;1;1;1;1;1;1;1;1;1;1;1;1;1;1;1;1;1;1;1;1;1;1;1;1;1;1;1;1;1;1;1;1;1;1;1;1;1;1;1;1;1;1;1;1;1;1;1;1;1;1;1	1;1;1;1;1;1;1;1;1;1;1;1;1;1;1;1;1;1;1;1;1;1;1;1;1;1;1;1;1;1;1;1;1;1;1;1;1;1;1;1;1;1;1;1;1;1;1;1;1;1;1;1;1;1;1;1;1;1;1;1	HLA class I histocompatibility antigen, A-68 alpha chain	HLA-A;HLA A	;;;;;;;;;;;;;;;;;;;;;;;;;;;;;;;;;;;;;;;;;;;;;;;;;;;;;;;;;;	60	8	1	1	0	2	0	0	3	4	1	0	1	3	2	1	3	0	7	0	0	0	0	0	1	1	0	0	0	0	0	0	0	0	1	0	0	0	0	0	1	1
E1Y6P6;W0NQ25;R9RIA4;R9RH57;R9RH39;Q8SNB1;I7JB69;I7HBP7;G0WJF1;E3Q1I7;E3Q0Y3;E1XUP6;B5MA82;A6YQG8;A0A167RMV4;A0A167RMQ4;A0A143Y6V1;F5A4J5;A0A0F7R524;A0A090KMD8;A8YQF3;E3Q1I0;X5MI27;V5NQX7;V5NQD2;D0AB34;B3WFP3;A6Q0R3;A0A160YIT6;A0A0D6K9L4;A0A0C7U0X1;A0A090KFT5;Q85ZX8;Q3KT81;O19617;I2G9F8;F1CZ00;C1K0Y0;B2ZSE2;A0A125R6G5;A0A0U5Q1X6;A0A0U5Q0D1;A0A0U5PXQ9;A0A0S4T402;A0A0S4T3P9;A0A0S4T3I8;A0A0S4T322;A0…
A0A068F7M9;Q9Y613;B4DVN5;B4E2D9	A0A068F7M9;Q9Y613;B4DVN5	8;8;5;1	8;8;5;1	8;8;5;1	FH1/FH2 domain-containing protein 1	FHOD1	;;	4	8	8	8	0	2	0	0	0	1	0	0	0	5	3	2	5	1	7	1	0	2	0	0	0	1	0	0	0	5	3	2	5	1	7	1	0	2	0	0	0	1
Q8TCJ5;A0A075B6L0;A0A075B6K9;Q6PJR7;S6BGF9;S6B286;S6AWE6;S6BAR0;S6BAN6;S6C4S2;S6C4Q9;S6BAP8;S6B2B0;Q5FWF9;Q8N5F4;Q8N355;Q7Z2U7;Q6GMW3;Q6GMV8;S6BGD6;Q6PJG0;Q6IN99;Q567P1;A2NUT2;A0A5E4;Q8NEJ1;Q6PIQ7;Q6IPQ0;Q6GMX4;Q6GMX3;P0CG06;P0CG05	Q8TCJ5;A0A075B6L0;A0A075B6K9;Q6PJR7;S6BGF9;S6B286;S6AWE6;S6BAR0;S6BAN6;S6C4S2;S6C4Q9;S6BAP8;S6B2B0;Q5FWF9;Q8N5F4;Q8N355;Q7Z2U7;Q6GMW3;Q6GMV8;S6BGD6;Q6PJG0;Q6IN99;Q567P1;A2NUT2;A0A5E4;Q8NEJ1;Q6PIQ7;Q6IPQ0;Q6GMX4;Q6GMX3;P0CG06;P0CG05	1;1;1;1;1;1;1;1;1;1;1;1;1;1;1;1;1;1;1;1;1;1;1;1;1;1;1;1;1;1;1;1	1;1;1;1;1;1;1;1;1;1;1;1;1;1;1;1;1;1;1;1;1;1;1;1;1;1;1;1;1;1;1;1	1;1;1;1;1;1;1;1;1;1;1;1;1;1;1;1;1;1;1;1;1;1;1;1;1;1;1;1;1;1;1;1	Beta-2-microglobulin;Ig lambda-3 chain C regions;Ig lambda-2 chain C regions	DKFZp667J0810;IGLC3;IGLC2;IGL@	;;;;;;;;;;;;;;;;;;;;;;;;;;;;;;;	32	1	1	1	0	0	0	1	0	0	0	0	0	0	0	0	0	0	0	0	0	0	0	1	0	0	0	0	0	0	0	0	0	0	0	0	0	0	0	1	0	0
A0A075B730;A0A087X1U6;P58107	A0A075B730;A0A087X1U6;P58107	9;9;8	6;6;6	6;6;6	Epiplakin	EPPK1	;;	3	9	6	6	2	1	0	8	0	1	1	1	1	1	1	1	1	1	1	1	0	0	0	6	0	0	0	0	0	0	0	0	0	0	0	0	0	0	0	6	0	0
A0A075B7F8;A8CG34;L0R526;B4DET5;A0A087WY75;Q96HA1-2;A8CG34-2;Q96HA1-3;Q96HA1	A0A075B7F8;A8CG34;L0R526;B4DET5;A0A087WY75;Q96HA1-2;A8CG34-2;Q96HA1-3;Q96HA1	2;2;1;1;1;1;1;1;1	2;2;1;1;1;1;1;1;1	2;2;1;1;1;1;1;1;1	Nuclear envelope pore membrane protein POM 121C;Nuclear envelope pore membrane protein POM 121	POM121C;POMZP3;POM121	;;;;;;;;	9	2	2	2	0	0	0	0	0	0	0	0	0	1	0	0	1	0	2	0	0	0	0	0	0	0	0	0	0	1	0	0	1	0	2	0	0	0	0	0	0	0
B4DI12;B4DG84;A0A076N408;A0A076NBC8;Q7Z322;A0A076N8A7;Q9ULH0-5;Q9ULH0-2;Q9ULH0-4;Q9ULH0	B4DI12;B4DG84;A0A076N408;A0A076NBC8;Q7Z322;A0A076N8A7;Q9ULH0-5;Q9ULH0-2;Q9ULH0-4;Q9ULH0	2;2;2;2;2;2;2;2;2;2	2;2;2;2;2;2;2;2;2;2	2;2;2;2;2;2;2;2;2;2	Kinase D-interacting substrate of 220 kDa	KIDINS220;DKFZp686H14204	;;;;;;;;;	10	2	2	2	0	1	0	0	0	0	0	0	0	1	0	0	1	0	1	0	0	1	0	0	0	0	0	0	0	1	0	0	1	0	1	0	0	1	0	0	0	0
K7ERP4;A0A087X2I2;Q6PI42;A0A087WT12;P36969-2;P36969;K7EJ20;A0A0A0MTT1;K7EKX7;K7ENB4;Q6PJX4;R4GNE4;A0A087X247	K7ERP4;A0A087X2I2;Q6PI42;A0A087WT12;P36969-2;P36969;K7EJ20;A0A0A0MTT1;K7EKX7;K7ENB4;Q6PJX4;R4GNE4	6;6;6;6;6;6;5;4;4;4;3;3;1	6;6;6;6;6;6;5;4;4;4;3;3;1	6;6;6;6;6;6;5;4;4;4;3;3;1	Glutathione peroxidase;Phospholipid hydroperoxide glutathione peroxidase, mitochondrial	GPX4	;;;;;;;;;;;	13	6	6	6	2	4	1	1	0	3	1	1	1	3	1	0	4	1	4	1	2	4	1	1	0	3	1	1	1	3	1	0	4	1	4	1	2	4	1	1	0	3
A0A087WT45;A8K7Z3;Q4V328;A0A075B793;Q4V328-4;Q4V328-3;Q4V328-2;A0A087WZF5	A0A087WT45;A8K7Z3;Q4V328;A0A075B793;Q4V328-4;Q4V328-3;Q4V328-2	5;5;5;4;4;3;3;1	5;5;5;4;4;3;3;1	5;5;5;4;4;3;3;1	GRIP1-associated protein 1	GRIPAP1	;;;;;;	8	5	5	5	0	2	0	0	0	0	0	0	0	2	0	0	1	0	0	0	0	2	0	0	0	0	0	0	0	2	0	0	1	0	0	0	0	2	0	0	0	0
A0A087WT53;V9P4H4;Q96QZ7-7;Q96QZ7-6;Q96QZ7-2;Q96QZ7;A0A087WXD2;H7C5T8;H7C4U7;H7C535;Q96QZ7-4;Q96QZ7-3;Q96QZ7-5	A0A087WT53;V9P4H4;Q96QZ7-7;Q96QZ7-6;Q96QZ7-2;Q96QZ7;A0A087WXD2;H7C5T8;H7C4U7;H7C535;Q96QZ7-4;Q96QZ7-3;Q96QZ7-5	4;4;4;4;4;4;3;3;3;3;3;3;3	4;4;4;4;4;4;3;3;3;3;3;3;3	4;4;4;4;4;4;3;3;3;3;3;3;3	Membrane-associated guanylate kinase, WW and PDZ domain-containing protein 1	MAGI1	;;;;;;;;;;;;	13	4	4	4	0	0	0	0	0	0	0	0	0	1	0	0	2	1	3	0	0	0	0	0	0	0	0	0	0	1	0	0	2	1	3	0	0	0	0	0	0	0
A0A087WTB8;Q5TBK7;A0A140VJZ4;P15374	A0A087WTB8;Q5TBK7;A0A140VJZ4;P15374	1;1;1;1	1;1;1;1	1;1;1;1	Ubiquitin carboxyl-terminal hydrolase;Ubiquitin carboxyl-terminal hydrolase isozyme L3	UCHL3	;;;	4	1	1	1	0	0	0	0	0	0	0	0	0	0	1	0	0	0	0	0	0	0	0	0	0	0	0	0	0	0	1	0	0	0	0	0	0	0	0	0	0	0
A0A087WTH8;A0A087WWS8;Q9NY61	A0A087WTH8;A0A087WWS8;Q9NY61	1;1;1	1;1;1	1;1;1	Protein AATF	AATF	;;	3	1	1	1	0	0	0	0	0	0	0	0	0	0	0	0	1	0	0	0	0	0	0	0	0	0	0	0	0	0	0	0	1	0	0	0	0	0	0	0	0	0
A8K901;B4DYL2;A0A087WTJ9;Q8IWV7-2;Q8IWV7	A8K901;B4DYL2;A0A087WTJ9;Q8IWV7-2;Q8IWV7	1;1;1;1;1	1;1;1;1;1	1;1;1;1;1	E3 ubiquitin-protein ligase UBR1	UBR1	;;;;	5	1	1	1	0	0	0	0	0	0	0	0	0	0	0	0	0	0	1	0	0	0	0	0	0	0	0	0	0	0	0	0	0	0	1	0	0	0	0	0	0	0
B7Z687;A0A087WZ85;A0A0A0MSX4;Q1RMC8;A0A087WTM1;Q2M1J3;Q9Y6N7-6;Q9Y6N7-5;Q9Y6N7-4;Q9Y6N7-3;Q9Y6N7;Q9Y6N7-2	B7Z687;A0A087WZ85;A0A0A0MSX4;Q1RMC8;A0A087WTM1;Q2M1J3;Q9Y6N7-6;Q9Y6N7-5;Q9Y6N7-4;Q9Y6N7-3;Q9Y6N7;Q9Y6N7-2	1;1;1;1;1;1;1;1;1;1;1;1	1;1;1;1;1;1;1;1;1;1;1;1	1;1;1;1;1;1;1;1;1;1;1;1	Roundabout homolog 1	ROBO1	;;;;;;;;;;;	12	1	1	1	0	0	0	0	0	0	0	0	0	0	0	0	1	0	1	0	0	0	0	0	0	0	0	0	0	0	0	0	1	0	1	0	0	0	0	0	0	0
A0A087WTP3;Q92945;B4DV73;M0R0I5;M0QYH3;M0QXW7;M0R3J3;M0QYG1;M0R0C6;M0R251;M0R263	A0A087WTP3;Q92945;B4DV73;M0R0I5	31;31;18;17;9;5;5;4;4;2;2	31;31;18;17;9;5;5;4;4;2;2	28;28;17;16;9;5;3;2;2;0;0	Far upstream element-binding protein 2	KHSRP	;;;	11	31	31	28	17	23	12	8	18	17	11	6	9	19	17	16	20	8	21	7	17	23	12	8	18	17	11	6	9	19	17	16	20	8	21	7	16	22	11	8	17	16
C9JGR9;E7EQ49;A0A087WTQ2;Q9Y2I8-3;Q9Y2I8;Q9Y2I8-2	C9JGR9;E7EQ49;A0A087WTQ2;Q9Y2I8-3;Q9Y2I8;Q9Y2I8-2	1;1;1;1;1;1	1;1;1;1;1;1	1;1;1;1;1;1	WD repeat-containing protein 37	WDR37	;;;;;	6	1	1	1	0	0	0	0	0	0	0	0	0	1	1	0	1	0	1	0	0	0	0	0	0	0	0	0	0	1	1	0	1	0	1	0	0	0	0	0	0	0
A0A087X0S7;Q53F69;A0A0C4DH00;A0A087WTU1;Q562F1;B4DK79;A0A0B4J2G4;Q15345-3;Q15345	A0A087X0S7;Q53F69;A0A0C4DH00;A0A087WTU1;Q562F1;B4DK79;A0A0B4J2G4;Q15345-3;Q15345	1;1;1;1;1;1;1;1;1	1;1;1;1;1;1;1;1;1	1;1;1;1;1;1;1;1;1	Leucine-rich repeat-containing protein 41	LRRC41	;;;;;;;;	9	1	1	1	0	0	0	0	0	0	0	0	0	0	1	0	1	0	1	0	0	0	0	0	0	0	0	0	0	0	1	0	1	0	1	0	0	0	0	0	0	0
A0A087WTU3;Q53GI2;Q9Y6I9;C9JXQ7;C9JHH5;C9JL43;C9JUC3;C9J7N0	A0A087WTU3;Q53GI2;Q9Y6I9;C9JXQ7;C9JHH5	4;4;4;2;2;1;1;1	4;4;4;2;2;1;1;1	4;4;4;2;2;1;1;1	Testis-expressed sequence 264 protein	TEX264	;;;;	8	4	4	4	0	2	0	0	0	0	0	0	0	0	3	3	3	0	1	0	0	2	0	0	0	0	0	0	0	0	3	3	3	0	1	0	0	2	0	0	0	0
A0A087WTV6;A0A0S2Z5U6;Q96C36;B3KMB7;A0A024R3Q9;Q4W8W1;A0A087WZR9;A0A0S2Z578;Q8NCZ0;J3KR12;B4DQK8	A0A087WTV6;A0A0S2Z5U6;Q96C36;B3KMB7;A0A024R3Q9;Q4W8W1;A0A087WZR9	3;3;3;2;2;2;2;1;1;1;1	3;3;3;2;2;2;2;1;1;1;1	3;3;3;2;2;2;2;1;1;1;1	Pyrroline-5-carboxylate reductase 2;Pyrroline-5-carboxylate reductase	PYCR2;P5CR2	;;;;;;	11	3	3	3	0	1	0	0	0	1	0	0	0	0	0	0	1	0	0	0	0	1	0	0	0	1	0	0	0	0	0	0	1	0	0	0	0	1	0	0	0	1
A0A087WTZ0;Q8WYY9;Q8NCE2-3;Q8NCE2-2;Q8NCE2;B4DJ23	A0A087WTZ0;Q8WYY9;Q8NCE2-3;Q8NCE2-2;Q8NCE2;B4DJ23	2;2;2;2;2;1	2;2;2;2;2;1	2;2;2;2;2;1	Myotubularin-related protein 14	MTMR14	;;;;;	6	2	2	2	0	1	0	0	0	2	0	0	0	1	0	0	0	0	1	0	0	1	0	0	0	2	0	0	0	1	0	0	0	0	1	0	0	1	0	0	0	2
E7ER32;A4FUJ8;A0A087X287;B0QY83;A0A087WU73;W0Z7M9;Q969V6	E7ER32;A4FUJ8;A0A087X287;B0QY83;A0A087WU73;W0Z7M9;Q969V6	2;2;2;2;2;2;2	2;2;2;2;2;2;2	2;2;2;2;2;2;2	MKL/myocardin-like protein 1	MKL1;mkl1	;;;;;;	7	2	2	2	0	0	0	0	0	0	0	0	0	0	0	0	2	0	0	0	0	0	0	0	0	0	0	0	0	0	0	0	2	0	0	0	0	0	0	0	0	0
B4DDB9;A0A087WUC6;E9PI68;Q15005;E9PL01;E9PRB9;H0YE04	B4DDB9;A0A087WUC6;E9PI68;Q15005;E9PL01;E9PRB9	8;8;8;8;7;4;3	8;8;8;8;7;4;3	8;8;8;8;7;4;3	Signal peptidase complex subunit 2	SPCS2	;;;;;	7	8	8	8	4	5	0	0	4	3	1	0	0	2	1	1	2	1	5	0	4	5	0	0	4	3	1	0	0	2	1	1	2	1	5	0	4	5	0	0	4	3
D9ZGF5;A0A087WUF6;P09038-2;P09038-3;P09038-1;P09038	D9ZGF5;A0A087WUF6;P09038-2;P09038-3;P09038-1;P09038	5;5;5;5;5;5	5;5;5;5;5;5	5;5;5;5;5;5	Fibroblast growth factor;Fibroblast growth factor 2	FGF2	;;;;;	6	5	5	5	3	3	0	0	2	3	2	2	3	3	2	2	2	2	4	1	3	3	0	0	2	3	2	2	3	3	2	2	2	2	4	1	3	3	0	0	2	3
B4DSI5;B4DGQ2;A0A090HNM7;A0A087WUH0;R4GMW8;Q59FZ7;A0A090J7P6;P28715	B4DSI5;B4DGQ2;A0A090HNM7;A0A087WUH0;R4GMW8;Q59FZ7;A0A090J7P6;P28715	1;1;1;1;1;1;1;1	1;1;1;1;1;1;1;1	1;1;1;1;1;1;1;1	DNA repair protein complementing XP-G cells	ERCC5-201;ERCC5;BIVM-ERCC5;ERCC5-202	;;;;;;;	8	1	1	1	0	0	0	0	0	0	0	0	0	0	0	1	0	0	0	0	0	0	0	0	0	0	0	0	0	0	0	1	0	0	0	0	0	0	0	0	0	0
Q5VT61;B7Z3S2;A0A0A0MS35;A0A087WUH1;Q7Z4K8-5;Q7Z4K8;B7Z975;F5GYK0;B7Z4F9;Q7Z4K8-4;Q7Z4K8-3;Q7Z4K8-2	Q5VT61;B7Z3S2;A0A0A0MS35;A0A087WUH1;Q7Z4K8-5;Q7Z4K8;B7Z975;F5GYK0;B7Z4F9;Q7Z4K8-4;Q7Z4K8-3;Q7Z4K8-2	2;2;2;2;2;2;1;1;1;1;1;1	2;2;2;2;2;2;1;1;1;1;1;1	2;2;2;2;2;2;1;1;1;1;1;1	Tripartite motif-containing protein 46	TRIM46	;;;;;;;;;;;	12	2	2	2	0	0	0	0	0	0	0	0	0	1	1	0	0	0	0	0	0	0	0	0	0	0	0	0	0	1	1	0	0	0	0	0	0	0	0	0	0	0
A0A087WZG9;B4DSP0;A0A087WXK2;A0A087WUL4;A0A087WX23;Q86TG7-2;Q86TG7	A0A087WZG9;B4DSP0;A0A087WXK2;A0A087WUL4;A0A087WX23;Q86TG7-2;Q86TG7	1;1;1;1;1;1;1	1;1;1;1;1;1;1	1;1;1;1;1;1;1	Retrotransposon-derived protein PEG10	PEG10	;;;;;;	7	1	1	1	0	1	0	0	0	0	0	0	0	0	0	0	0	0	0	0	0	1	0	0	0	0	0	0	0	0	0	0	0	0	0	0	0	1	0	0	0	0
A0A087WUL7;Q96F24-2;Q96F24;Q96F24-3	A0A087WUL7;Q96F24-2;Q96F24;Q96F24-3	2;2;2;1	2;2;2;1	2;2;2;1	Nuclear receptor-binding factor 2	NRBF2	;;;	4	2	2	2	0	0	0	0	0	0	0	0	0	1	0	0	1	0	1	0	0	0	0	0	0	0	0	0	0	1	0	0	1	0	1	0	0	0	0	0	0	0
A0A087WUQ6;Q7L4Q3;P07203;Q6NSD4;P07203-2;A0A024R2T1;X5D926	A0A087WUQ6;Q7L4Q3;P07203;Q6NSD4	9;9;9;7;2;1;1	9;9;9;7;2;1;1	8;8;8;7;1;0;0	Glutathione peroxidase;Glutathione peroxidase 1	GPX1	;;;	7	9	9	8	0	6	0	2	1	6	4	0	2	6	5	0	2	1	6	1	0	6	0	2	1	6	4	0	2	6	5	0	2	1	6	1	0	5	0	1	1	5
Q8N5A0;A0A087WUT6;O60841;A0JLR8;Q05CQ1;B3KM86;D3DVI5	Q8N5A0;A0A087WUT6;O60841;A0JLR8;Q05CQ1	6;6;6;3;3;2;2	6;6;6;3;3;2;2	6;6;6;3;3;2;2	Eukaryotic translation initiation factor 5B	EIF5B	;;;;	7	6	6	6	0	1	0	0	0	1	0	0	1	1	2	1	2	1	1	1	0	1	0	0	0	1	0	0	1	1	2	1	2	1	1	1	0	1	0	0	0	1
A0A087WUU9;P47974	A0A087WUU9;P47974	4;4	4;4	3;3	Zinc finger protein 36, C3H1 type-like 2	ZFP36L2	;	2	4	4	3	2	2	0	0	2	0	0	0	0	1	0	1	2	0	2	0	2	2	0	0	2	0	0	0	0	1	0	1	2	0	2	0	2	2	0	0	2	0
A0A087X0G7;A0A087WUW6;A0A087X1B1;Q9Y6K9;Q9Y6K9-2;D3DWY0;D3DWY2;C9JN51;Q9Y6K9-3;A0A087WV30;C9J2V2;C9JH59;C9JCG6	A0A087X0G7;A0A087WUW6;A0A087X1B1;Q9Y6K9;Q9Y6K9-2;D3DWY0;D3DWY2;C9JN51;Q9Y6K9-3	8;8;8;8;8;7;5;4;4;3;3;2;1	8;8;8;8;8;7;5;4;4;3;3;2;1	8;8;8;8;8;7;5;4;4;3;3;2;1	NF-kappa-B essential modulator	IKBKG	;;;;;;;;	13	8	8	8	4	7	0	0	2	7	0	0	1	6	3	1	5	1	5	1	4	7	0	0	2	7	0	0	1	6	3	1	5	1	5	1	4	7	0	0	2	7
A0A0B4J222;A8K4C1;A0A087WUW9;Q9NXU5	A0A0B4J222;A8K4C1;A0A087WUW9;Q9NXU5	1;1;1;1	1;1;1;1	1;1;1;1	ADP-ribosylation factor-like protein 15	ARL15	;;;	4	1	1	1	0	0	0	0	0	1	0	0	0	1	1	0	1	0	0	0	0	0	0	0	0	1	0	0	0	1	1	0	1	0	0	0	0	0	0	0	0	1
A0A087WUX8;Q68DW4;A0A087WYF7;Q6UXV4	A0A087WUX8;Q68DW4;A0A087WYF7;Q6UXV4	2;2;2;2	2;2;2;2	2;2;2;2	MICOS complex subunit MIC27	APOOL;DKFZp779P1227	;;;	4	2	2	2	0	0	0	0	0	0	0	0	0	2	1	0	1	1	1	1	0	0	0	0	0	0	0	0	0	2	1	0	1	1	1	1	0	0	0	0	0	0
D6W5C0;K9MS24;B2ZZ89;A0A087WUZ3;Q01082-3;Q01082-2;Q01082;F8W6C1	D6W5C0;K9MS24;B2ZZ89;A0A087WUZ3;Q01082-3;Q01082-2;Q01082	3;3;3;3;3;3;3;1	3;3;3;3;3;3;3;1	3;3;3;3;3;3;3;1	Spectrin beta chain, non-erythrocytic 1	SPTBN1	;;;;;;	8	3	3	3	0	0	0	0	0	0	0	0	0	1	0	0	2	0	1	0	0	0	0	0	0	0	0	0	0	1	0	0	2	0	1	0	0	0	0	0	0	0
F8W7C6;A0A087WV22;X1WI28;X5D2T3;P27635;H7C123;X5D7P1;H7C2C5;Q96L21	F8W7C6;A0A087WV22;X1WI28;X5D2T3;P27635;H7C123;X5D7P1;H7C2C5;Q96L21	4;4;4;4;4;2;2;2;2	4;4;4;4;4;2;2;2;2	4;4;4;4;4;2;2;2;2	60S ribosomal protein L10;60S ribosomal protein L10-like	RPL10;RPL10L	;;;;;;;;	9	4	4	4	0	1	0	0	1	0	1	0	1	2	0	0	1	0	1	1	0	1	0	0	1	0	1	0	1	2	0	0	1	0	1	1	0	1	0	0	1	0
S6AWD9;S6BGE5;Q6PYX1;A0A0A0MS08;A0A087X1C7;A0A0G2JNK4;Q6GMX6;S6B291;Q6N096;A0A087WV47;V9HW68;Q6N089;A8K008;Q6MZV7;A0A087X079;Q6N095;Q6MZQ6;Q5EFE5;A0A087WYC5;Q6N094;Q6N097;Q7Z351;P01857;A0A0A0MS07;S6C4Q7;S6BGE0;S6B2A6;S6BAN1;S6BAM6;A0A0G2JN06;A0A0G2JPD4;Q86TT2;A0A075B6N8;Q6N093;Q6MZU6;Q6MZX7;Q8NF17;A0A087WXL8;Q6N030;Q5EBM2;A0A087WVW2;P01859;P01861;P01860	S6AWD9;S6BGE5;Q6PYX1;A0A0A0MS08;A0A087X1C7;A0A0G2JNK4;Q6GMX6;S6B291;Q6N096;A0A087WV47;V9HW68;Q6N089;A8K008;Q6MZV7;A0A087X079;Q6N095;Q6MZQ6;Q5EFE5;A0A087WYC5;Q6N094;Q6N097;Q7Z351;P01857;A0A0A0MS07;S6C4Q7;S6BGE0;S6B2A6;S6BAN1;S6BAM6;A0A0G2JN06;A0A0G2JPD4;Q86TT2;A0A075B6N8;Q6N093;Q6MZU6;Q6MZX7;Q8NF17;A0A087WXL8;Q6N030;Q5EBM2;A0A087WVW2;P01859;P01861;P01860	2;2;2;2;2;2;2;2;2;2;2;2;2;2;2;2;2;2;2;2;2;2;2;1;1;1;1;1;1;1;1;1;1;1;1;1;1;1;1;1;1;1;1;1	2;2;2;2;2;2;2;2;2;2;2;2;2;2;2;2;2;2;2;2;2;2;2;1;1;1;1;1;1;1;1;1;1;1;1;1;1;1;1;1;1;1;1;1	2;2;2;2;2;2;2;2;2;2;2;2;2;2;2;2;2;2;2;2;2;2;2;1;1;1;1;1;1;1;1;1;1;1;1;1;1;1;1;1;1;1;1;1	Ig gamma-1 chain C region;Ig gamma-2 chain C region;Ig gamma-4 chain C region;Ig gamma-3 chain C region	IGHG1;IGH@;DKFZp686I15196;HEL-214;DKFZp686P15220;DKFZp686C11235;DKFZp686K03196;DKFZp686G11190;DKFZp686O01196;DKFZp686H20196;DKFZp686N02209;IGHG3;DKFZp686I04196;DKFZp686C15213;DKFZp686M24218;FLJ00385;DKFZp686I15212;IGHG2;IGHG4	;;;;;;;;;;;;;;;;;;;;;;;;;;;;;;;;;;;;;;;;;;;	44	2	2	2	0	0	0	2	0	0	0	0	0	0	0	0	0	0	0	0	0	0	0	2	0	0	0	0	0	0	0	0	0	0	0	0	0	0	0	2	0	0
A0A087WV66;P46013;P46013-2;Q70L74	A0A087WV66;P46013;P46013-2	5;5;4;1	5;5;4;1	5;5;4;1	Antigen KI-67	MKI67	;;	4	5	5	5	0	0	0	0	1	0	0	0	0	0	0	4	0	0	0	0	0	0	0	0	1	0	0	0	0	0	0	4	0	0	0	0	0	0	0	0	1	0
A0A087WV97;Q8WU79-3;Q8WU79-2;Q8WU79;X6RCC3;B7Z2F9	A0A087WV97;Q8WU79-3;Q8WU79-2;Q8WU79;X6RCC3	4;4;4;4;3;1	4;4;4;4;3;1	4;4;4;4;3;1	Stromal membrane-associated protein 2	SMAP2	;;;;	6	4	4	4	0	1	0	0	0	2	0	0	0	2	0	0	1	0	4	0	0	1	0	0	0	2	0	0	0	2	0	0	1	0	4	0	0	1	0	0	0	2
A0A087WVI1;Q96JY6;Q96JY6-5;B3KPU0;Q96JY6-3;E5RGS7;C9JS55;Q96JY6-4;H0YBP7;C9JSR2;F8WFB8;A0A087WUQ1;C9J760;C9J0X3;C9K0F0;H7C1D1;Q96JY6-2	A0A087WVI1;Q96JY6;Q96JY6-5;B3KPU0;Q96JY6-3	7;7;7;5;5;3;3;3;2;2;1;1;1;1;1;1;1	7;7;7;5;5;3;3;3;2;2;1;1;1;1;1;1;1	7;7;7;5;5;3;3;3;2;2;1;1;1;1;1;1;1	PDZ and LIM domain protein 2	PDLIM2	;;;;	17	7	7	7	0	3	0	0	0	2	0	0	1	3	2	0	2	0	0	0	0	3	0	0	0	2	0	0	1	3	2	0	2	0	0	0	0	3	0	0	0	2
A0A087WVM4;B7ZM99;Q6UB35;B2RD24;H0Y327;Q6UB35-2;Q5JYA8;Q5JYA3;Q4VXM0;Q4VXM1;Q4VXV2;Q8WX68	A0A087WVM4;B7ZM99;Q6UB35;B2RD24	14;14;14;10;5;4;3;3;2;1;1;1	14;14;14;10;5;4;3;3;2;1;1;1	14;14;14;10;5;4;3;3;2;1;1;1	Monofunctional C1-tetrahydrofolate synthase, mitochondrial	MTHFD1L	;;;	12	14	14	14	10	9	0	0	3	7	0	0	1	6	5	1	6	1	5	1	10	9	0	0	3	7	0	0	1	6	5	1	6	1	5	1	10	9	0	0	3	7
A0A087WVQ6;Q00610-2;Q00610;J3KS13;A0A087WX41;P53675-2;P53675;K7EJJ5;J3KSQ2;J3QL20;J3KRF5;A4FU99;F5H5N6	A0A087WVQ6;Q00610-2;Q00610	37;37;37;12;7;7;7;4;3;2;2;2;1	37;37;37;12;7;7;7;4;3;2;2;2;1	37;37;37;12;7;7;7;4;3;2;2;2;1	Clathrin heavy chain;Clathrin heavy chain 1	CLTC	;;	13	37	37	37	4	19	0	2	5	14	5	3	5	26	14	4	14	3	21	1	4	19	0	2	5	14	5	3	5	26	14	4	14	3	21	1	4	19	0	2	5	14
A0A087WW06;Q96AY4	A0A087WW06;Q96AY4	2;2	2;2	2;2	Tetratricopeptide repeat protein 28	TTC28	;	2	2	2	2	0	0	0	0	0	0	0	0	0	0	0	0	1	0	1	0	0	0	0	0	0	0	0	0	0	0	0	0	1	0	1	0	0	0	0	0	0	0
A0A140VJU5;A0A087WW40;Q9Y371;Q9Y371-2;Q9Y371-3	A0A140VJU5;A0A087WW40;Q9Y371;Q9Y371-2	8;8;8;8;3	8;8;8;8;3	8;8;8;8;3	Endophilin-B1	SH3GLB1	;;;	5	8	8	8	4	4	3	1	3	4	3	2	4	4	2	3	5	3	5	3	4	4	3	1	3	4	3	2	4	4	2	3	5	3	5	3	4	4	3	1	3	4
Q05CW6;B2R6D0;A0A087WW66;Q99460-2;Q99460;Q05BX4;H7BZR6;H7C378;C9J9M4	Q05CW6;B2R6D0;A0A087WW66;Q99460-2;Q99460;Q05BX4	7;7;7;7;7;6;2;2;1	7;7;7;7;7;6;2;2;1	7;7;7;7;7;6;2;2;1	26S proteasome non-ATPase regulatory subunit 1	PSMD1	;;;;;	9	7	7	7	0	1	0	0	0	1	0	1	0	1	1	0	4	1	5	0	0	1	0	0	0	1	0	1	0	1	1	0	4	1	5	0	0	1	0	0	0	1
A0A087WW77;Q15334;A0PJG1	A0A087WW77;Q15334	8;8;2	8;8;2	8;8;2	Lethal(2) giant larvae protein homolog 1	LLGL1	;	3	8	8	8	0	2	0	0	0	4	0	0	0	5	3	0	3	0	4	0	0	2	0	0	0	4	0	0	0	5	3	0	3	0	4	0	0	2	0	0	0	4
Q4R9M7;A0A087WWA3;Q4R9M9;O60333-2;O60333;O60333-4;A0A024R4H4;Q4R9M8;B4DMF3;F8W8V9;X5D7J0;Q12756;Q12756-3;Q12756-2;H7C0K6;X5D2L7;A0A0U1RQL3	Q4R9M7;A0A087WWA3;Q4R9M9;O60333-2;O60333;O60333-4;A0A024R4H4;Q4R9M8	13;13;13;13;13;13;12;12;3;3;3;3;3;3;2;1;1	3;3;3;3;3;3;3;3;3;0;0;0;0;0;0;0;1	3;3;3;3;3;3;3;3;3;0;0;0;0;0;0;0;1	Kinesin-like protein;Kinesin-like protein KIF1B	KIF1Bbeta;KIF1B	;;;;;;;	17	13	3	3	2	4	0	0	2	5	0	0	2	5	2	1	8	0	5	1	0	0	0	0	0	1	0	0	0	0	0	0	2	0	2	0	0	0	0	0	0	1
A0A0C4DGT3;B4DGC5;A0A087WWK8;Q6DN90-2;Q6DN90	A0A0C4DGT3;B4DGC5;A0A087WWK8;Q6DN90-2;Q6DN90	6;6;6;6;6	6;6;6;6;6	2;2;2;2;2	IQ motif and SEC7 domain-containing protein 1	IQSEC1	;;;;	5	6	6	2	0	3	0	0	1	2	0	0	0	2	3	0	2	0	2	0	0	3	0	0	1	2	0	0	0	2	3	0	2	0	2	0	0	1	0	0	1	2
H0YNS9;H0YLB8;Q86SZ5;H0YMB3;H0YLV5;A0A087WWM4;F8WAN9;Q6PKC0;H0YNJ6;Q9P2T1-3;Q9P2T1;Q9P2T1-2;H0YKE1;H0YNH0;Q7Z527	H0YNS9;H0YLB8;Q86SZ5;H0YMB3;H0YLV5;A0A087WWM4;F8WAN9;Q6PKC0;H0YNJ6;Q9P2T1-3;Q9P2T1;Q9P2T1-2;H0YKE1;H0YNH0;Q7Z527	2;2;2;2;2;2;2;2;2;2;2;2;1;1;1	2;2;2;2;2;2;2;2;2;2;2;2;1;1;1	2;2;2;2;2;2;2;2;2;2;2;2;1;1;1	GMP reductase;GMP reductase 2	GMPR2	;;;;;;;;;;;;;;	15	2	2	2	0	1	0	0	0	0	0	0	0	1	0	0	1	0	1	0	0	1	0	0	0	0	0	0	0	1	0	0	1	0	1	0	0	1	0	0	0	0
Q59EY1;A0A087WWP4;Q96T37-4;Q96T37-2;Q96T37-3;Q96T37	Q59EY1;A0A087WWP4;Q96T37-4;Q96T37-2;Q96T37-3;Q96T37	1;1;1;1;1;1	1;1;1;1;1;1	1;1;1;1;1;1	Putative RNA-binding protein 15	RBM15	;;;;;	6	1	1	1	0	0	0	0	0	0	0	0	0	1	1	0	1	0	1	0	0	0	0	0	0	0	0	0	0	1	1	0	1	0	1	0	0	0	0	0	0	0
A0A0C4DGT8;A0A087WWP8;Q5VWQ0;H7C2D3;C9JM20;A0A0C4DH79;A0A087X239;Q5VWQ0-4;Q6PCB5-2;Q6PCB5	A0A0C4DGT8;A0A087WWP8;Q5VWQ0;H7C2D3;C9JM20;A0A0C4DH79;A0A087X239;Q5VWQ0-4;Q6PCB5-2;Q6PCB5	2;2;2;1;1;1;1;1;1;1	2;2;2;1;1;1;1;1;1;1	2;2;2;1;1;1;1;1;1;1	Round spermatid basic protein 1;Round spermatid basic protein 1-like protein	RSBN1;RSBN1L	;;;;;;;;;	10	2	2	2	0	0	0	0	0	0	0	0	0	0	0	1	1	0	0	0	0	0	0	0	0	0	0	0	0	0	0	1	1	0	0	0	0	0	0	0	0	0
F1T0E8;A0A087X235;F1T0E7;A0A087WWT4;Q9H1Z9	F1T0E8;A0A087X235;F1T0E7;A0A087WWT4;Q9H1Z9	1;1;1;1;1	1;1;1;1;1	1;1;1;1;1	Tetraspanin;Tetraspanin-10	TSPAN10	;;;;	5	1	1	1	0	0	0	0	0	1	0	0	0	0	0	0	0	0	1	0	0	0	0	0	0	1	0	0	0	0	0	0	0	0	1	0	0	0	0	0	0	1
B4DEQ1;F8WAR6;F8WER6;B7ZM25;I6L9B9;A0A087WX26;Q7Z2W5;A2RU78;O14782	B4DEQ1;F8WAR6;F8WER6;B7ZM25;I6L9B9;A0A087WX26;Q7Z2W5;A2RU78;O14782	1;1;1;1;1;1;1;1;1	1;1;1;1;1;1;1;1;1	1;1;1;1;1;1;1;1;1	Kinesin-like protein;Kinesin-like protein KIF3C	KIF3C;DKFZp686G1646	;;;;;;;;	9	1	1	1	0	0	0	0	0	0	0	0	0	1	0	0	1	0	1	0	0	0	0	0	0	0	0	0	0	1	0	0	1	0	1	0	0	0	0	0	0	0
A0A087WX58;K7EPS6;Q7Z4V5-2;Q7Z4V5;Q7Z4V5-4;Q7Z4V5-3	A0A087WX58;K7EPS6;Q7Z4V5-2;Q7Z4V5;Q7Z4V5-4;Q7Z4V5-3	2;2;2;2;1;1	2;2;2;2;1;1	2;2;2;2;1;1	Hepatoma-derived growth factor-related protein 2	HDGFRP2	;;;;;	6	2	2	2	1	1	0	0	1	1	0	0	0	2	1	1	2	0	2	0	1	1	0	0	1	1	0	0	0	2	1	1	2	0	2	0	1	1	0	0	1	1
A0A087WXE2;Q8IZ73-2;Q8IZ73;B4DWW6	A0A087WXE2;Q8IZ73-2;Q8IZ73;B4DWW6	2;2;2;1	2;2;2;1	2;2;2;1	RNA pseudouridylate synthase domain-containing protein 2	RPUSD2	;;;	4	2	2	2	0	0	0	0	1	0	0	0	0	0	0	1	1	0	0	0	0	0	0	0	1	0	0	0	0	0	0	1	1	0	0	0	0	0	0	0	1	0
A0A087WYV3;E7EPF0;B4DYA9;A0A0D9SEW3;A0A087WXF8;Q9NP64-2;Q9NP64-3;Q9NP64;A0A087WXU5	A0A087WYV3;E7EPF0;B4DYA9;A0A0D9SEW3;A0A087WXF8;Q9NP64-2;Q9NP64-3;Q9NP64	3;3;3;3;3;3;3;3;1	3;3;3;3;3;3;3;3;1	3;3;3;3;3;3;3;3;1	Nucleolar protein of 40 kDa	ZCCHC17	;;;;;;;	9	3	3	3	0	0	1	0	1	1	2	0	0	1	3	1	1	2	1	0	0	0	1	0	1	1	2	0	0	1	3	1	1	2	1	0	0	0	1	0	1	1
Q658K0;Q53FX3;A0A087WXL6;Q9H270;A0A0G2JS92;B7Z879;B3KPS8	Q658K0;Q53FX3;A0A087WXL6;Q9H270;A0A0G2JS92;B7Z879	3;3;3;3;2;2;1	3;3;3;3;2;2;1	3;3;3;3;2;2;1	Vacuolar protein sorting-associated protein 11 homolog	DKFZp564P2364;VPS11	;;;;;	7	3	3	3	0	0	0	0	0	0	0	0	0	2	0	0	0	0	2	0	0	0	0	0	0	0	0	0	0	2	0	0	0	0	2	0	0	0	0	0	0	0
A0A087WXN9;Q765P7;Q765P7-2	A0A087WXN9;Q765P7	5;5;1	5;5;1	5;5;1	MTSS1-like protein	MTSS1L	;	3	5	5	5	3	4	0	0	2	2	0	1	1	2	2	1	2	1	2	0	3	4	0	0	2	2	0	1	1	2	2	1	2	1	2	0	3	4	0	0	2	2
B4DEE5;A0A087WXS7;O43681;K7ERW9	B4DEE5;A0A087WXS7;O43681;K7ERW9	2;2;2;1	2;2;2;1	2;2;2;1	ATPase ASNA1	ASNA1	;;;	4	2	2	2	0	0	0	0	0	1	0	0	0	1	2	0	0	0	0	0	0	0	0	0	0	1	0	0	0	1	2	0	0	0	0	0	0	0	0	0	0	1
H7BXI1;A0A087WXU3;A0FGR8-2;A0FGR8;A0FGR8-6;A0FGR8-5	H7BXI1;A0A087WXU3;A0FGR8-2;A0FGR8;A0FGR8-6;A0FGR8-5	3;3;3;3;3;2	3;3;3;3;3;2	3;3;3;3;3;2	Extended synaptotagmin-2	ESYT2	;;;;;	6	3	3	3	0	1	0	0	0	0	0	0	0	0	1	0	1	0	1	0	0	1	0	0	0	0	0	0	0	0	1	0	1	0	1	0	0	1	0	0	0	0
Q59FF5;A8CDT9;A0A087WY00;G3V394;F8WE88;F8W6H6;Q9Y4I1-2;Q9Y4I1;Q9Y4I1-3;Q9UES3;O95318;Q9UES4;Q9UES5;O95317;E7ERV5;B5LY56;B4E147	Q59FF5;A8CDT9;A0A087WY00;G3V394;F8WE88;F8W6H6;Q9Y4I1-2;Q9Y4I1;Q9Y4I1-3;Q9UES3;O95318;Q9UES4;Q9UES5;O95317;E7ERV5;B5LY56;B4E147	2;2;2;2;2;2;2;2;2;1;1;1;1;1;1;1;1	2;2;2;2;2;2;2;2;2;1;1;1;1;1;1;1;1	2;2;2;2;2;2;2;2;2;1;1;1;1;1;1;1;1	Unconventional myosin-Va	MYO5A	;;;;;;;;;;;;;;;;	17	2	2	2	0	0	0	0	0	0	0	0	0	0	0	0	0	0	1	1	0	0	0	0	0	0	0	0	0	0	0	0	0	0	1	1	0	0	0	0	0	0
C9JJD3;C9JPV8;C9JTK4;C9JGT8;C9JJ47;B4DJB1;B4E304;A0A087WY71;E9PFW3;B4DNB9;Q96CW1-2;Q96CW1	C9JJD3;C9JPV8;C9JTK4;C9JGT8;C9JJ47;B4DJB1;B4E304;A0A087WY71;E9PFW3;B4DNB9;Q96CW1-2;Q96CW1	1;1;1;1;1;1;1;1;1;1;1;1	1;1;1;1;1;1;1;1;1;1;1;1	1;1;1;1;1;1;1;1;1;1;1;1	AP-2 complex subunit mu	AP2M1	;;;;;;;;;;;	12	1	1	1	0	0	0	0	0	0	0	0	0	0	0	0	1	0	0	0	0	0	0	0	0	0	0	0	0	0	0	0	1	0	0	0	0	0	0	0	0	0
A0A087WYB4;Q9UJZ1-2;Q9UJZ1;F2Z2I8;Q6ZNW0	A0A087WYB4;Q9UJZ1-2;Q9UJZ1;F2Z2I8;Q6ZNW0	2;2;2;1;1	2;2;2;1;1	2;2;2;1;1	Stomatin-like protein 2, mitochondrial	STOML2	;;;;	5	2	2	2	0	1	0	0	1	0	1	0	0	0	0	0	2	0	0	0	0	1	0	0	1	0	1	0	0	0	0	0	2	0	0	0	0	1	0	0	1	0
A0A087WYC8;Q0VAK7;B3KSJ3;Q9BZI7-2;Q9BZI7	A0A087WYC8;Q0VAK7;B3KSJ3;Q9BZI7-2;Q9BZI7	2;2;2;2;2	2;2;2;2;2	2;2;2;2;2	Regulator of nonsense transcripts 3B	UPF3B	;;;;	5	2	2	2	0	1	0	0	0	0	0	0	0	2	2	0	0	0	0	0	0	1	0	0	0	0	0	0	0	2	2	0	0	0	0	0	0	1	0	0	0	0
A0A087WYR0;P09132;A0A087WWU9;D6RBG4;P09132-2	A0A087WYR0;P09132;A0A087WWU9	5;5;3;2;2	5;5;3;2;2	5;5;3;2;2	Signal recognition particle 19 kDa protein	SRP19	;;	5	5	5	5	1	2	0	0	0	1	0	0	0	1	0	0	1	0	2	0	1	2	0	0	0	1	0	0	0	1	0	0	1	0	2	0	1	2	0	0	0	1
Q68E05;Q6FGS1;Q53GA0;A0A087WYR3;O43399-2;O43399-4;O43399;O43399-3;O43399-5;O43399-7;A0A087WZ51;O43399-6;Q5J908;B4DDV4	Q68E05;Q6FGS1;Q53GA0;A0A087WYR3;O43399-2;O43399-4;O43399;O43399-3;O43399-5;O43399-7;A0A087WZ51;O43399-6;Q5J908	5;5;5;5;5;5;5;5;5;5;4;4;3;2	5;5;5;5;5;5;5;5;5;5;4;4;3;2	5;5;5;5;5;5;5;5;5;5;4;4;3;2	Tumor protein D54	DKFZp686A1765;TPD52L2	;;;;;;;;;;;;	14	5	5	5	0	1	0	0	0	2	0	0	1	2	1	0	2	0	3	0	0	1	0	0	0	2	0	0	1	2	1	0	2	0	3	0	0	1	0	0	0	2
Q53QE9;A0A087WYS1;E7EUC7;B4DUP2;Q16851;B2RAN1;D6W5E6;C9JQU9;C9J6Q0	Q53QE9;A0A087WYS1;E7EUC7;B4DUP2;Q16851;B2RAN1;D6W5E6	8;8;8;8;8;7;4;3;1	8;8;8;8;8;7;4;3;1	1;1;1;1;1;1;0;0;1	UTP--glucose-1-phosphate uridylyltransferase	UGP2	;;;;;;	9	8	8	1	0	2	0	0	4	4	3	2	1	3	3	1	4	0	4	2	0	2	0	0	4	4	3	2	1	3	3	1	4	0	4	2	0	0	0	0	0	0
A0A087WYU1;B2RAU5;Q9Y5X1;B3KXH8;Q59ES5;O95061	A0A087WYU1;B2RAU5;Q9Y5X1;B3KXH8;Q59ES5	7;7;7;6;5;3	7;7;7;6;5;3	7;7;7;6;5;3	Sorting nexin;Sorting nexin-9	SNX9	;;;;	6	7	7	7	0	0	0	0	1	2	1	0	0	5	2	0	6	0	5	0	0	0	0	0	1	2	1	0	0	5	2	0	6	0	5	0	0	0	0	0	1	2
H3BS73;H3BRT2;H3BQ55;H3BNT3;H3BNB2;H3BMF3;A0A087WYU2;Q96S19-3;Q96S19-5;Q96S19-2;Q96S19-6;Q96S19;Q96S19-4	H3BS73;H3BRT2;H3BQ55;H3BNT3;H3BNB2;H3BMF3;A0A087WYU2;Q96S19-3;Q96S19-5;Q96S19-2;Q96S19-6;Q96S19;Q96S19-4	2;2;2;2;2;2;2;2;2;2;2;2;2	2;2;2;2;2;2;2;2;2;2;2;2;2	2;2;2;2;2;2;2;2;2;2;2;2;2	UPF0585 protein C16orf13	C16orf13	;;;;;;;;;;;;	13	2	2	2	0	0	0	0	0	0	0	0	0	1	1	0	1	0	1	0	0	0	0	0	0	0	0	0	0	1	1	0	1	0	1	0	0	0	0	0	0	0
A0A087WZ06;Q13188;Q13188-2	A0A087WZ06;Q13188;Q13188-2	1;1;1	1;1;1	1;1;1	Serine/threonine-protein kinase 3;Serine/threonine-protein kinase 3 36kDa subunit;Serine/threonine-protein kinase 3 20kDa subunit	STK3	;;	3	1	1	1	0	0	0	0	0	0	0	0	0	0	0	0	1	0	1	0	0	0	0	0	0	0	0	0	0	0	0	0	1	0	1	0	0	0	0	0	0	0
A0A087WZ13;E9PAU2	A0A087WZ13;E9PAU2	1;1	1;1	1;1		RAVER1	;	2	1	1	1	0	0	0	0	0	0	0	0	0	0	0	1	1	0	1	0	0	0	0	0	0	0	0	0	0	0	0	1	1	0	1	0	0	0	0	0	0	0
A0A087WZ16;Q0D2I5;Q0D2I5-7;Q0D2I5-4;Q0D2I5-5;D3DUR5;Q0D2I5-3	A0A087WZ16;Q0D2I5;Q0D2I5-7;Q0D2I5-4;Q0D2I5-5;D3DUR5;Q0D2I5-3	2;2;2;2;2;1;1	2;2;2;2;2;1;1	2;2;2;2;2;1;1	Intermediate filament family orphan 1	IFFO1;HOM-TES-103	;;;;;;	7	2	2	2	0	0	0	0	0	0	0	0	0	0	0	0	1	0	2	0	0	0	0	0	0	0	0	0	0	0	0	0	1	0	2	0	0	0	0	0	0	0
M0R3H0;M0R210;A0A087WZ27;Q6IPX4;P62249;M0QX76;M0R1M5	M0R3H0;M0R210;A0A087WZ27;Q6IPX4;P62249;M0QX76;M0R1M5	2;2;2;2;2;1;1	2;2;2;2;2;1;1	2;2;2;2;2;1;1	40S ribosomal protein S16	RPS16;ZNF90	;;;;;;	7	2	2	2	0	1	0	1	0	1	0	0	0	1	1	0	2	0	1	0	0	1	0	1	0	1	0	0	0	1	1	0	2	0	1	0	0	1	0	1	0	1
A0A087WZ32;A0A087X038;A8K727;Q9HB19;E5RHB5;B4DJG5	A0A087WZ32;A0A087X038;A8K727;Q9HB19;E5RHB5;B4DJG5	2;2;2;2;1;1	2;2;2;2;1;1	2;2;2;2;1;1	Pleckstrin homology domain-containing family A member 2	PLEKHA2	;;;;;	6	2	2	2	0	1	0	0	0	0	0	0	0	0	0	0	1	0	0	0	0	1	0	0	0	0	0	0	0	0	0	0	1	0	0	0	0	1	0	0	0	0
A0A087WZH7;P29966;Q6NVI1;Q05C82	A0A087WZH7;P29966;Q6NVI1	11;11;8;1	11;11;8;1	11;11;8;1	Myristoylated alanine-rich C-kinase substrate	MARCKS	;;	4	11	11	11	8	7	5	3	4	5	3	3	6	6	5	7	6	3	6	4	8	7	5	3	4	5	3	3	6	6	5	7	6	3	6	4	8	7	5	3	4	5
B4DGV1;A0A087WZV0;O43314-2;O43314;D6RBU4;F8W9A8;B7WPL9;Q6PFW1-6;Q6PFW1-5;Q6PFW1-7;Q6PFW1-4;Q6PFW1-3;Q6PFW1-2;Q6PFW1;A0A087WWN8;H0Y9S9	B4DGV1;A0A087WZV0;O43314-2;O43314;D6RBU4;F8W9A8;B7WPL9;Q6PFW1-6;Q6PFW1-5;Q6PFW1-7;Q6PFW1-4;Q6PFW1-3;Q6PFW1-2;Q6PFW1	4;4;4;4;3;2;2;2;2;2;2;2;2;2;1;1	4;4;4;4;3;2;2;2;2;2;2;2;2;2;1;1	4;4;4;4;3;2;2;2;2;2;2;2;2;2;1;1	Inositol hexakisphosphate and diphosphoinositol-pentakisphosphate kinase 2;Inositol hexakisphosphate and diphosphoinositol-pentakisphosphate kinase 1	PPIP5K2;PPIP5K1	;;;;;;;;;;;;;	16	4	4	4	0	0	0	0	0	1	0	0	0	1	1	0	2	1	4	0	0	0	0	0	0	1	0	0	0	1	1	0	2	1	4	0	0	0	0	0	0	1
A0A087X0K9;G5E9E7;Q07157-2;Q6MZU1;Q68DX9;B4DZK4;H0Y3R8;H0YKB1;Q9H317;H0YLT6	A0A087X0K9;G5E9E7;Q07157-2;Q6MZU1;Q68DX9;B4DZK4	20;20;20;18;15;11;4;3;2;1	20;20;20;18;15;11;4;3;2;1	1;1;1;1;1;0;0;0;0;0	Tight junction protein ZO-1	TJP1;DKFZp686A1195;DKFZp686M05161	;;;;;	10	20	20	1	2	8	1	1	3	9	4	0	3	7	6	4	7	2	12	2	2	8	1	1	3	9	4	0	3	7	6	4	7	2	12	2	0	0	0	0	0	1
Q4KMY3;Q4KMT0;A8K931;D3DR60;A0A087X0M0;Q7Z5L2-2;Q7Z5L2	Q4KMY3;Q4KMT0;A8K931;D3DR60;A0A087X0M0;Q7Z5L2-2;Q7Z5L2	1;1;1;1;1;1;1	1;1;1;1;1;1;1	1;1;1;1;1;1;1	Coiled-coil domain-containing protein R3HCC1L	C10orf28;R3HCC1L	;;;;;;	7	1	1	1	0	0	0	0	0	1	0	0	0	1	0	1	1	0	0	0	0	0	0	0	0	1	0	0	0	1	0	1	1	0	0	0	0	0	0	0	0	1
A0A087X0M4;Q9BWU0;A0A087WWF4;B4DV74	A0A087X0M4;Q9BWU0	5;5;2;2	5;5;2;2	5;5;2;2	Kanadaptin	SLC4A1AP	;	4	5	5	5	0	3	0	0	0	2	0	0	0	1	2	0	1	0	2	0	0	3	0	0	0	2	0	0	0	1	2	0	1	0	2	0	0	3	0	0	0	2
A0A087X0P0;Q02224-3;Q02224-2;Q02224	A0A087X0P0;Q02224-3;Q02224-2;Q02224	2;2;2;2	2;2;2;2	2;2;2;2	Kinesin-like protein;Centromere-associated protein E	CENPE	;;;	4	2	2	2	0	0	0	0	0	0	0	0	0	2	0	0	0	0	0	0	0	0	0	0	0	0	0	0	0	2	0	0	0	0	0	0	0	0	0	0	0	0
A0A087X0R7;Q9H4L4;J3KSF5;J3QRE4;A0A087WV50;J3QL36	A0A087X0R7;Q9H4L4;J3KSF5;J3QRE4;A0A087WV50;J3QL36	2;2;1;1;1;1	2;2;1;1;1;1	2;2;1;1;1;1	Sentrin-specific protease 3	SENP3-EIF4A1;SENP3	;;;;;	6	2	2	2	0	0	0	0	0	0	0	0	0	1	0	0	2	0	0	0	0	0	0	0	0	0	0	0	0	1	0	0	2	0	0	0	0	0	0	0	0	0
Q8TBN2;A0A087X0S5;P12109	Q8TBN2;A0A087X0S5;P12109	4;4;4	4;4;4	4;4;4	Collagen alpha-1(VI) chain	COL6A1	;;	3	4	4	4	1	0	1	0	1	0	0	0	0	1	0	0	1	0	2	0	1	0	1	0	1	0	0	0	0	1	0	0	1	0	2	0	1	0	1	0	1	0
Q2TAM5;A0A087X0W8;Q04206-2;Q04206-3;Q04206;E9PKH5;B4E082;Q04206-4;Q96F54;E9PKV4;Q96CP1;A0A087WVP0;E9PI38;E9PQS6;E9PMD5;E9PRX2;Q13313;H0YCB4;E9PJR1;E9PNV4	Q2TAM5;A0A087X0W8;Q04206-2;Q04206-3;Q04206;E9PKH5;B4E082;Q04206-4;Q96F54;E9PKV4;Q96CP1;A0A087WVP0;E9PI38;E9PQS6	13;13;13;13;13;12;12;12;8;8;8;8;7;7;4;3;2;2;2;2	13;13;13;13;13;12;12;12;8;8;8;8;7;7;4;3;2;2;2;2	13;13;13;13;13;12;12;12;8;8;8;8;7;7;4;3;2;2;2;2	Transcription factor p65	RELA	;;;;;;;;;;;;;	20	13	13	13	4	5	0	0	2	5	1	0	1	7	2	2	5	0	8	1	4	5	0	0	2	5	1	0	1	7	2	2	5	0	8	1	4	5	0	0	2	5
A0A087X0W9;Q8N6M0-2;Q8N6M0	A0A087X0W9;Q8N6M0-2;Q8N6M0	1;1;1	1;1;1	1;1;1	OTU domain-containing protein 6B	OTUD6B	;;	3	1	1	1	0	1	0	0	0	1	0	0	0	1	1	0	1	0	1	0	0	1	0	0	0	1	0	0	0	1	1	0	1	0	1	0	0	1	0	0	0	1
B4DUZ3;A0A087X1E4;P53365-3;P53365;B4DXH2;P53365-2;E9PPY7;E9PRV8	B4DUZ3;A0A087X1E4;P53365-3;P53365;B4DXH2;P53365-2	5;5;5;5;4;4;1;1	5;5;5;5;4;4;1;1	5;5;5;5;4;4;1;1	Arfaptin-2	ARFIP2	;;;;;	8	5	5	5	1	3	0	0	0	2	0	0	1	2	0	0	3	0	3	0	1	3	0	0	0	2	0	0	1	2	0	0	3	0	3	0	1	3	0	0	0	2
H7C3I1;F6VDH7;Q3KNR6;A0A087X1H6;Q1XBU6;B7ZA40;Q0IJ56;B4E0U6;A0A140VKA6;Q8IZP2;Q8NFI4;P50502;D6W507	H7C3I1;F6VDH7;Q3KNR6;A0A087X1H6;Q1XBU6;B7ZA40;Q0IJ56;B4E0U6;A0A140VKA6;Q8IZP2;Q8NFI4;P50502;D6W507	2;2;2;2;2;2;2;2;2;2;2;2;1	2;2;2;2;2;2;2;2;2;2;2;2;1	2;2;2;2;2;2;2;2;2;2;2;2;1	Putative protein FAM10A4;Putative protein FAM10A5;Hsc70-interacting protein	ST13;ST13P4;ST13P5;hCG_1990625	;;;;;;;;;;;;	13	2	2	2	0	2	0	0	0	1	0	0	0	1	0	0	1	0	0	0	0	2	0	0	0	1	0	0	0	1	0	0	1	0	0	0	0	2	0	0	0	1
B2R5U7;A0A087X1N2;Q03701	B2R5U7;A0A087X1N2;Q03701	2;2;2	2;2;2	2;2;2	CCAAT/enhancer-binding protein zeta	CEBPZ	;;	3	2	2	2	0	0	0	0	0	0	0	0	0	2	0	0	0	0	0	0	0	0	0	0	0	0	0	0	0	2	0	0	0	0	0	0	0	0	0	0	0	0
A0JLU4;Q2VIK8;A0A087X1S2;H0Y449;P67809	A0JLU4;Q2VIK8;A0A087X1S2;H0Y449;P67809	1;1;1;1;1	1;1;1;1;1	1;1;1;1;1	Nuclease-sensitive element-binding protein 1	YBX1	;;;;	5	1	1	1	0	0	0	0	0	0	0	0	0	1	1	0	0	0	0	0	0	0	0	0	0	0	0	0	0	1	1	0	0	0	0	0	0	0	0	0	0	0
B4E0I1;B2RDK5;A0A087X1X9;A8K333;Q8IYB5-3;Q8IYB5-2;Q8IYB5	B4E0I1;B2RDK5;A0A087X1X9;A8K333;Q8IYB5-3;Q8IYB5-2;Q8IYB5	1;1;1;1;1;1;1	1;1;1;1;1;1;1	1;1;1;1;1;1;1	Stromal membrane-associated protein 1	SMAP1	;;;;;;	7	1	1	1	0	0	0	0	0	0	0	0	0	1	0	0	0	0	1	0	0	0	0	0	0	0	0	0	0	1	0	0	0	0	1	0	0	0	0	0	0	0
H0YM70;Q86SZ7;Q2TNB3;A0A087X1Z3;Q9UL46;Q6FHK9;H0YKU2	H0YM70;Q86SZ7;Q2TNB3;A0A087X1Z3;Q9UL46;Q6FHK9	8;8;8;8;8;7;2	8;8;8;8;8;7;2	8;8;8;8;8;7;2	Proteasome activator complex subunit 2	PSME2	;;;;;	7	8	8	8	5	2	1	0	3	5	4	1	1	3	2	2	5	3	4	2	5	2	1	0	3	5	4	1	1	3	2	2	5	3	4	2	5	2	1	0	3	5
A0A087X211;Q8TCG1;Q8TCG1-2;F8WF26;F8WAX6	A0A087X211;Q8TCG1;Q8TCG1-2	5;5;4;1;1	5;5;4;1;1	5;5;4;1;1	Protein CIP2A	KIAA1524	;;	5	5	5	5	2	0	0	0	2	0	0	0	0	0	0	4	0	0	0	0	2	0	0	0	2	0	0	0	0	0	0	4	0	0	0	0	2	0	0	0	2	0
B4E261;B4DWG4;A0A087X253;H0UID5;H0UID4;H0UID3;Q68DI0;A8K916;A0A140VJE8;P63010-3;P63010;P63010-2;Q96EL6;A8K0G3;B4DIL5;A0A087WYD1;A0A087WU93;A0A087WZQ6;C9J1E7;Q10567-4;Q10567-3;Q10567-2;Q10567	B4E261;B4DWG4;A0A087X253;H0UID5;H0UID4;H0UID3;Q68DI0;A8K916;A0A140VJE8;P63010-3;P63010;P63010-2;Q96EL6;A8K0G3;B4DIL5;A0A087WYD1;A0A087WU93;A0A087WZQ6	4;4;4;4;4;4;4;4;4;4;4;4;3;3;2;2;2;2;1;1;1;1;1	4;4;4;4;4;4;4;4;4;4;4;4;3;3;2;2;2;2;1;1;1;1;1	4;4;4;4;4;4;4;4;4;4;4;4;3;3;2;2;2;2;1;1;1;1;1	AP complex subunit beta;AP-2 complex subunit beta	AP2B1;DKFZp781K0743	;;;;;;;;;;;;;;;;;	23	4	4	4	0	2	0	0	0	0	0	0	1	1	1	0	1	1	0	1	0	2	0	0	0	0	0	0	1	1	1	0	1	1	0	1	0	2	0	0	0	0
Q8NDH0;E9PDU5;B4E256;A0A087X295;Q9NNW5;B4DK45;E9PBK6;B4DLP3	Q8NDH0;E9PDU5;B4E256;A0A087X295;Q9NNW5	3;3;3;3;3;1;1;1	3;3;3;3;3;1;1;1	3;3;3;3;3;1;1;1	WD repeat-containing protein 6	DKFZp434F1720;WDR6	;;;;	8	3	3	3	0	0	0	0	0	0	0	0	0	1	1	0	1	0	0	0	0	0	0	0	0	0	0	0	0	1	1	0	1	0	0	0	0	0	0	0	0	0
A0A087X2D0;B2R6F3;P84103-2;P84103	A0A087X2D0;B2R6F3;P84103-2;P84103	4;4;4;4	4;4;4;4	3;3;3;3	Serine/arginine-rich splicing factor 3	SRSF3;SFRS3	;;;	4	4	4	3	2	0	0	0	2	1	0	0	0	2	0	0	2	0	1	0	2	0	0	0	2	1	0	0	0	2	0	0	2	0	1	0	2	0	0	0	2	1
Q5JB53;B4DS36;A0A087X2D8;O60271-9;O60271-4;O60271-2;O60271;Q7Z5Q8;Q719J0;O60271-5;O60271-3	Q5JB53;B4DS36;A0A087X2D8;O60271-9;O60271-4;O60271-2;O60271;Q7Z5Q8;Q719J0;O60271-5;O60271-3	2;2;2;2;2;2;2;1;1;1;1	2;2;2;2;2;2;2;1;1;1;1	2;2;2;2;2;2;2;1;1;1;1	C-Jun-amino-terminal kinase-interacting protein 4	SPAG9;HLC4	;;;;;;;;;;	11	2	2	2	0	0	0	0	0	1	0	0	0	2	2	0	2	0	2	0	0	0	0	0	0	1	0	0	0	2	2	0	2	0	2	0	0	0	0	0	0	1
B4DP70;F1T0B3;A0A087X2G1;A3RJH1;Q92499;Q92499-3;Q92499-2	B4DP70;F1T0B3;A0A087X2G1;A3RJH1;Q92499;Q92499-3;Q92499-2	4;4;4;4;4;3;3	4;4;4;4;4;3;3	4;4;4;4;4;3;3	ATP-dependent RNA helicase DDX1	DDX1	;;;;;;	7	4	4	4	0	0	0	0	0	1	0	0	1	3	1	0	0	0	0	0	0	0	0	0	0	1	0	0	1	3	1	0	0	0	0	0	0	0	0	0	0	1
D6RC60;B4E098;D6RIC3;A0A0C4DGU5;A0A087X2G6;Q9Y3C1;Q9Y3C1-3;Q9Y3C1-2	D6RC60;B4E098;D6RIC3;A0A0C4DGU5;A0A087X2G6;Q9Y3C1;Q9Y3C1-3;Q9Y3C1-2	1;1;1;1;1;1;1;1	1;1;1;1;1;1;1;1	1;1;1;1;1;1;1;1	Nucleolar protein 16	NOP16	;;;;;;;	8	1	1	1	0	0	0	0	0	0	0	0	0	1	1	1	0	0	0	0	0	0	0	0	0	0	0	0	0	1	1	1	0	0	0	0	0	0	0	0	0	0
A0A087X2H1;Q9ULT8;H0YJP0;H0YJD4;Q2KQ74;B3KWT6;G3V4V5;A0A087WVU6;Q9BRJ0;Q5XJ19	A0A087X2H1;Q9ULT8;H0YJP0	22;22;11;10;9;8;8;2;1;1	22;22;11;10;9;8;8;2;1;1	22;22;11;10;9;8;8;2;1;1	E3 ubiquitin-protein ligase HECTD1	HECTD1	;;	10	22	22	22	1	9	0	0	1	3	1	0	1	12	7	4	11	1	12	0	1	9	0	0	1	3	1	0	1	12	7	4	11	1	12	0	1	9	0	0	1	3
B4DWY1;A0A088AWL4;H0YBA1;B4DJ00;E7ETA6;B9EIS5;D3DSQ0;Q15154-2;Q15154;A2RUU9;A6NNN6	B4DWY1;A0A088AWL4;H0YBA1;B4DJ00;E7ETA6;B9EIS5;D3DSQ0;Q15154-2;Q15154;A2RUU9;A6NNN6	2;2;2;2;2;2;2;2;2;1;1	2;2;2;2;2;2;2;2;2;1;1	2;2;2;2;2;2;2;2;2;1;1	Pericentriolar material 1 protein	PCM1	;;;;;;;;;;	11	2	2	2	0	2	0	0	0	0	0	0	0	1	0	1	0	0	0	0	0	2	0	0	0	0	0	0	0	1	0	1	0	0	0	0	0	2	0	0	0	0
Q32Q31;B3KQX6;A0A090N7S2;H0Y895;Q68E09;B9EGR7;Q12774-2;Q12774	Q32Q31;B3KQX6;A0A090N7S2;H0Y895;Q68E09;B9EGR7;Q12774-2;Q12774	1;1;1;1;1;1;1;1	1;1;1;1;1;1;1;1	1;1;1;1;1;1;1;1	Rho guanine nucleotide exchange factor 5	LOC728377;ARHGEF5;DKFZp686N1969	;;;;;;;	8	1	1	1	0	1	0	0	0	1	0	0	0	1	0	0	0	0	0	0	0	1	0	0	0	1	0	0	0	1	0	0	0	0	0	0	0	1	0	0	0	1
A0A090N7T9;Q12765;Q12765-2;A0A024RA21;Q12765-3;B4DH22;B4DIV7;C9K052;B8ZZP4;C9J7U9;B4DE46	A0A090N7T9;Q12765;Q12765-2;A0A024RA21;Q12765-3;B4DH22;B4DIV7	15;15;14;10;10;8;8;7;5;5;5	15;15;14;10;10;8;8;7;5;5;5	15;15;14;10;10;8;8;7;5;5;5	Secernin-1	SCRN1	;;;;;;	11	15	15	15	5	8	2	2	6	7	4	1	5	10	6	2	9	5	11	2	5	8	2	2	6	7	4	1	5	10	6	2	9	5	11	2	5	8	2	2	6	7
B3KU45;Q75MQ1;B3KTW0;B4DLA3;A0A0C4DGX4;A0A090N7U0;Q13616	B3KU45;Q75MQ1;B3KTW0;B4DLA3;A0A0C4DGX4;A0A090N7U0;Q13616	1;1;1;1;1;1;1	1;1;1;1;1;1;1	1;1;1;1;1;1;1	Cullin-1	CUL1	;;;;;;	7	1	1	1	0	0	0	0	0	0	0	0	0	0	0	0	0	0	1	0	0	0	0	0	0	0	0	0	0	0	0	0	0	0	1	0	0	0	0	0	0	0
M0QZK8;B3KMN7;A0A090N7V5;O75223-3;O75223	M0QZK8;B3KMN7;A0A090N7V5;O75223-3;O75223	2;2;2;2;2	2;2;2;2;2	2;2;2;2;2	Gamma-glutamylcyclotransferase	C7orf24;GGCT	;;;;	5	2	2	2	0	0	0	1	0	0	0	0	1	2	1	0	0	0	0	1	0	0	0	1	0	0	0	0	1	2	1	0	0	0	0	1	0	0	0	1	0	0
A0A090N7W4;Q00535;Q6IAW3;A0A0S2Z355;Q00535-2	A0A090N7W4;Q00535;Q6IAW3;A0A0S2Z355;Q00535-2	9;9;8;7;7	9;9;8;7;7	8;8;7;6;6	Cyclin-dependent-like kinase 5	CDK5	;;;;	5	9	9	8	1	4	0	0	3	3	2	0	1	4	3	1	3	2	2	1	1	4	0	0	3	3	2	0	1	4	3	1	3	2	2	1	0	3	0	0	2	2
A0A090N7X1;A0A090N7Y2;Q9UG63;Q9UG63-2	A0A090N7X1;A0A090N7Y2;Q9UG63;Q9UG63-2	1;1;1;1	1;1;1;1	1;1;1;1	ATP-binding cassette sub-family F member 2	ABCF2	;;;	4	1	1	1	0	0	0	0	0	0	0	0	0	0	0	0	1	0	0	0	0	0	0	0	0	0	0	0	0	0	0	0	1	0	0	0	0	0	0	0	0	0
A0A090N7Y0;Q96P47;Q96P47-2;Q96P47-4;Q96P47-3;Q96P47-6;Q86ST5;E7ESL9;D3DX07;Q96P47-5;C9J975;H7C5G0;H7C4U6;H7C4F1;Q9H3X2;Q96T14;Q86XV5;H0Y873;Q8N8Q2;Q6ZNF7;C9J8Z2;Q53S93;A0A087X044;A0A087X1U1;F5GXM9;B2RZG9;E7EUN2;Q9UPQ3-3;Q9UPQ3-2;Q9UPQ3	A0A090N7Y0;Q96P47;Q96P47-2;Q96P47-4;Q96P47-3;Q96P47-6;Q86ST5;E7ESL9;D3DX07;Q96P47-5	7;7;7;7;5;5;4;4;4;4;3;2;2;2;2;2;2;2;2;2;1;1;1;1;1;1;1;1;1;1	7;7;7;7;5;5;4;4;4;4;3;2;2;2;2;2;2;2;2;2;1;1;1;1;1;1;1;1;1;1	7;7;7;7;5;5;4;4;4;4;3;2;2;2;2;2;2;2;2;2;1;1;1;1;1;1;1;1;1;1	Arf-GAP with GTPase, ANK repeat and PH domain-containing protein 3	CENTG3;AGAP3	;;;;;;;;;	30	7	7	7	0	2	0	0	0	4	0	0	1	4	3	1	5	1	3	0	0	2	0	0	0	4	0	0	1	4	3	1	5	1	3	0	0	2	0	0	0	4
A0A090N8G0;Q75MN1;H7C443	A0A090N8G0	11;2;1	11;2;1	1;0;0		GARS		3	11	11	1	1	2	0	0	3	5	2	4	4	6	5	2	5	2	6	2	1	2	0	0	3	5	2	4	4	6	5	2	5	2	6	2	0	0	0	0	0	0
A0A090N8Q5;H3BM14;H3BM74;Q9Y5A7-2;Q9Y5A7;C9JRT6;F8WDB6;H7C5E1;H7C5N1	A0A090N8Q5;H3BM14;H3BM74;Q9Y5A7-2;Q9Y5A7;C9JRT6;F8WDB6	4;4;4;4;4;2;2;1;1	4;4;4;4;4;2;2;1;1	4;4;4;4;4;2;2;1;1	NEDD8 ultimate buster 1	NYREN18;NUB1	;;;;;;	9	4	4	4	0	1	0	0	0	0	0	0	0	1	0	0	0	0	3	0	0	1	0	0	0	0	0	0	0	1	0	0	0	0	3	0	0	1	0	0	0	0
A0A090N8Y2;P13667	A0A090N8Y2;P13667	9;9	9;9	9;9	Protein disulfide-isomerase A4	ERP70;PDIA4	;	2	9	9	9	2	5	0	0	2	0	0	0	0	3	2	1	3	0	3	0	2	5	0	0	2	0	0	0	0	3	2	1	3	0	3	0	2	5	0	0	2	0
B7Z6G0;A0A096LNU0;D6REY2;Q7Z3E9;P23508;P23508-2;B3KTX0;A0A096LPB3	B7Z6G0;A0A096LNU0;D6REY2;Q7Z3E9;P23508;P23508-2;B3KTX0	6;6;6;6;6;6;3;2	6;6;6;6;6;6;3;2	6;6;6;6;6;6;3;2	Colorectal mutant cancer protein	MCC;DKFZp686J1286	;;;;;;	8	6	6	6	2	2	0	0	3	2	0	0	0	1	0	1	1	0	2	0	2	2	0	0	3	2	0	0	0	1	0	1	1	0	2	0	2	2	0	0	3	2
A0A096LNV3;A0A096LP02;Q9Y508-2;Q9Y508;H0UI65;B4DLW5	A0A096LNV3;A0A096LP02;Q9Y508-2;Q9Y508;H0UI65;B4DLW5	3;3;3;3;2;2	3;3;3;3;2;2	3;3;3;3;2;2	E3 ubiquitin-protein ligase RNF114	RNF114;ZNF313	;;;;;	6	3	3	3	0	1	0	0	0	1	0	0	0	2	1	0	2	0	2	0	0	1	0	0	0	1	0	0	0	2	1	0	2	0	2	0	0	1	0	0	0	1
A0A096LP25;Q6ZSR9;A0A096LNZ0;L0R804	A0A096LP25;Q6ZSR9;A0A096LNZ0;L0R804	12;9;8;7	10;9;6;7	10;9;6;7	Uncharacterized protein FLJ45252	AAK1	;;;	4	12	10	10	5	7	0	0	3	7	1	0	3	6	5	2	8	2	11	0	5	6	0	0	3	6	1	0	3	5	5	2	6	2	9	0	5	6	0	0	3	6
A9QQ21;A9QQ20;A9QQ18;A9QQ17;A9QQ16;A9QQ15;A9QQ14;A9QQ13;A9QQ12;Q7Z3N4;A0A096LP26;A0A096LP75;C4AMC7;Q6VEQ5;A8K0Z3;A8MWX3;Q9H7J9;Q86WN0;Q9NSV7;A0A096LNU2;A9QQ19;A9QQ23;A9QQ22;Q9NQA3	A9QQ21;A9QQ20;A9QQ18;A9QQ17;A9QQ16;A9QQ15;A9QQ14;A9QQ13;A9QQ12;Q7Z3N4;A0A096LP26;A0A096LP75;C4AMC7;Q6VEQ5;A8K0Z3;A8MWX3;Q9H7J9;Q86WN0;Q9NSV7;A0A096LNU2;A9QQ19;A9QQ23;A9QQ22;Q9NQA3	2;2;2;2;2;2;2;2;2;2;2;2;2;2;2;2;1;1;1;1;1;1;1;1	2;2;2;2;2;2;2;2;2;2;2;2;2;2;2;2;1;1;1;1;1;1;1;1	2;2;2;2;2;2;2;2;2;2;2;2;2;2;2;2;1;1;1;1;1;1;1;1	Putative WAS protein family homolog 3;WAS protein family homolog 2;WAS protein family homolog 1;Putative WAS protein family homolog 4;WAS protein family homolog 6	WASH;DKFZp686C24272;WASH3P;WASH2P;WASH1;WASH4P;FLJ00075;DKFZp434K1323;WASH6P	;;;;;;;;;;;;;;;;;;;;;;;	24	2	2	2	0	0	0	0	0	0	0	0	0	0	0	0	1	0	1	0	0	0	0	0	0	0	0	0	0	0	0	0	1	0	1	0	0	0	0	0	0	0
F8W7U3;J3KP36;E7ESD2;B7ZME8;A8K5W5;A0A0A0MR88;A0A096LPC5;Q9Y4E1-3;Q9Y4E1-6;Q9Y4E1-2;Q9Y4E1;Q9Y4E1-4;Q641Q2-2;Q641Q2;B4DHJ2;B4DPK9;A0A087WYF6;Q9Y4E1-5;A0A0A0MT65;B4DF48;Q9Y4N4;B4E255;B3KMC4;Q9NVB8;Q5SRD0	F8W7U3;J3KP36;E7ESD2;B7ZME8;A8K5W5;A0A0A0MR88;A0A096LPC5;Q9Y4E1-3;Q9Y4E1-6;Q9Y4E1-2;Q9Y4E1;Q9Y4E1-4;Q641Q2-2;Q641Q2;B4DHJ2;B4DPK9;A0A087WYF6;Q9Y4E1-5;A0A0A0MT65;B4DF48	4;4;4;4;4;4;4;4;4;4;4;4;4;4;3;3;3;3;2;2;1;1;1;1;1	4;4;4;4;4;4;4;4;4;4;4;4;4;4;3;3;3;3;2;2;1;1;1;1;1	4;4;4;4;4;4;4;4;4;4;4;4;4;4;3;3;3;3;2;2;1;1;1;1;1	WASH complex subunit FAM21C;WASH complex subunit FAM21A	FAM21A;FAM21C	;;;;;;;;;;;;;;;;;;;	25	4	4	4	0	0	0	0	0	1	0	0	1	3	2	2	2	0	3	0	0	0	0	0	0	1	0	0	1	3	2	2	2	0	3	0	0	0	0	0	0	1
Q6ZSB8;Q6ZT55;A8K2B4;A0A097PID1;A0A097PIC4;A0A0U1RRM6;Q8N8S7-3;Q8N8S7-2;Q8N8S7	Q6ZSB8;Q6ZT55;A8K2B4;A0A097PID1;A0A097PIC4;A0A0U1RRM6;Q8N8S7-3;Q8N8S7-2;Q8N8S7	1;1;1;1;1;1;1;1;1	1;1;1;1;1;1;1;1;1	1;1;1;1;1;1;1;1;1	Protein enabled homolog	ENAH	;;;;;;;;	9	1	1	1	0	0	0	0	0	0	0	0	0	1	1	0	1	0	1	0	0	0	0	0	0	0	0	0	0	1	1	0	1	0	1	0	0	0	0	0	0	0
B2R928;A0A0A0MQR1;Q9Y4K4;D3DSB5;G3V3V7;G3V4Q4;G3V4T8;B3KWC4	B2R928;A0A0A0MQR1;Q9Y4K4;D3DSB5	8;8;8;7;3;3;3;3	8;8;8;7;3;3;3;3	8;8;8;7;3;3;3;3	Mitogen-activated protein kinase kinase kinase kinase;Mitogen-activated protein kinase kinase kinase kinase 5	MAP4K5	;;;	8	8	8	8	1	1	0	0	3	3	1	0	0	3	1	2	4	1	3	1	1	1	0	0	3	3	1	0	0	3	1	2	4	1	3	1	1	1	0	0	3	3
B4DXL5;A0A0A0MQR2;Q9BY42;A2A2L5;B2RB99;A2A2L6;B4DEJ8	B4DXL5;A0A0A0MQR2;Q9BY42;A2A2L5;B2RB99;A2A2L6	5;5;5;4;4;3;1	5;5;5;4;4;3;1	5;5;5;4;4;3;1	Protein RTF2 homolog	RTFDC1	;;;;;	7	5	5	5	1	1	0	0	1	0	0	0	1	2	1	0	1	0	2	0	1	1	0	0	1	0	0	0	1	2	1	0	1	0	2	0	1	1	0	0	1	0
D3DWK4;A0A0A0MQS1;Q53H96-2;Q53H96	D3DWK4;A0A0A0MQS1;Q53H96-2;Q53H96	1;1;1;1	1;1;1;1	1;1;1;1	Pyrroline-5-carboxylate reductase;Pyrroline-5-carboxylate reductase 3	PYCRL	;;;	4	1	1	1	0	0	0	0	0	0	0	0	0	1	0	0	0	0	1	0	0	0	0	0	0	0	0	0	0	1	0	0	0	0	1	0	0	0	0	0	0	0
Q59FK2;H7C3V9;H7C277;B4DVB4;B4DDP9;A0A0A0MQU4;Q96I15-2;Q96I15;H7C1N7;H7C1S7;C9JNL5	Q59FK2;H7C3V9;H7C277;B4DVB4;B4DDP9;A0A0A0MQU4;Q96I15-2;Q96I15;H7C1N7;H7C1S7;C9JNL5	2;2;2;2;2;2;2;2;1;1;1	2;2;2;2;2;2;2;2;1;1;1	2;2;2;2;2;2;2;2;1;1;1	Selenocysteine lyase	SCLY	;;;;;;;;;;	11	2	2	2	0	0	0	0	0	0	0	0	0	0	0	0	1	0	1	0	0	0	0	0	0	0	0	0	0	0	0	0	1	0	1	0	0	0	0	0	0	0
B7ZKV6;B7Z447;A0A0A0MQW3;Q9UIV8-2;Q9UIV8;C9JL93;F8WE70;B7Z4X7;B7Z8T4;B7Z8V4	B7ZKV6;B7Z447;A0A0A0MQW3;Q9UIV8-2;Q9UIV8;C9JL93;F8WE70;B7Z4X7;B7Z8T4;B7Z8V4	2;2;2;2;2;1;1;1;1;1	2;2;2;2;2;1;1;1;1;1	2;2;2;2;2;1;1;1;1;1	Serpin B13	SERPINB13	;;;;;;;;;	10	2	2	2	0	0	0	2	0	0	0	0	0	0	0	0	0	0	0	0	0	0	0	2	0	0	0	0	0	0	0	0	0	0	0	0	0	0	0	2	0	0
C9JP00;A0A0A0MQX8;Q9NR56-3;Q9NR56-4;Q9NR56-7;Q9NR56-6;Q9NR56-2;Q9NR56-5;Q9NR56;H7C4T5;Q86VM6;C9J4T8;C9JCX1;B4DLS5;H7C4Y1;B4E233;B1AKI6;Q9NUK0-4;Q9NUK0-3;Q9NUK0-2;Q9NUK0	C9JP00;A0A0A0MQX8;Q9NR56-3;Q9NR56-4;Q9NR56-7;Q9NR56-6;Q9NR56-2;Q9NR56-5;Q9NR56;H7C4T5	5;5;5;5;5;5;5;5;5;3;2;1;1;1;1;1;1;1;1;1;1	5;5;5;5;5;5;5;5;5;3;2;1;1;1;1;1;1;1;1;1;1	2;2;2;2;2;2;2;2;2;0;0;0;0;0;0;0;0;0;0;0;0	Muscleblind-like protein 1	MBNL1	;;;;;;;;;	21	5	5	2	3	3	0	0	4	3	2	1	0	3	3	3	4	2	4	3	3	3	0	0	4	3	2	1	0	3	3	3	4	2	4	3	1	1	0	0	2	1
Q6IQ43;A0A0A0MR09;P43378;H3BQT6	Q6IQ43;A0A0A0MR09;P43378;H3BQT6	2;2;2;1	2;2;2;1	2;2;2;1	Protein-tyrosine-phosphatase;Tyrosine-protein phosphatase non-receptor type 9	PTPN9	;;;	4	2	2	2	0	0	0	0	0	1	0	0	1	1	1	0	1	0	0	0	0	0	0	0	0	1	0	0	1	1	1	0	1	0	0	0	0	0	0	0	0	1
H0YBM4;H0YBF7;A0A0A0MRE5;Q9ULH1;Q9ULH1-2	H0YBM4;H0YBF7;A0A0A0MRE5;Q9ULH1;Q9ULH1-2	2;2;2;2;2	2;2;2;2;2	2;2;2;2;2	Arf-GAP with SH3 domain, ANK repeat and PH domain-containing protein 1	ASAP1	;;;;	5	2	2	2	0	0	0	0	0	0	0	0	0	2	0	0	2	0	1	0	0	0	0	0	0	0	0	0	0	2	0	0	2	0	1	0	0	0	0	0	0	0
A0A0A0MRE6;O94967-2;O94967;B4DHA1;O94967-3;O94967-4;E9PKZ6;E9PR96	A0A0A0MRE6;O94967-2;O94967;B4DHA1;O94967-3;O94967-4	7;7;7;6;5;5;1;1	7;7;7;6;5;5;1;1	7;7;7;6;5;5;1;1	WD repeat-containing protein 47	WDR47	;;;;;	8	7	7	7	0	1	0	0	0	1	0	0	0	4	2	1	3	0	4	0	0	1	0	0	0	1	0	0	0	4	2	1	3	0	4	0	0	1	0	0	0	1
A0A0A0MRF6;Q99996-5;Q99996-3;Q99996-2;Q99996;Q99996-6;A0A087WX84;A4D1E4;Q96KG3;A0A0A0MRE9;Q99996-4;H7BZV6;Q6PJH3;B3KQF9;H7BYL6	A0A0A0MRF6;Q99996-5;Q99996-3;Q99996-2;Q99996;Q99996-6;A0A087WX84;A4D1E4;Q96KG3;A0A0A0MRE9;Q99996-4	3;3;3;3;3;3;2;2;2;2;2;1;1;1;1	3;3;3;3;3;3;2;2;2;2;2;1;1;1;1	2;2;2;2;2;2;1;1;1;1;1;0;0;1;1	A-kinase anchor protein 9	AKAP9	;;;;;;;;;;	15	3	3	2	0	0	0	0	0	0	0	0	0	2	0	0	1	0	0	0	0	0	0	0	0	0	0	0	0	2	0	0	1	0	0	0	0	0	0	0	0	0
A8K885;A0A0A0MRI2;Q9UNH7;Q5QTQ6;B4DJS7;Q9UNH7-2;G3V5X9;G3V5U2;H0YJF8;G3V4Z5	A8K885;A0A0A0MRI2;Q9UNH7;Q5QTQ6;B4DJS7;Q9UNH7-2	8;8;8;7;7;7;3;1;1;1	8;8;8;7;7;7;3;1;1;1	8;8;8;7;7;7;3;1;1;1	Sorting nexin-6;Sorting nexin-6, N-terminally processed	SNX6	;;;;;	10	8	8	8	0	1	0	0	1	1	5	2	1	6	3	0	3	1	5	1	0	1	0	0	1	1	5	2	1	6	3	0	3	1	5	1	0	1	0	0	1	1
Q8IWQ7;B9EGA7;A0A0A0MRJ0;Q5VT25-3;Q5VT25-4;Q5VT25-5;Q5VT25;Q5VT25-2;Q5VT25-6;H0Y6V3;H0Y7V8;Q5HYB0;A0A0A0MRJ1;H0Y5V1	Q8IWQ7;B9EGA7;A0A0A0MRJ0;Q5VT25-3;Q5VT25-4;Q5VT25-5;Q5VT25;Q5VT25-2;Q5VT25-6;H0Y6V3;H0Y7V8;Q5HYB0;A0A0A0MRJ1;H0Y5V1	4;4;4;4;4;4;4;4;4;3;3;3;3;3	4;4;4;4;4;4;4;4;4;3;3;3;3;3	3;3;3;3;3;3;3;3;3;2;2;2;2;2	Non-specific serine/threonine protein kinase;Serine/threonine-protein kinase MRCK alpha	CDC42BPA;DKFZp686P1738	;;;;;;;;;;;;;	14	4	4	3	0	0	0	0	0	0	0	0	0	1	1	0	1	0	2	0	0	0	0	0	0	0	0	0	0	1	1	0	1	0	2	0	0	0	0	0	0	0
F6S8N6;A0A0A0MRJ6;H7BY58;P22061;P22061-2;B7Z972;F8WDT3;F8WAV5;F8WAX2;H7C4X2;C9J0F2	F6S8N6;A0A0A0MRJ6;H7BY58;P22061;P22061-2;B7Z972	9;9;9;9;9;7;3;3;3;1;1	9;9;9;9;9;7;3;3;3;1;1	9;9;9;9;9;7;3;3;3;1;1	Protein-L-isoaspartate O-methyltransferase;Protein-L-isoaspartate(D-aspartate) O-methyltransferase	PCMT1	;;;;;	11	9	9	9	3	4	1	0	3	3	2	1	3	6	7	1	5	1	4	0	3	4	1	0	3	3	2	1	3	6	7	1	5	1	4	0	3	4	1	0	3	3
A0A0A0MRM8;Q9UM54-6;A0A0D9SGC1;E7EW20;Q9UM54-5;Q9UM54-2;Q9UM54-4;Q9UM54-1;Q9UM54;Q14784;Q5JVM0	A0A0A0MRM8;Q9UM54-6;A0A0D9SGC1;E7EW20;Q9UM54-5;Q9UM54-2;Q9UM54-4;Q9UM54-1;Q9UM54	7;7;6;6;6;6;6;6;6;2;1	7;7;6;6;6;6;6;6;6;2;1	7;7;6;6;6;6;6;6;6;2;1	Unconventional myosin-VI	MYO6	;;;;;;;;	11	7	7	7	0	0	0	0	0	0	0	0	0	4	2	0	3	0	5	0	0	0	0	0	0	0	0	0	0	4	2	0	3	0	5	0	0	0	0	0	0	0
Q53FM8;A0A0S2Z5C6;A0A0A0MRP2;O14772	Q53FM8;A0A0S2Z5C6;A0A0A0MRP2;O14772	1;1;1;1	1;1;1;1	1;1;1;1	Fucose-1-phosphate guanylyltransferase	FPGT	;;;	4	1	1	1	0	0	0	0	0	0	0	0	0	0	0	0	0	0	1	0	0	0	0	0	0	0	0	0	0	0	0	0	0	0	1	0	0	0	0	0	0	0
E9PSD7;A0A0A0MRR5;A8KAF9;Q96BW1-3;Q96BW1	E9PSD7;A0A0A0MRR5;A8KAF9;Q96BW1-3;Q96BW1	1;1;1;1;1	1;1;1;1;1	1;1;1;1;1	Uracil phosphoribosyltransferase homolog	UPRT;RP11-311P8.3	;;;;	5	1	1	1	0	0	0	0	0	0	0	0	0	0	0	0	1	0	1	0	0	0	0	0	0	0	0	0	0	0	0	0	1	0	1	0	0	0	0	0	0	0
Q9NZE0;A0A0A0MRT2;Q9BTA9-5;Q9BTA9-2;Q9BTA9	Q9NZE0;A0A0A0MRT2;Q9BTA9-5;Q9BTA9-2;Q9BTA9	1;1;1;1;1	1;1;1;1;1	1;1;1;1;1	WW domain-containing adapter protein with coiled-coil	WAC	;;;;	5	1	1	1	0	0	0	0	0	0	0	0	0	1	1	1	1	0	1	0	0	0	0	0	0	0	0	0	0	1	1	1	1	0	1	0	0	0	0	0	0	0
A0A0A0MRV0;A7BI36;Q9P2E9;Q9P2E9-2;Q9P2E9-3;A0A087WVV2;A1A5C4;F8W7S5;A1A5C5;A0A087WU26;B3KSG1;A2A2S5;Q05DK7;Q32NB1;V9GY78;H0YDJ4;H9KV85;Q5XUU0;E9PN67;C9J066;Q8N4C6-6;Q8N4C6-11;Q8N4C6-4;Q8N4C6-9;Q8N4C6-2;Q8N4C6;Q8N4C6-5;Q8N4C6-10;Q8N4C6-7	A0A0A0MRV0;A7BI36;Q9P2E9;Q9P2E9-2;Q9P2E9-3;A0A087WVV2;A1A5C4;F8W7S5;A1A5C5	45;45;45;44;43;40;39;36;35;17;16;5;5;5;2;1;1;1;1;1;1;1;1;1;1;1;1;1;1	45;45;45;44;43;40;39;36;35;17;16;5;5;5;2;1;1;1;1;1;1;1;1;1;1;1;1;1;1	45;45;45;44;43;40;39;36;35;17;16;5;5;5;2;1;1;1;1;1;1;1;1;1;1;1;1;1;1	Ribosome-binding protein 1	RRBP1	;;;;;;;;	29	45	45	45	19	36	7	10	22	21	16	17	22	28	27	14	28	12	24	10	19	36	7	10	22	21	16	17	22	28	27	14	28	12	24	10	19	36	7	10	22	21
J3QKK8;A0A0A0MRV4;J3KRV9;J3KPF6;J3KPF5;A0A0A0MT35;Q8TBF2-4;Q8TBF2-2;Q8TBF2-5;Q8TBF2;Q8TBF2-7;Q8TBF2-3;Q8TBF2-6;Q8TBF2-8	J3QKK8;A0A0A0MRV4;J3KRV9;J3KPF6;J3KPF5;A0A0A0MT35;Q8TBF2-4;Q8TBF2-2;Q8TBF2-5;Q8TBF2;Q8TBF2-7;Q8TBF2-3;Q8TBF2-6;Q8TBF2-8	1;1;1;1;1;1;1;1;1;1;1;1;1;1	1;1;1;1;1;1;1;1;1;1;1;1;1;1	1;1;1;1;1;1;1;1;1;1;1;1;1;1	Prostamide/prostaglandin F synthase	FAM213B	;;;;;;;;;;;;;	14	1	1	1	0	0	0	0	0	1	0	0	0	0	0	0	0	0	0	0	0	0	0	0	0	1	0	0	0	0	0	0	0	0	0	0	0	0	0	0	0	1
A0A0A0MRW6;B4DF80;Q9H6R4-3;Q9H6R4-2;Q9H6R4-4;Q9H6R4	A0A0A0MRW6;B4DF80;Q9H6R4-3;Q9H6R4-2;Q9H6R4-4;Q9H6R4	1;1;1;1;1;1	1;1;1;1;1;1	1;1;1;1;1;1	Nucleolar protein 6	NOL6	;;;;;	6	1	1	1	0	0	0	0	0	0	0	0	0	0	0	1	0	0	0	0	0	0	0	0	0	0	0	0	0	0	0	1	0	0	0	0	0	0	0	0	0	0
A0A0A0MRY0;B2RE30;Q8WUA7-3;Q8WUA7-4;Q8WUA7;B4DWA9;B0QYI1;B3KP29;Q8WUA7-2;F8WDP1	A0A0A0MRY0;B2RE30;Q8WUA7-3;Q8WUA7-4;Q8WUA7;B4DWA9;B0QYI1;B3KP29;Q8WUA7-2	3;3;3;3;3;2;2;2;2;1	3;3;3;3;3;2;2;2;2;1	3;3;3;3;3;2;2;2;2;1	TBC1 domain family member 22A	TBC1D22A	;;;;;;;;	10	3	3	3	0	1	0	0	0	1	0	0	0	0	0	0	2	0	2	0	0	1	0	0	0	1	0	0	0	0	0	0	2	0	2	0	0	1	0	0	0	1
B7Z8K2;A0A0A0MRZ4;A4F1Y0;A8K4N4;Q15025-7;Q15025-8;Q15025-5;Q15025-6;Q15025-4;Q15025-2;Q15025;E7EMV7;B7Z5B0;Q15025-3;H0YC17;E7EWG2;E7EW68;E7EW15	B7Z8K2;A0A0A0MRZ4;A4F1Y0;A8K4N4;Q15025-7;Q15025-8;Q15025-5;Q15025-6;Q15025-4;Q15025-2;Q15025;E7EMV7;B7Z5B0;Q15025-3;H0YC17	4;4;4;4;4;4;4;4;4;4;4;3;3;3;2;1;1;1	4;4;4;4;4;4;4;4;4;4;4;3;3;3;2;1;1;1	4;4;4;4;4;4;4;4;4;4;4;3;3;3;2;1;1;1	TNFAIP3-interacting protein 1	TNIP1;NAF1	;;;;;;;;;;;;;;	18	4	4	4	0	1	0	0	0	2	0	0	0	1	1	0	1	0	2	0	0	1	0	0	0	2	0	0	0	1	1	0	1	0	2	0	0	1	0	0	0	2
E1CKY7;A0A0A0MS24;O60237-4;O60237-3;O60237	E1CKY7;A0A0A0MS24;O60237-4;O60237-3;O60237	1;1;1;1;1	1;1;1;1;1	1;1;1;1;1	Protein phosphatase 1 regulatory subunit 12B	sm-M20;PPP1R12B	;;;;	5	1	1	1	0	0	0	0	0	0	0	0	0	0	0	0	1	0	0	0	0	0	0	0	0	0	0	0	0	0	0	0	1	0	0	0	0	0	0	0	0	0
E9PQX8;H7C433;A0A0A0MS29;Q9GZY8-2;A0A024R491;Q9GZY8	E9PQX8;H7C433;A0A0A0MS29;Q9GZY8-2;A0A024R491;Q9GZY8	2;2;2;2;1;1	2;2;2;2;1;1	2;2;2;2;1;1	Mitochondrial fission factor	MFF;C2orf33	;;;;;	6	2	2	2	0	0	0	0	0	1	0	0	0	1	0	0	0	0	2	0	0	0	0	0	0	1	0	0	0	1	0	0	0	0	2	0	0	0	0	0	0	1
B7Z2X4;B7Z992;A0A0A0MS51;B7Z9A0;B7Z6N2;A0A0A0MT01;P06396-2;P06396-4;P06396-3;P06396;B7Z4U6;CON__Q3SX14;B3KS49;Q5T0I0;Q5T0I1;A0A0U1RQL8;Q69YR8;V9H1C1;REV__B4DX11;REV__B4E376;REV__H0YJM7;REV__Q6TDU7-4;REV__Q6TDU7-2;REV__Q6TDU7-3;REV__Q6TDU7;REV__F8W8F9	B7Z2X4;B7Z992;A0A0A0MS51;B7Z9A0;B7Z6N2;A0A0A0MT01;P06396-2;P06396-4;P06396-3;P06396;B7Z4U6;CON__Q3SX14;B3KS49	13;13;13;13;13;13;13;13;13;13;11;8;7;4;2;2;1;1;1;1;1;1;1;1;1;1	13;13;13;13;13;13;13;13;13;13;11;8;7;4;2;2;1;1;1;1;1;1;1;1;1;1	13;13;13;13;13;13;13;13;13;13;11;8;7;4;2;2;1;1;1;1;1;1;1;1;1;1	Gelsolin	GSN	;;;;;;;;;;;;	26	13	13	13	7	8	2	4	6	5	4	3	4	8	6	3	8	4	7	3	7	8	2	4	6	5	4	3	4	8	6	3	8	4	7	3	7	8	2	4	6	5
Q5SWX3;A0A0A0MS52;Q13555-5;Q13555-6;A8K6N9;A0A0A0MT11;Q13555-10;Q13555-3;Q13555-4;Q13555-7;Q13555-9;Q13555-2;Q13555-8;Q13555;Q8WU40;H0Y6G2;B3KTH7;B3KY86;Q13280;Q59FI6;B4DVQ3	Q5SWX3;A0A0A0MS52;Q13555-5;Q13555-6;A8K6N9;A0A0A0MT11;Q13555-10;Q13555-3;Q13555-4;Q13555-7;Q13555-9;Q13555-2;Q13555-8;Q13555;Q8WU40;H0Y6G2;B3KTH7;B3KY86;Q13280	10;10;10;10;9;9;9;9;9;9;9;9;9;9;8;7;7;7;5;1;1	7;7;7;7;6;6;6;6;6;6;6;6;6;6;5;5;4;4;4;1;1	5;5;5;5;4;4;4;4;4;4;4;4;4;4;3;3;3;3;3;1;1	Calcium/calmodulin-dependent protein kinase type II subunit gamma	CAMK2G	;;;;;;;;;;;;;;;;;;	21	10	7	5	1	4	0	1	1	1	0	0	1	4	1	0	5	1	6	0	0	2	0	0	0	0	0	0	0	2	0	0	3	0	4	0	0	1	0	0	0	0
A0A0A0MS70;H0Y4G9;A0A0A0MST0;Q99836-5;Q99836;Q99836-6;A0A0A0MSI9;B4E3D6;Q99836-2;B4DU08;Q99836-3;B4DT48;Q99836-4	A0A0A0MS70;H0Y4G9;A0A0A0MST0;Q99836-5;Q99836;Q99836-6;A0A0A0MSI9;B4E3D6;Q99836-2;B4DU08;Q99836-3	5;5;5;5;5;5;4;4;4;3;3;2;2	5;5;5;5;5;5;4;4;4;3;3;2;2	5;5;5;5;5;5;4;4;4;3;3;2;2	Myeloid differentiation primary response protein MyD88	MYD88	;;;;;;;;;;	13	5	5	5	0	0	0	0	1	1	0	0	0	3	4	1	3	1	4	0	0	0	0	0	1	1	0	0	0	3	4	1	3	1	4	0	0	0	0	0	1	1
B3KSS4;A0A0A0MSA9;A8K4I1;A0A0C4DG49;P15151-3;P15151-2;P15151-4;P15151	B3KSS4;A0A0A0MSA9;A8K4I1;A0A0C4DG49;P15151-3;P15151-2;P15151-4;P15151	2;2;2;2;2;2;2;2	2;2;2;2;2;2;2;2	2;2;2;2;2;2;2;2	Poliovirus receptor	PVR	;;;;;;;	8	2	2	2	0	2	0	0	0	0	0	0	1	0	0	0	1	0	0	0	0	2	0	0	0	0	0	0	1	0	0	0	1	0	0	0	0	2	0	0	0	0
B2RB06;A0A140VK76;E9PF18;B3KTT6;A0A0A0MSE2;Q16836;Q16836-3;Q16836-2	B2RB06;A0A140VK76;E9PF18;B3KTT6;A0A0A0MSE2;Q16836;Q16836-3;Q16836-2	2;2;2;2;2;2;2;2	2;2;2;2;2;2;2;2	2;2;2;2;2;2;2;2	Hydroxyacyl-coenzyme A dehydrogenase, mitochondrial	HADH	;;;;;;;	8	2	2	2	0	1	1	0	1	1	1	0	0	0	1	1	1	1	1	0	0	1	1	0	1	1	1	0	0	0	1	1	1	1	1	0	0	1	1	0	1	1
Q6I9R8;Q2XQU9;J3KNW4;A0A0A0MSG2;Q14192;I0CE67;Q2TSB7;Q53T40;Q53QP3;C9J3S8;F8WDA8;U3KQT4;Q14192-2	Q6I9R8;Q2XQU9;J3KNW4;A0A0A0MSG2;Q14192;I0CE67;Q2TSB7;Q53T40	18;18;18;18;18;16;15;12;5;2;2;2;2	18;18;18;18;18;16;15;12;5;2;2;2;2	18;18;18;18;18;16;15;12;5;2;2;2;2	Four and a half LIM domains protein 2	FHL2;AAG11	;;;;;;;	13	18	18	18	8	13	5	6	8	11	12	8	9	13	13	4	9	5	11	5	8	13	5	6	8	11	12	8	9	13	13	4	9	5	11	5	8	13	5	6	8	11
B4DHG4;Q8IW24;A0A0A0MSI8;O00471;F8W9B8;B4E0U7	B4DHG4;Q8IW24;A0A0A0MSI8;O00471;F8W9B8;B4E0U7	5;5;5;5;4;4	5;5;5;5;4;4	5;5;5;5;4;4	Exocyst complex component 5	EXOC5	;;;;;	6	5	5	5	0	1	0	0	0	1	0	0	0	2	1	0	2	0	4	0	0	1	0	0	0	1	0	0	0	2	1	0	2	0	4	0	0	1	0	0	0	1
A0A0A0MSK4;Q86YR5-4;Q86YR5;A0A0A0MRC4;A0A087WVF5;Q86YR5-3;Q86YR5-2	A0A0A0MSK4;Q86YR5-4;Q86YR5;A0A0A0MRC4;A0A087WVF5	12;11;11;10;6;5;4	12;11;11;10;6;5;4	10;9;9;9;4;3;4	G-protein-signaling modulator 1	GPSM1	;;;;	7	12	12	10	1	0	0	0	5	3	0	0	3	4	3	2	6	2	7	2	1	0	0	0	5	3	0	0	3	4	3	2	6	2	7	2	0	0	0	0	5	3
A0A0J9YYG8;A0A0A0MSL1;Q8TDM6-2;Q8TDM6-4;Q8TDM6;B2RBR1;Q8TDM6-5	A0A0J9YYG8;A0A0A0MSL1;Q8TDM6-2;Q8TDM6-4;Q8TDM6;B2RBR1;Q8TDM6-5	2;2;2;2;2;1;1	2;2;2;2;2;1;1	2;2;2;2;2;1;1	Disks large homolog 5	DLG5	;;;;;;	7	2	2	2	0	1	0	0	0	0	0	0	0	1	0	0	0	0	0	0	0	1	0	0	0	0	0	0	0	1	0	0	0	0	0	0	0	1	0	0	0	0
B4DP44;A0A0A0MSN7;B4DWB1;Q8WUV3;O60678-2;O60678	B4DP44;A0A0A0MSN7;B4DWB1;Q8WUV3;O60678-2;O60678	2;2;2;2;2;2	2;2;2;2;2;2	2;2;2;2;2;2	Protein arginine N-methyltransferase 3	PRMT3	;;;;;	6	2	2	2	0	0	0	0	0	0	0	0	0	0	0	2	0	0	0	0	0	0	0	0	0	0	0	0	0	0	0	2	0	0	0	0	0	0	0	0	0	0
I6L9A7;A0A0A0MSQ8;T2C6S4;Q9ULE0;B3KRN2;Q9ULE0-2	I6L9A7;A0A0A0MSQ8;T2C6S4;Q9ULE0;B3KRN2;Q9ULE0-2	2;2;2;2;1;1	2;2;2;2;1;1	2;2;2;2;1;1	Protein WWC3	WWC3	;;;;;	6	2	2	2	0	0	0	0	0	0	0	0	0	0	0	1	1	0	0	0	0	0	0	0	0	0	0	0	0	0	0	1	1	0	0	0	0	0	0	0	0	0
A0A0A0MST9;A0A0A0MT23;P27448-8;P27448-3;P27448-4;P27448;A0A0A0MQR8;A0A0A0MSZ1;J3KNR0;P27448-6;P27448-2;P27448-7;H0YIY6;Q86U11;B4DKN1;Q59FB8;A2SY06;B4DIB3;X5D2M4;A0A087X0I6;Q9P0L2-3;Q9P0L2;H0YNV4;H0YKP9;A0A024R555;A0A024R5B2;E7ETY4;A9CP04;A0A140VJP1;A8K2S4;E9PC69;X5DNR8;Q9P0L2-2;Q7KZI7-10;Q7KZI7-13;Q7KZI7-7;Q7KZI7-2;Q7KZI7-15;Q7KZI7-5;Q7KZI7-16;Q7KZI7-4;Q7KZI7-9;Q7KZI7-12;Q7KZI7-14;Q7KZI7-3;Q7KZI7…	A0A0A0MST9;A0A0A0MT23;P27448-8;P27448-3;P27448-4;P27448;A0A0A0MQR8;A0A0A0MSZ1;J3KNR0;P27448-6;P27448-2;P27448-7;H0YIY6;Q86U11;B4DKN1	9;9;9;9;9;9;8;8;8;8;8;7;6;5;5;3;3;3;3;3;3;3;2;2;2;2;2;2;2;2;2;2;2;2;2;2;2;2;2;2;2;2;2;2;2;2;2;2;2;1;1	9;9;9;9;9;9;8;8;8;8;8;7;6;5;5;3;3;3;3;3;3;3;2;2;2;2;2;2;2;2;2;2;2;2;2;2;2;2;2;2;2;2;2;2;2;2;2;2;2;1;1	9;9;9;9;9;9;8;8;8;8;8;7;6;5;5;3;3;3;3;3;3;3;2;2;2;2;2;2;2;2;2;2;2;2;2;2;2;2;2;2;2;2;2;2;2;2;2;2;2;1;1	MAP/microtubule affinity-regulating kinase 3	MARK3	;;;;;;;;;;;;;;	51	9	9	9	0	0	0	0	0	2	0	0	0	5	2	1	6	0	9	0	0	0	0	0	0	2	0	0	0	5	2	1	6	0	9	0	0	0	0	0	0	2
Q7Z3U5;A0A0A0MSX9;Q59G75;P41252;Q7Z355;J3KR24;Q6P0M4;B4DVX2;Q7L4K8;Q5TCD1;Q9P1N9;Q5TCC9;Q5TCC6	Q7Z3U5;A0A0A0MSX9;Q59G75;P41252;Q7Z355;J3KR24;Q6P0M4;B4DVX2	11;11;11;11;10;10;9;7;4;3;2;1;1	11;11;11;11;10;10;9;7;4;3;2;1;1	11;11;11;11;10;10;9;7;4;3;2;1;1	Isoleucine--tRNA ligase, cytoplasmic	DKFZp686L0869;IARS;DKFZp686L17145	;;;;;;;	13	11	11	11	0	1	0	0	1	1	0	0	1	4	3	0	5	0	6	0	0	1	0	0	1	1	0	0	1	4	3	0	5	0	6	0	0	1	0	0	1	1
A0A0A0MT30;Q04828;B4DKT3;B4E0M1;S4R3D5;S4R3P0;A6NHU4;H0Y804;Q59GU2;B4DK69;S4R3Z2;A0A0A0MSD5;Q2XPP3;A0A0A0MSS8;P52895;P42330;P17516;P52895-2	A0A0A0MT30;Q04828;B4DKT3;B4E0M1;S4R3D5;S4R3P0;A6NHU4;H0Y804;Q59GU2;B4DK69;S4R3Z2;A0A0A0MSD5;Q2XPP3;A0A0A0MSS8;P52895;P42330;P17516	3;3;2;2;2;2;2;2;2;2;2;2;2;2;2;2;2;1	3;3;2;2;2;2;2;2;2;2;2;2;2;2;2;2;2;1	3;3;2;2;2;2;2;2;2;2;2;2;2;2;2;2;2;1	Aldo-keto reductase family 1 member C1;Aldo-keto reductase family 1 member C2;Aldo-keto reductase family 1 member C3;Aldo-keto reductase family 1 member C4	AKR1C1;AKR1C3;AKR1C2;AKR1C4	;;;;;;;;;;;;;;;;	18	3	3	3	0	1	0	0	1	1	1	0	1	3	2	0	0	0	2	0	0	1	0	0	1	1	1	0	1	3	2	0	0	0	2	0	0	1	0	0	1	1
A0A0A0MT60;Q5T1M5;B4DVS2;Q5T1M5-2;B4DZS8	A0A0A0MT60;Q5T1M5;B4DVS2;Q5T1M5-2;B4DZS8	6;6;5;5;4	6;6;5;5;4	6;6;5;5;4	Peptidyl-prolyl cis-trans isomerase;FK506-binding protein 15	FKBP15	;;;;	5	6	6	6	0	0	0	0	0	0	0	0	0	4	4	2	2	0	2	0	0	0	0	0	0	0	0	0	0	4	4	2	2	0	2	0	0	0	0	0	0	0
B7Z8D5;E9PEC4;C9JUH3;A0A0A0MT72;Q9BSQ5-3;Q9BSQ5-4;Q9BSQ5;Q9BSQ5-2;B7Z5A6	B7Z8D5;E9PEC4;C9JUH3;A0A0A0MT72;Q9BSQ5-3;Q9BSQ5-4;Q9BSQ5;Q9BSQ5-2;B7Z5A6	2;2;2;2;2;2;2;2;1	2;2;2;2;2;2;2;2;1	2;2;2;2;2;2;2;2;1	Cerebral cavernous malformations 2 protein	CCM2	;;;;;;;;	9	2	2	2	0	0	0	0	0	1	0	0	0	2	1	0	0	0	0	0	0	0	0	0	0	1	0	0	0	2	1	0	0	0	0	0	0	0	0	0	0	1
A0A0A0MTR7;A0A0A0MTC1;Q63HN8;Q63HN8-4;Q63HN8-5;A0A024R8W2;Q63HN8-6	A0A0A0MTR7;A0A0A0MTC1;Q63HN8;Q63HN8-4	11;11;11;11;4;3;1	11;11;11;11;4;3;1	11;11;11;11;4;3;1	E3 ubiquitin-protein ligase RNF213	RNF213	;;;	7	11	11	11	0	1	0	0	0	1	0	0	0	4	2	1	8	0	8	0	0	1	0	0	0	1	0	0	0	4	2	1	8	0	8	0	0	1	0	0	0	1
V9HWF0;A0A0A0MTH3;Q13418;Q13418-2;Q13418-3;A0A087WWY6;E9PQ52;A0A087WW45	V9HWF0;A0A0A0MTH3;Q13418;Q13418-2;Q13418-3	11;11;11;9;8;2;1;1	11;11;11;9;8;2;1;1	11;11;11;9;8;2;1;1	Integrin-linked protein kinase	HEL-S-28;ILK	;;;;	8	11	11	11	0	0	0	0	2	2	5	3	2	7	6	2	6	5	6	2	0	0	0	0	2	2	5	3	2	7	6	2	6	5	6	2	0	0	0	0	2	2
A0A0R4J2G3;A0A0A0MTJ9;Q6PIU2;Q6PIU2-2;H7C046;Q6PIU2-3;F8WE33	A0A0R4J2G3;A0A0A0MTJ9;Q6PIU2;Q6PIU2-2;H7C046;Q6PIU2-3	7;7;7;7;4;4;1	7;7;7;7;4;4;1	7;7;7;7;4;4;1	Neutral cholesterol ester hydrolase 1	NCEH1	;;;;;	7	7	7	7	2	3	0	0	3	4	0	0	1	1	2	0	2	0	4	0	2	3	0	0	3	4	0	0	1	1	2	0	2	0	4	0	2	3	0	0	3	4
A0A0A0MTL6;Q6ZS17-2;Q6ZS17;Q6ZS17-3;Q6ZS17-4;H3BQI5;H3BMG9;H3BSV5;Q05CS9;B4DZD8	A0A0A0MTL6;Q6ZS17-2;Q6ZS17;Q6ZS17-3;Q6ZS17-4;H3BQI5;H3BMG9;H3BSV5;Q05CS9;B4DZD8	2;2;2;2;2;1;1;1;1;1	2;2;2;2;2;1;1;1;1;1	2;2;2;2;2;1;1;1;1;1	Protein FAM65A;ATP synthase protein 8	FAM65A	;;;;;;;;;	10	2	2	2	0	0	0	0	0	0	0	0	0	2	0	0	0	0	1	0	0	0	0	0	0	0	0	0	0	2	0	0	0	0	1	0	0	0	0	0	0	0
A0A0J9YXP8;A0A0J9YX90;A0A0J9YYH3;K7EQ48;B4DE36;B4DVJ0;CON__Q3ZBD7;A0A0A0MTS2;P06744;P06744-2	A0A0J9YXP8;A0A0J9YX90;A0A0J9YYH3;K7EQ48;B4DE36;B4DVJ0;CON__Q3ZBD7;A0A0A0MTS2;P06744;P06744-2	1;1;1;1;1;1;1;1;1;1	1;1;1;1;1;1;1;1;1;1	1;1;1;1;1;1;1;1;1;1	Glucose-6-phosphate isomerase	GPI	;;;;;;;;;	10	1	1	1	0	1	0	0	0	1	0	0	0	1	0	0	1	0	0	0	0	1	0	0	0	1	0	0	0	1	0	0	1	0	0	0	0	1	0	0	0	1
C0JYZ2;D3DPG0;A0A0A0MTS7;Q8WZ42-5;Q8WZ42-11;Q8WZ42-4;Q8WZ42-7;Q8WZ42-2;Q8WZ42;Q8WZ42-8;Q8WZ42-13;Q8WZ42-12;D3DPF9;A0A0A0MRA3;Q8WZ42-3;Q8WZ42-10;Q8WZ42-9	C0JYZ2;D3DPG0;A0A0A0MTS7;Q8WZ42-5;Q8WZ42-11;Q8WZ42-4;Q8WZ42-7;Q8WZ42-2;Q8WZ42;Q8WZ42-8;Q8WZ42-13;Q8WZ42-12;D3DPF9;A0A0A0MRA3;Q8WZ42-3;Q8WZ42-10;Q8WZ42-9	5;5;5;5;5;5;5;5;5;5;5;5;3;3;3;3;3	5;5;5;5;5;5;5;5;5;5;5;5;3;3;3;3;3	5;5;5;5;5;5;5;5;5;5;5;5;3;3;3;3;3	Titin	TTN	;;;;;;;;;;;;;;;;	17	5	5	5	0	1	0	1	1	1	0	0	0	0	0	0	1	0	0	0	0	1	0	1	1	1	0	0	0	0	0	0	1	0	0	0	0	1	0	1	1	1
A0A0A0N0L2;A0A0A0N0L5;Q17RA0;P40189-3;P40189	A0A0A0N0L2;A0A0A0N0L5;Q17RA0;P40189-3;P40189	1;1;1;1;1	1;1;1;1;1	1;1;1;1;1	Interleukin-6 receptor subunit beta	IL6ST	;;;;	5	1	1	1	0	1	0	0	0	0	0	0	0	0	0	0	0	0	0	0	0	1	0	0	0	0	0	0	0	0	0	0	0	0	0	0	0	1	0	0	0	0
D3DW85;A0A0A6YY96;P48200;H0YLE0;H0YNL8;P48200-2	D3DW85;A0A0A6YY96;P48200	3;3;3;1;1;1	3;3;3;1;1;1	3;3;3;1;1;1	Iron-responsive element-binding protein 2	IREB2	;;	6	3	3	3	0	3	0	0	0	1	0	0	0	0	0	0	1	0	0	0	0	3	0	0	0	1	0	0	0	0	0	0	1	0	0	0	0	3	0	0	0	1
A0A0A6YYB7;B2RTU6;E9PCH4;Q8TEU7-5;Q8TEU7-3;Q8TEU7;Q8TEU7-4;O43386;A0A0A6YYJ1;Q8TEA3;D6RE77;Q9UHV4;B7Z7Y1;Q8TEU7-6;Q8TEU7-2	A0A0A6YYB7;B2RTU6;E9PCH4;Q8TEU7-5;Q8TEU7-3;Q8TEU7;Q8TEU7-4;O43386;A0A0A6YYJ1;Q8TEA3;D6RE77;Q9UHV4;B7Z7Y1;Q8TEU7-6;Q8TEU7-2	2;2;2;2;2;2;2;1;1;1;1;1;1;1;1	2;2;2;2;2;2;2;1;1;1;1;1;1;1;1	2;2;2;2;2;2;2;1;1;1;1;1;1;1;1	Rap guanine nucleotide exchange factor 6	RAPGEF6;KIA001LB	;;;;;;;;;;;;;;	15	2	2	2	0	1	0	0	0	0	0	0	0	1	0	0	1	0	2	0	0	1	0	0	0	0	0	0	0	1	0	0	1	0	2	0	0	1	0	0	0	0
B3KRR1;A0A0A6YYC3;B3KSL5;Q96HJ9-2;A0A0A6YYJ8;Q9Y383-3;Q9Y383-2;Q9Y383	B3KRR1;A0A0A6YYC3;B3KSL5;Q96HJ9-2;A0A0A6YYJ8;Q9Y383-3;Q9Y383-2;Q9Y383	2;2;2;2;2;2;2;2	2;2;2;2;2;2;2;2	2;2;2;2;2;2;2;2	Putative RNA-binding protein Luc7-like 2	C7orf55-LUC7L2;LUC7L2	;;;;;;;	8	2	2	2	0	0	0	0	0	1	0	0	0	1	1	1	1	0	2	0	0	0	0	0	0	1	0	0	0	1	1	1	1	0	2	0	0	0	0	0	0	1
Q0VAG8;Q0VAG7;B2RB25;A0A0A6YYG5;Q53S48;Q3MIM1;Q9Y6Q2;Q9Y6Q2-3;Q9Y6Q2-2	Q0VAG8;Q0VAG7;B2RB25;A0A0A6YYG5;Q53S48;Q3MIM1;Q9Y6Q2;Q9Y6Q2-3;Q9Y6Q2-2	5;5;5;5;5;5;5;5;5	5;5;5;5;5;5;5;5;5	5;5;5;5;5;5;5;5;5	Stonin-1	STON1;STON1-GTF2A1L;ALF	;;;;;;;;	9	5	5	5	0	1	0	0	4	2	0	0	0	1	0	0	0	0	1	0	0	1	0	0	4	2	0	0	0	1	0	0	0	0	1	0	0	1	0	0	4	2
A0A0A6YYH1;Q7Z6K5;Q7Z6K5-2;H0YMP5;H0YL03;H0YL85;H0YMK0	A0A0A6YYH1;Q7Z6K5;Q7Z6K5-2;H0YMP5;H0YL03;H0YL85	4;4;4;2;2;2;1	4;4;4;2;2;2;1	4;4;4;2;2;2;1	Arpin	C15orf38-AP3S2;ARPIN	;;;;;	7	4	4	4	3	3	0	0	4	1	0	0	0	0	1	2	1	0	1	0	3	3	0	0	4	1	0	0	0	0	1	2	1	0	1	0	3	3	0	0	4	1
H7C446;A8MV53;A0A0A6YYI3;A0A0B4J1V8;Q9NQ55-2;Q9NQ55;Q9NQ55-3	H7C446;A8MV53;A0A0A6YYI3;A0A0B4J1V8;Q9NQ55-2;Q9NQ55;Q9NQ55-3	1;1;1;1;1;1;1	1;1;1;1;1;1;1	1;1;1;1;1;1;1	Suppressor of SWI4 1 homolog	PPAN;PPAN-P2RY11	;;;;;;	7	1	1	1	0	0	0	0	0	0	0	0	0	0	0	0	1	0	1	0	0	0	0	0	0	0	0	0	0	0	0	0	1	0	1	0	0	0	0	0	0	0
M9P9U0;A0A0A7C8J0;G1ENK8	M9P9U0;A0A0A7C8J0	6;6;2	1;1;1	1;1;1		HLA-C	;	3	6	1	1	0	2	0	0	0	4	0	0	0	3	1	0	2	0	3	0	0	1	0	0	0	1	0	0	0	0	0	0	0	0	0	0	0	1	0	0	0	1
A0A0B4J1S8;Q9UBF8-2;Q9UBF8;Q9UBF8-3;E9PL47;F8W860;A0A0A0MSL0	A0A0B4J1S8;Q9UBF8-2;Q9UBF8;Q9UBF8-3	7;7;7;5;3;3;2	7;7;7;5;3;3;2	7;7;7;5;3;3;2	Phosphatidylinositol 4-kinase beta	PI4KB	;;;	7	7	7	7	0	1	0	0	1	2	0	0	1	5	2	1	1	0	1	0	0	1	0	0	1	2	0	0	1	5	2	1	1	0	1	0	0	1	0	0	1	2
B4E2T6;A0A0B4J1W3;B2RBE5;Q9BXJ9;Q58F05;Q9BXJ9-4	B4E2T6;A0A0B4J1W3;B2RBE5;Q9BXJ9;Q58F05;Q9BXJ9-4	4;4;4;4;3;3	4;4;4;4;3;3	4;4;4;4;3;3	N-alpha-acetyltransferase 15, NatA auxiliary subunit	NAA15;NARG1	;;;;;	6	4	4	4	0	0	0	0	0	0	0	0	0	2	0	1	3	1	2	0	0	0	0	0	0	0	0	0	0	2	0	1	3	1	2	0	0	0	0	0	0	0
F8VV32;A0A0B4J259;B2R4C5;P61626	F8VV32;A0A0B4J259;B2R4C5;P61626	3;3;3;3	3;3;3;3	3;3;3;3	Lysozyme;Lysozyme C	LYZ	;;;	4	3	3	3	0	0	0	3	0	0	0	0	0	0	0	0	0	0	0	0	0	0	0	3	0	0	0	0	0	0	0	0	0	0	0	0	0	0	0	3	0	0
Q9BV28;A0A0B4J269;Q13509;Q53G92;B2RBD5;Q13509-2;Q3ZCR3;G3V2A3;G3V5W4;G3V2R8;G3V3R4;G3V2N6;A4UCU2	Q9BV28;A0A0B4J269;Q13509;Q53G92;B2RBD5;Q13509-2;Q3ZCR3	12;12;12;11;11;10;8;3;2;2;2;2;1	2;2;2;2;1;1;1;0;1;1;1;1;0	1;1;1;1;0;0;0;0;1;1;1;1;0	Tubulin beta-3 chain	TUBB3	;;;;;;	13	12	2	1	7	9	5	6	5	6	5	2	4	8	5	3	5	3	7	1	0	1	0	0	0	1	1	0	1	1	1	1	2	1	1	0	0	0	0	0	0	0
A0A0P1J1R0;Q5W0H4;A0A0B4J2C3;P13693;A0A024RDY2;B4DKJ4;J3KPG2;E9PJF7;P13693-2;Q56UQ5;H0YCX0;Q9UP43;B4DLD6	A0A0P1J1R0;Q5W0H4;A0A0B4J2C3;P13693;A0A024RDY2;B4DKJ4;J3KPG2;E9PJF7;P13693-2;Q56UQ5	3;3;3;3;2;2;2;2;2;2;1;1;1	1;1;1;1;0;1;0;0;0;0;0;1;1	1;1;1;1;0;1;0;0;0;0;0;1;1	Translationally-controlled tumor protein;TPT1-like protein	TPT1	;;;;;;;;;	13	3	1	1	1	1	0	2	0	0	0	0	0	2	1	0	1	0	1	0	0	0	0	0	0	0	0	0	0	1	0	0	0	0	0	0	0	0	0	0	0	0
A0A0B5EEB2;A0A0S2Z5X7;I3L3B4;F8W9H0;A0A0S2Z6I4;E9PLN8;Q9BQB6-3;Q9BQB6-2;Q9BQB6	A0A0B5EEB2;A0A0S2Z5X7;I3L3B4;F8W9H0;A0A0S2Z6I4;E9PLN8;Q9BQB6-3;Q9BQB6-2;Q9BQB6	1;1;1;1;1;1;1;1;1	1;1;1;1;1;1;1;1;1	1;1;1;1;1;1;1;1;1	Vitamin K epoxide reductase complex subunit 1	VKORC1	;;;;;;;;	9	1	1	1	1	1	1	1	1	1	1	0	1	1	1	1	1	0	0	0	1	1	1	1	1	1	1	0	1	1	1	1	1	0	0	0	1	1	1	1	1	1
E9PL24;A0A0C4DFQ0;Q5VU43-2;E9PQG4;A0A0A0MRL8;A0A0A0MRL9;A0A087WVF8;A0A0A0MRM0;A0A0A0MRM1;A0A087WX83;A0A075B749;Q5VU43-6;Q5VU43-7;Q5VU43-3;Q5VU43;Q5VU43-4;A0A087X229	E9PL24;A0A0C4DFQ0;Q5VU43-2;E9PQG4;A0A0A0MRL8;A0A0A0MRL9;A0A087WVF8;A0A0A0MRM0;A0A0A0MRM1;A0A087WX83;A0A075B749;Q5VU43-6;Q5VU43-7;Q5VU43-3;Q5VU43;Q5VU43-4	11;11;11;9;9;9;9;9;9;9;9;9;9;9;9;9;1	11;11;11;9;9;9;9;9;9;9;9;9;9;9;9;9;1	11;11;11;9;9;9;9;9;9;9;9;9;9;9;9;9;1	Myomegalin	PDE4DIP	;;;;;;;;;;;;;;;	17	11	11	11	1	3	0	0	0	2	0	0	0	5	2	1	2	1	1	1	1	3	0	0	0	2	0	0	0	5	2	1	2	1	1	1	1	3	0	0	0	2
K7ES80;A0A0C4DFR4;Q6P280	K7ES80;A0A0C4DFR4;Q6P280	1;1;1	1;1;1	1;1;1	Zinc finger protein 529	ZNF529	;;	3	1	1	1	0	0	0	0	0	0	0	0	0	0	1	0	0	0	0	0	0	0	0	0	0	0	0	0	0	0	1	0	0	0	0	0	0	0	0	0	0	0
E7ERC8;A4UCS7;A8MWR8;A8MXL6;Q59FA6;Q53GB2;A0A0C4DFR6;P55735-2;P55735;P55735-3	E7ERC8;A4UCS7;A8MWR8;A8MXL6;Q59FA6;Q53GB2;A0A0C4DFR6;P55735-2;P55735;P55735-3	1;1;1;1;1;1;1;1;1;1	1;1;1;1;1;1;1;1;1;1	1;1;1;1;1;1;1;1;1;1	Protein SEC13 homolog	SEC13	;;;;;;;;;	10	1	1	1	0	1	0	0	0	0	1	0	0	0	0	0	0	0	0	0	0	1	0	0	0	0	1	0	0	0	0	0	0	0	0	0	0	1	0	0	0	0
A0PJ71;A0A0C4DG07;A8K1D3;A6H8Y5;O60934;V9PAU0;V9PAP6;E5RGN7;E5RGU1;E5RGR7	A0PJ71;A0A0C4DG07;A8K1D3;A6H8Y5;O60934	3;3;3;3;3;1;1;1;1;1	3;3;3;3;3;1;1;1;1;1	3;3;3;3;3;1;1;1;1;1	Nibrin	NBN	;;;;	10	3	3	3	0	0	0	0	0	0	0	0	0	0	0	1	3	0	1	0	0	0	0	0	0	0	0	0	0	0	0	1	3	0	1	0	0	0	0	0	0	0
E7ENN3;Q7RTM4;A0A0C4DG40;Q8NF91-4;Q8NF91;Q8NF91-8;Q8NF91-2;Q8NF91-7;F5GZ83;F5H6R8;Q7Z3R1;A0A0C4DH48;Q8NF91-12;Q8NF91-6;Q8NF91-10	E7ENN3;Q7RTM4;A0A0C4DG40;Q8NF91-4;Q8NF91;Q8NF91-8;Q8NF91-2	7;7;7;7;7;4;4;3;1;1;1;1;1;1;1	7;7;7;7;7;4;4;3;1;1;1;1;1;1;1	7;7;7;7;7;4;4;3;1;1;1;1;1;1;1	Nesprin-1	SYNE1	;;;;;;	15	7	7	7	0	0	0	1	0	0	0	0	0	2	0	0	1	0	3	0	0	0	0	1	0	0	0	0	0	2	0	0	1	0	3	0	0	0	0	1	0	0
F5GYV5;H7BZV4;B2RE15;A0A0C4DG62;F8WCT1;Q8TEM4;Q66PJ3-7;Q66PJ3-4;Q66PJ3-3;Q66PJ3-2;Q66PJ3;F5H7X4;F8WEP2;A0A0C4DH18;Q66PJ3-5	F5GYV5;H7BZV4;B2RE15;A0A0C4DG62;F8WCT1;Q8TEM4;Q66PJ3-7;Q66PJ3-4;Q66PJ3-3;Q66PJ3-2;Q66PJ3;F5H7X4	3;3;3;3;3;3;3;3;3;3;3;2;1;1;1	3;3;3;3;3;3;3;3;3;3;3;2;1;1;1	3;3;3;3;3;3;3;3;3;3;3;2;1;1;1	ADP-ribosylation factor-like protein 6-interacting protein 4	ARL6IP4;FLJ00169	;;;;;;;;;;;	15	3	3	3	1	1	0	0	1	2	0	0	0	3	2	1	2	0	2	1	1	1	0	0	1	2	0	0	0	3	2	1	2	0	2	1	1	1	0	0	1	2
A0A0C4DGA7;O94929-2;O94929-3;O94929;D6RHE7;A0A0A0MRD5;O94929-4	A0A0C4DGA7;O94929-2;O94929-3;O94929	8;8;8;8;3;1;1	8;8;8;8;3;1;1	8;8;8;8;3;1;1	Actin-binding LIM protein 3	ABLIM3	;;;	7	8	8	8	0	3	0	0	0	1	0	0	1	5	2	0	2	1	4	1	0	3	0	0	0	1	0	0	1	5	2	0	2	1	4	1	0	3	0	0	0	1
A0A0C4DGB5;E9PCH5;B7Z574;P20810-4;P20810-8;E7EVY3;P20810-3;Q86YM9;B2RCJ7;Q6AZE3;E9PDE4;H0Y7F0;H0Y9H6;B7Z6N0;E7EQ12;E7EQA0;B7Z5T6;B7Z7L4;B2RDU1;A0A0A0MR45;A8K8C4;H0YD33;Q15786;B7Z8S8;A0A0C4DGD1;H0YA91;D6RAA8;D6RBR1;D6RC54;E7EQK6;B7Z8U1	A0A0C4DGB5;E9PCH5;B7Z574;P20810-4;P20810-8;E7EVY3;P20810-3;Q86YM9;B2RCJ7;Q6AZE3;E9PDE4;H0Y7F0;H0Y9H6;B7Z6N0;E7EQ12;E7EQA0;B7Z5T6;B7Z7L4;B2RDU1;A0A0A0MR45;A8K8C4;H0YD33;Q15786;B7Z8S8	24;22;22;22;22;21;21;20;20;20;20;19;19;19;17;16;16;15;15;15;15;15;13;12;8;4;2;2;1;1;1	1;0;0;0;0;0;0;0;0;0;0;0;0;0;0;0;0;0;0;0;0;0;0;0;0;0;0;1;0;0;0	0;0;0;0;0;0;0;0;0;0;0;0;0;0;0;0;0;0;0;0;0;0;0;0;0;0;0;0;0;0;0	Calpastatin	CAST	;;;;;;;;;;;;;;;;;;;;;;;	31	24	1	0	12	12	1	0	7	8	6	0	6	18	10	5	15	2	16	3	0	0	0	0	0	0	0	0	0	1	0	0	0	0	1	0	0	0	0	0	0	0
E9PK85;A0A0C4DGH2;P62070-3;P62070;P62070-4;A0A024QZF2;P62070-2;P10301	E9PK85;A0A0C4DGH2;P62070-3;P62070;P62070-4;A0A024QZF2;P62070-2;P10301	2;2;2;2;2;1;1;1	2;2;2;2;2;1;1;1	2;2;2;2;2;1;1;1	Ras-related protein R-Ras2;Ras-related protein R-Ras	RRAS2;RRAS	;;;;;;;	8	2	2	2	0	0	0	0	0	0	0	0	1	1	1	1	0	1	2	1	0	0	0	0	0	0	0	0	1	1	1	1	0	1	2	1	0	0	0	0	0	0
B7Z5W0;A0A0C4DGH3;A8K033;Q9Y6R0;M0QXQ4;M0QYC2;M0R0Q4;M0QZV7;Q9Y4I7	B7Z5W0;A0A0C4DGH3;A8K033;Q9Y6R0;M0QXQ4;M0QYC2	14;14;14;14;7;7;5;5;2	14;14;14;14;7;7;5;5;2	11;11;11;11;5;5;4;4;2	Numb-like protein	NUMBL	;;;;;	9	14	14	11	6	6	0	0	3	4	3	0	3	10	7	2	7	1	9	2	6	6	0	0	3	4	3	0	3	10	7	2	7	1	9	2	3	5	0	0	1	4
J3QRU8;A0A0C4DGN6;Q59FC3;Q9Y2X7;Q9Y2X7-3;Q7Z2E5;B4DMF7;Q9Y2X7-2;K7EN79;J3QLH1	J3QRU8;A0A0C4DGN6;Q59FC3;Q9Y2X7;Q9Y2X7-3;Q7Z2E5;B4DMF7;Q9Y2X7-2	4;4;4;4;4;2;2;2;1;1	4;4;4;4;4;2;2;2;1;1	4;4;4;4;4;2;2;2;1;1	ARF GTPase-activating protein GIT1	GIT1;DKFZp686G1540	;;;;;;;	10	4	4	4	0	0	0	0	0	0	0	0	0	3	0	0	2	0	3	0	0	0	0	0	0	0	0	0	0	3	0	0	2	0	3	0	0	0	0	0	0	0
A0A0C4DGQ5;P04632;U3KQE2;K7EIV0;A0A075B7C0;K7EKD8;K7ELJ7;U3KPR7;K7EM73;Q96L46;K7ES78;K7EMQ1	A0A0C4DGQ5;P04632;U3KQE2;K7EIV0;A0A075B7C0;K7EKD8;K7ELJ7;U3KPR7;K7EM73	6;6;5;5;5;5;5;4;4;2;1;1	6;6;5;5;5;5;5;4;4;2;1;1	6;6;5;5;5;5;5;4;4;2;1;1	Calpain small subunit 1	CAPNS1	;;;;;;;;	12	6	6	6	3	2	2	0	2	4	1	1	0	4	2	0	4	0	4	0	3	2	2	0	2	4	1	1	0	4	2	0	4	0	4	0	3	2	2	0	2	4
A0A0C4DGS5;Q08379;Q08379-2;B7ZC06;H0Y7B8;Q5HYE0;A0A087WYC0;Q5PXD5;Q9NVV4-2	A0A0C4DGS5;Q08379;Q08379-2	15;15;10;5;3;3;3;2;1	15;15;10;5;3;3;3;2;1	15;15;10;5;3;3;3;2;1	Golgin subfamily A member 2	GOLGA2	;;	9	15	15	15	5	8	0	0	2	3	1	1	1	11	5	3	7	1	8	1	5	8	0	0	2	3	1	1	1	11	5	3	7	1	8	1	5	8	0	0	2	3
R4GMU8;E9PLX3;A0A0C4DGV4;O43504	R4GMU8;E9PLX3;A0A0C4DGV4;O43504	1;1;1;1	1;1;1;1	1;1;1;1	Ragulator complex protein LAMTOR5	LAMTOR5	;;;	4	1	1	1	0	0	0	0	0	0	0	0	0	1	0	0	0	0	1	0	0	0	0	0	0	0	0	0	0	1	0	0	0	0	1	0	0	0	0	0	0	0
Q53F23;A0A0C4DH47;P24557;P24557-3;P24557-2;A0A0A0MSK3;B4DVP1;P24557-4;Q9UDV3;B4E0M5;Q86UL7;C9JS68;E7EP75;B7Z6W1;F8WD37;F8WC80	Q53F23;A0A0C4DH47;P24557;P24557-3;P24557-2;A0A0A0MSK3;B4DVP1;P24557-4;Q9UDV3;B4E0M5;Q86UL7	11;11;11;11;10;9;9;9;8;8;7;4;3;3;1;1	11;11;11;11;10;9;9;9;8;8;7;4;3;3;1;1	11;11;11;11;10;9;9;9;8;8;7;4;3;3;1;1	Thromboxane-A synthase	TBXAS1	;;;;;;;;;;	16	11	11	11	0	2	0	0	6	3	4	1	1	4	5	1	2	1	10	1	0	2	0	0	6	3	4	1	1	4	5	1	2	1	10	1	0	2	0	0	6	3
A0A0D9SEJ5;F5GY05;Q96EK7;B4DG54;B4DSS4;Q96EK7-2;B4DKV5;Q96EK7-3	A0A0D9SEJ5;F5GY05;Q96EK7;B4DG54;B4DSS4;Q96EK7-2;B4DKV5	25;25;25;24;24;22;21;4	25;25;25;24;24;22;21;4	25;25;25;24;24;22;21;4	Constitutive coactivator of peroxisome proliferator-activated receptor gamma	FAM120B	;;;;;;	8	25	25	25	6	16	0	0	7	12	1	1	6	13	9	7	11	3	16	5	6	16	0	0	7	12	1	1	6	13	9	7	11	3	16	5	6	16	0	0	7	12
A0A0D9SEM9	A0A0D9SEM9	1	1	1		DDX39A		1	1	1	1	1	0	0	1	0	0	0	0	0	0	0	0	0	0	0	0	1	0	0	1	0	0	0	0	0	0	0	0	0	0	0	0	1	0	0	1	0	0
R4GMX7;R4GNA3;R4GN91;B4E1Y2;A0A0D9SEU5;R4GMX8;Q6VN20-3;Q6VN20	R4GMX7;R4GNA3;R4GN91;B4E1Y2;A0A0D9SEU5;R4GMX8;Q6VN20-3;Q6VN20	1;1;1;1;1;1;1;1	1;1;1;1;1;1;1;1	1;1;1;1;1;1;1;1	Ran-binding protein 10	RANBP10	;;;;;;;	8	1	1	1	0	0	0	0	0	1	0	0	0	1	1	0	0	0	0	0	0	0	0	0	0	1	0	0	0	1	1	0	0	0	0	0	0	0	0	0	0	1
A0A0D9SFB3;A0A0D9SG12;B5BTY4;Q59GX6;A0A0D9SF53;O00571-2;O00571;B4DLU5;A0A024R9A4;O15523-2;O15523;B4E010;Q5S4N1;B4E132;O15523-3;B4E3C4;A0A0J9YYH6;C9J081;B4DLA0;A0A0J9YVQ7;C9J8G5;A0A087WX09;A0A087WVZ1;Q9NQI0-3;Q9NQI0-2;Q9NQI0;H0Y960	A0A0D9SFB3;A0A0D9SG12;B5BTY4;Q59GX6;A0A0D9SF53;O00571-2;O00571;B4DLU5;A0A024R9A4;O15523-2;O15523;B4E010;Q5S4N1	22;22;22;22;22;22;22;17;17;17;17;14;13;9;7;5;4;4;3;3;3;2;2;2;2;2;1	21;21;21;21;21;21;21;16;16;16;16;13;12;8;7;5;4;4;3;3;3;2;2;2;2;2;1	19;19;19;19;19;19;19;14;14;14;14;11;11;7;6;5;4;3;3;3;3;2;2;0;0;0;0	ATP-dependent RNA helicase DDX3X;ATP-dependent RNA helicase DDX3Y	DDX3X;DDX3Y	;;;;;;;;;;;;	27	22	21	19	12	14	3	4	7	7	7	1	4	10	8	5	9	5	10	3	11	13	3	4	6	6	6	1	4	9	7	4	8	4	9	2	9	11	2	4	5	5
B4DYW1;A0A0D9SFR6;A8K0I1;Q86XP1-5;Q86XP1-3;Q86XP1-2;Q86XP1	B4DYW1;A0A0D9SFR6;A8K0I1;Q86XP1-5;Q86XP1-3;Q86XP1-2;Q86XP1	1;1;1;1;1;1;1	1;1;1;1;1;1;1	1;1;1;1;1;1;1	Diacylglycerol kinase;Diacylglycerol kinase eta	DGKH	;;;;;;	7	1	1	1	0	0	0	0	0	0	0	0	0	0	0	0	1	0	0	0	0	0	0	0	0	0	0	0	0	0	0	0	1	0	0	0	0	0	0	0	0	0
A0A0D9SFZ9;Q5JXH8;Q5JXH7;Q5JXI3;Q5JXI2;Q5JXI8;B7Z6U8;Q53FI7;Q13642-3;Q13642-1;Q13642-5;Q13642-4;Q13642;A0A0D9SFI6;A0A0D9SFB0;Q5JXH9;B7Z5V0;A0A0D9SG53;A0A0D9SGB2;Q5JXI0;B7Z4B7;B7Z9A1;B7Z5T3;A0A0D9SGD1;A0A0D9SEY7	A0A0D9SFZ9;Q5JXH8;Q5JXH7;Q5JXI3;Q5JXI2;Q5JXI8;B7Z6U8;Q53FI7;Q13642-3;Q13642-1;Q13642-5;Q13642-4;Q13642;A0A0D9SFI6;A0A0D9SFB0;Q5JXH9;B7Z5V0;A0A0D9SG53;A0A0D9SGB2;Q5JXI0;B7Z4B7;B7Z9A1;B7Z5T3	6;6;6;6;6;6;6;6;6;6;6;6;6;5;5;5;5;4;4;4;4;4;3;2;1	6;6;6;6;6;6;6;6;6;6;6;6;6;5;5;5;5;4;4;4;4;4;3;2;1	6;6;6;6;6;6;6;6;6;6;6;6;6;5;5;5;5;4;4;4;4;4;3;2;1	Four and a half LIM domains protein 1	FHL1	;;;;;;;;;;;;;;;;;;;;;;	25	6	6	6	2	5	0	0	3	2	2	0	0	1	1	0	2	0	3	0	2	5	0	0	3	2	2	0	0	1	1	0	2	0	3	0	2	5	0	0	3	2
A0A0D9SG77;Q9H2G0;Q9BUI6;Q05086-2;Q05086-3;Q05086;Q5W7F7;A0A0D9SGI3;Q96GR7;A0A0D9SES7;A0A0D9SF91	A0A0D9SG77;Q9H2G0;Q9BUI6;Q05086-2;Q05086-3;Q05086;Q5W7F7;A0A0D9SGI3;Q96GR7	4;4;4;4;4;4;3;2;2;1;1	4;4;4;4;4;4;3;2;2;1;1	4;4;4;4;4;4;3;2;2;1;1	Ubiquitin-protein ligase E3A	UBE3A	;;;;;;;;	11	4	4	4	0	1	0	0	0	0	0	0	0	2	2	3	3	1	2	1	0	1	0	0	0	0	0	0	0	2	2	3	3	1	2	1	0	1	0	0	0	0
A0A0D9SGJ6;J3KQV8;O43426;Q1ZYQ4;B4E1Z3;J3KPK1;B9EGN3;C9JFZ1;O43426-4;O43426-2	A0A0D9SGJ6;J3KQV8;O43426;Q1ZYQ4;B4E1Z3;J3KPK1;B9EGN3;C9JFZ1;O43426-4;O43426-2	2;2;2;1;1;1;1;1;1;1	2;2;2;1;1;1;1;1;1;1	2;2;2;1;1;1;1;1;1;1	Synaptojanin-1	SYNJ1	;;;;;;;;;	10	2	2	2	0	0	0	0	0	0	0	0	0	1	0	0	0	0	1	0	0	0	0	0	0	0	0	0	0	1	0	0	0	0	1	0	0	0	0	0	0	0
A0A0F7KYT8;A0A0F7L0Q8;A0A0F7L1S3;P51114;B4DXZ6;P51114-2;E9PFF5;B4DM21;B4DM78;P51114-3;E7EU85;B4DGH9;C9JAJ4;H7C4S4;Q14341;C9JZE0;C9JY20;C9JYQ6;A0A0F7L2Z7;C9J5B4;C9IZ22	A0A0F7KYT8;A0A0F7L0Q8;A0A0F7L1S3;P51114;B4DXZ6;P51114-2;E9PFF5;B4DM21;B4DM78;P51114-3;E7EU85;B4DGH9	20;19;18;18;17;17;15;15;15;14;13;13;4;3;2;2;2;1;1;1;1	20;19;18;18;17;17;15;15;15;14;13;13;4;3;2;2;2;1;1;1;1	18;17;16;16;15;15;13;13;13;12;11;11;4;3;2;2;2;1;1;1;1	Fragile X mental retardation syndrome-related protein 1	FXR1	;;;;;;;;;;;	21	20	20	18	11	12	3	3	11	13	9	4	5	10	12	9	11	7	14	6	11	12	3	3	11	13	9	4	5	10	12	9	11	7	14	6	9	10	1	1	9	11
A0A0F7NGI8;Q32MZ4-3;Q32MZ4-2;Q32MZ4;Q05D04;B4DPC0;C9JTC6	A0A0F7NGI8;Q32MZ4-3;Q32MZ4-2;Q32MZ4;Q05D04	24;24;23;22;14;9;2	24;24;23;22;14;9;2	18;18;17;16;8;3;1	Leucine-rich repeat flightless-interacting protein 1	LRRFIP1	;;;;	7	24	24	18	10	12	5	1	11	11	5	5	8	19	14	9	13	4	12	5	10	12	5	1	11	11	5	5	8	19	14	9	13	4	12	5	7	8	5	1	9	8
A0RZB8;A0A140T8Z0;Q6URC4;A0A0G2JH68;O60610-2;O60610-3;O60610;H9KV28;B4DVR3;B4E2I7;Q7KZJ7;Q96IL1;E5RJ79;A0RZB7	A0RZB8;A0A140T8Z0;Q6URC4;A0A0G2JH68;O60610-2;O60610-3;O60610;H9KV28	7;7;7;7;7;7;7;6;3;2;2;2;1;1	7;7;7;7;7;7;7;6;3;2;2;2;1;1	7;7;7;7;7;7;7;6;3;2;2;2;1;1	Protein diaphanous homolog 1	DIAPH1	;;;;;;;	14	7	7	7	0	1	0	0	0	1	0	0	0	3	1	0	5	0	5	0	0	1	0	0	0	1	0	0	0	3	1	0	5	0	5	0	0	1	0	0	0	1
A8K5I0;A0A0G2JIW1;Q59EJ3;P0DMV9;P0DMV8;B4DNT8;B4DI39;B4DWK5;P0DMV8-2;B4DFN9;B4DVU9;B4E1S9;B4E388;V9GZ37;B3KTT5;B4E1T6;B4DNX1;Q9UQC1;B4DNV4	A8K5I0;A0A0G2JIW1;Q59EJ3;P0DMV9;P0DMV8;B4DNT8;B4DI39;B4DWK5;P0DMV8-2;B4DFN9;B4DVU9;B4E1S9;B4E388;V9GZ37;B3KTT5;B4E1T6;B4DNX1	11;11;11;11;11;10;10;10;10;9;8;8;8;7;7;6;6;3;3	10;10;10;10;10;10;9;9;9;8;8;8;8;7;7;5;5;3;2	6;6;6;6;6;6;5;5;5;5;4;4;5;4;4;3;3;1;1	Heat shock 70 kDa protein 1B;Heat shock 70 kDa protein 1A	HEL-S-103;HSPA1B;HSPA1A	;;;;;;;;;;;;;;;;	19	11	10	6	1	2	1	11	1	1	1	1	1	1	1	0	1	1	2	1	0	1	0	10	0	0	0	0	0	0	0	0	0	0	1	0	0	1	0	6	0	0
A0A0G2JJD3;O95870-2;O95870;A8K0A4;B3KNX9;A0A0G2JI89	A0A0G2JJD3;O95870-2;O95870;A8K0A4;B3KNX9;A0A0G2JI89	8;8;8;7;6;5	8;8;8;7;6;5	8;8;8;7;6;5	Abhydrolase domain-containing protein 16A	ABHD16A;BAT5	;;;;;	6	8	8	8	0	1	0	0	0	3	2	1	0	0	1	0	3	0	4	1	0	1	0	0	0	3	2	1	0	0	1	0	3	0	4	1	0	1	0	0	0	3
A0A0G2JLM5	A0A0G2JLM5	1	1	1				1	1	1	1	0	0	0	0	0	0	0	0	0	0	0	0	1	0	0	0	0	0	0	0	0	0	0	0	0	0	0	0	1	0	0	0	0	0	0	0	0	0
A0A0G2JNZ2;A0A0G2JPP5;Q14160;Q14160-3;A0A0G2JMS7;Q14160-2;A0PJK8;H0YCG0;Q5T0G3;A8K883;Q9BTT6-2;Q9BTT6	A0A0G2JNZ2;A0A0G2JPP5;Q14160;Q14160-3;A0A0G2JMS7;Q14160-2;A0PJK8	11;11;11;11;10;10;6;4;1;1;1;1	11;11;11;11;10;10;6;4;1;1;1;1	11;11;11;11;10;10;6;4;1;1;1;1	Protein scribble homolog	SCRIB	;;;;;;	12	11	11	11	0	3	0	0	0	4	0	0	1	5	3	1	4	1	5	0	0	3	0	0	0	4	0	0	1	5	3	1	4	1	5	0	0	3	0	0	0	4
D3DTC2;A0A0G2JQ62;Q8NF37;A0A0G2JRI7	D3DTC2;A0A0G2JQ62;Q8NF37;A0A0G2JRI7	4;4;4;3	4;4;4;3	4;4;4;3	Lysophosphatidylcholine acyltransferase 1	AYTL2;LPCAT1	;;;	4	4	4	4	0	4	0	0	2	3	0	0	0	3	2	0	3	0	2	0	0	4	0	0	2	3	0	0	0	3	2	0	3	0	2	0	0	4	0	0	2	3
B4DZX1;A0A0G2JR38;E9PHT6;B4DHW9;Q9NVE7;H0YA26;H0Y9E4	B4DZX1;A0A0G2JR38;E9PHT6;B4DHW9;Q9NVE7;H0YA26	4;4;4;4;4;2;1	4;4;4;4;4;2;1	4;4;4;4;4;2;1	Pantothenate kinase 4	PANK4	;;;;;	7	4	4	4	0	1	0	0	0	1	1	0	1	1	1	1	2	1	3	1	0	1	0	0	0	1	1	0	1	1	1	1	2	1	3	1	0	1	0	0	0	1
A0A0J9YW64;A6NIW2;Q5JSL3;B3KNP4	A0A0J9YW64;A6NIW2;Q5JSL3;B3KNP4	2;2;2;1	2;2;2;1	2;2;2;1	Dedicator of cytokinesis protein 11	DOCK11	;;;	4	2	2	2	0	0	0	0	0	0	0	0	0	0	0	0	1	0	2	0	0	0	0	0	0	0	0	0	0	0	0	0	1	0	2	0	0	0	0	0	0	0
A0A0J9YWB6;Q9Y5B0-4;Q9Y5B0;A0A0J9YWJ4;K7EJD2;K7EPW4;A0A0A0MR03	A0A0J9YWB6;Q9Y5B0-4;Q9Y5B0;A0A0J9YWJ4;K7EJD2	3;3;3;2;2;1;1	3;3;3;2;2;1;1	3;3;3;2;2;1;1	RNA polymerase II subunit A C-terminal domain phosphatase	CTDP1	;;;;	7	3	3	3	0	1	0	0	0	0	0	0	0	2	1	1	3	0	3	0	0	1	0	0	0	0	0	0	0	2	1	1	3	0	3	0	0	1	0	0	0	0
A0A0J9YXM6;Q562E7-4;Q562E7	A0A0J9YXM6;Q562E7-4;Q562E7	2;2;2	2;2;2	2;2;2	WD repeat-containing protein 81	WDR81	;;	3	2	2	2	0	0	0	0	0	0	0	0	0	0	0	0	1	0	2	0	0	0	0	0	0	0	0	0	0	0	0	0	1	0	2	0	0	0	0	0	0	0
V9HW05;A0A0K0K1J6;B4DRT4;D9IAI1;P30086	V9HW05;A0A0K0K1J6;B4DRT4;D9IAI1;P30086	1;1;1;1;1	1;1;1;1;1	1;1;1;1;1	Phosphatidylethanolamine-binding protein 1;Hippocampal cholinergic neurostimulating peptide	HEL-210;HEL-S-34;PEBP1	;;;;	5	1	1	1	0	0	0	0	0	0	0	0	0	0	0	0	1	0	1	0	0	0	0	0	0	0	0	0	0	0	0	0	1	0	1	0	0	0	0	0	0	0
A0A0K0K1K7;O95336;M0R261;M0R1L2;M0R0U3	A0A0K0K1K7;O95336;M0R261;M0R1L2	9;9;6;5;3	9;9;6;5;3	9;9;6;5;3	6-phosphogluconolactonase	PGLS	;;;	5	9	9	9	4	9	3	3	5	8	5	4	3	9	8	2	8	3	9	3	4	9	3	3	5	8	5	4	3	9	8	2	8	3	9	3	4	9	3	3	5	8
Q53GB6;A0A0K0K1L3;V9HVZ6;Q92747;E9PF58;Q59GQ0;Q92747-2;Q75MY0	Q53GB6;A0A0K0K1L3;V9HVZ6;Q92747;E9PF58;Q59GQ0;Q92747-2	6;6;6;6;5;5;5;2	6;6;6;6;5;5;5;2	6;6;6;6;5;5;5;2	Actin-related protein 2/3 complex subunit 1A	HEL-68;ARPC1A	;;;;;;	8	6	6	6	0	1	0	0	1	2	2	0	1	2	3	0	2	0	4	0	0	1	0	0	1	2	2	0	1	2	3	0	2	0	4	0	0	1	0	0	1	2
A0A0K0K1L8;Q06323-3;Q06323;Q06323-2;Q6FHU3;Q86SZ9;H0YLU2;H0YKK6	A0A0K0K1L8;Q06323-3;Q06323;Q06323-2;Q6FHU3;Q86SZ9	11;11;11;11;10;6;5;2	11;11;11;11;10;6;5;2	11;11;11;11;10;6;5;2	Proteasome activator complex subunit 1	PSME1	;;;;;	8	11	11	11	8	8	1	0	9	8	1	0	0	6	4	2	7	0	10	0	8	8	1	0	9	8	1	0	0	6	4	2	7	0	10	0	8	8	1	0	9	8
A0A0K1P7S2;O75445;O75445-3	A0A0K1P7S2;O75445;O75445-3	1;1;1	1;1;1	1;1;1	Usherin	USH2A	;;	3	1	1	1	0	0	1	0	0	0	0	0	0	0	0	0	0	0	0	0	0	0	1	0	0	0	0	0	0	0	0	0	0	0	0	0	0	0	1	0	0	0
A0A0S2A4E4;A0A0M4G3H8;P35573-2;P35573-3;P35573;G1UI17	A0A0S2A4E4;A0A0M4G3H8;P35573-2;P35573-3;P35573;G1UI17	2;2;2;2;2;1	2;2;2;2;2;1	2;2;2;2;2;1	Glycogen debranching enzyme;4-alpha-glucanotransferase;Amylo-alpha-1,6-glucosidase	AGL	;;;;;	6	2	2	2	0	0	0	0	0	0	0	0	0	1	0	0	1	0	0	0	0	0	0	0	0	0	0	0	0	1	0	0	1	0	0	0	0	0	0	0	0	0
A0A0R4J2E8;A8MXP9;P43243;D6REM6;Q68D11;D6R991;H0Y8T4;Q5CZA7;B4DF66;B3KM87;B4DRS1;P43243-2;Q9H4N1;D6RAM9;D6RAY2;D6RBI2;D6RE02;D6RIA2;D6RBK5;Q68E03	A0A0R4J2E8;A8MXP9;P43243;D6REM6;Q68D11;D6R991	13;13;13;12;11;10;6;5;5;5;5;5;3;2;2;2;2;2;1;1	13;13;13;12;11;10;6;5;5;5;5;5;3;2;2;2;2;2;1;1	13;13;13;12;11;10;6;5;5;5;5;5;3;2;2;2;2;2;1;1	Matrin-3	MATR3;DKFZp686K23100	;;;;;	20	13	13	13	10	6	2	0	8	4	2	0	2	5	1	4	4	1	6	1	10	6	2	0	8	4	2	0	2	5	1	4	4	1	6	1	10	6	2	0	8	4
A0A0S2Z377;A8K3Q7;A0A0S2Z2Z6;P08133-2;P08133;B7Z582;E5RK69;Q6ZP35;E7EMC6;E5RFF0;E5RJF5;E5RK63;A0A0S2Z301;H0YC77;E5RI05;E5RIU8;E5RJR0	A0A0S2Z377;A8K3Q7;A0A0S2Z2Z6;P08133-2;P08133;B7Z582;E5RK69;Q6ZP35;E7EMC6	18;17;17;17;17;13;12;10;10;5;4;4;4;3;3;2;2	18;17;17;17;17;13;12;10;10;5;4;4;4;3;3;2;2	18;17;17;17;17;13;12;10;10;5;4;4;4;3;3;2;2	Annexin;Annexin A6	ANXA6	;;;;;;;;	17	18	18	18	0	3	0	0	3	8	7	2	3	8	4	0	5	5	10	1	0	3	0	0	3	8	7	2	3	8	4	0	5	5	10	1	0	3	0	0	3	8
F5GWI4;A0A0S2Z381;P00813;A0A0S2Z3B9;X5D767;A0A0S2Z3T6;F5GXW0;F5GYD4	F5GWI4;A0A0S2Z381;P00813;A0A0S2Z3B9;X5D767;A0A0S2Z3T6;F5GXW0	5;5;5;4;4;3;3;1	5;5;5;4;4;3;3;1	5;5;5;4;4;3;3;1	Adenosine deaminase	ADA	;;;;;;	8	5	5	5	0	1	0	0	0	2	0	0	0	1	0	0	0	0	2	0	0	1	0	0	0	2	0	0	0	1	0	0	0	0	2	0	0	1	0	0	0	2
A0A0S2Z3E8;P02671-2;P02671	A0A0S2Z3E8;P02671-2;P02671	2;2;2	2;2;2	2;2;2	Fibrinogen alpha chain;Fibrinopeptide A;Fibrinogen alpha chain	FGA	;;	3	2	2	2	0	0	0	2	0	0	0	0	0	0	0	0	0	0	0	0	0	0	0	2	0	0	0	0	0	0	0	0	0	0	0	0	0	0	0	2	0	0
A0A0S2Z3G9;O43707;O43707-2;Q96BG6;B4E337;F5GXS2;O43707-3;B4DSX0;A0A0S2Z3X3;A0A0S2Z3C0;H7C144;K7EJH8;K7EP19;B3W6H4;Q4VAM3;D6RH00;B3W6H3;Q4JCP9;Q71S06;M0QZQ3;C9JY79;A0A024R0N6;Q9H254-2;Q9H254-4;Q9H254	A0A0S2Z3G9;O43707;O43707-2;Q96BG6;B4E337;F5GXS2;O43707-3	48;48;33;32;27;25;25;22;18;16;15;10;6;4;2;1;1;1;1;1;1;1;1;1;1	48;48;33;32;27;25;25;22;18;16;15;10;6;4;2;1;1;1;1;1;1;1;1;1;1	32;32;23;23;16;17;17;13;10;8;11;8;2;2;0;0;0;0;1;1;1;1;1;1;1	Alpha-actinin-4	ACTN4	;;;;;;	25	48	48	32	12	29	9	14	18	33	21	10	8	36	23	7	27	9	35	7	12	29	9	14	18	33	21	10	8	36	23	7	27	9	35	7	2	17	2	7	9	21
A0A0S2Z3H1;P42575;D3DXE0;B4E0I5;D3DXD8;B4E085;D3DXD9;P42575-2;A0A0S2Z3I0;A0A087WYM1;C9JRR9	A0A0S2Z3H1;P42575;D3DXE0;B4E0I5;D3DXD8;B4E085;D3DXD9;P42575-2	4;4;3;3;3;2;2;2;1;1;1	4;4;3;3;3;2;2;2;1;1;1	4;4;3;3;3;2;2;2;1;1;1	Caspase-2;Caspase-2 subunit p18;Caspase-2 subunit p13;Caspase-2 subunit p12;Caspase	CASP2;hCG_20684	;;;;;;;	11	4	4	4	1	1	0	0	4	0	0	0	0	0	0	1	0	0	0	0	1	1	0	0	4	0	0	0	0	0	0	1	0	0	0	0	1	1	0	0	4	0
Q5FWY2;A0A0S2Z3S5;A0A0S2Z3H8;P63092-3;P63092-2;P63092;P63092-4;Q5JWF2-2;Q5JWF2;A0A0A0MR13;O60726;B0AZR9;Q14455	Q5FWY2;A0A0S2Z3S5;A0A0S2Z3H8;P63092-3;P63092-2;P63092;P63092-4;Q5JWF2-2;Q5JWF2;A0A0A0MR13;O60726;B0AZR9;Q14455	2;2;2;2;2;2;2;2;2;1;1;1;1	1;1;1;1;1;1;1;1;1;1;1;1;1	1;1;1;1;1;1;1;1;1;1;1;1;1	Guanine nucleotide-binding protein G(s) subunit alpha isoforms short;Guanine nucleotide-binding protein G(s) subunit alpha isoforms XLas	GNAS;GSA	;;;;;;;;;;;;	13	2	1	1	1	1	0	0	1	1	1	1	1	1	1	0	2	1	1	0	0	0	0	0	0	0	0	0	0	0	0	0	1	0	0	0	0	0	0	0	0	0
A0A0S2Z3L2;P16615;H7C5W9;P16615-5;P16615-2;P16615-3;P16615-4;Q8N3X5;Q7Z675;O14983-3;O14983-2;O14983;A8K9K1;Q7Z6E5;Q93084-4;Q93084-2;Q93084-3;Q93084-7;Q93084;Q93084-6;Q93084-5;B3KS35;H3BTW4	A0A0S2Z3L2;P16615;H7C5W9;P16615-5;P16615-2;P16615-3;P16615-4	22;22;21;21;21;21;21;8;8;8;8;8;7;7;7;7;7;7;7;7;7;2;1	22;22;21;21;21;21;21;8;8;8;8;8;7;7;7;7;7;7;7;7;7;2;1	22;22;21;21;21;21;21;8;8;8;8;8;7;7;7;7;7;7;7;7;7;2;1	Sarcoplasmic/endoplasmic reticulum calcium ATPase 2	ATP2A2	;;;;;;	23	22	22	22	11	19	2	3	14	14	13	8	6	13	14	9	12	8	11	4	11	19	2	3	14	14	13	8	6	13	14	9	12	8	11	4	11	19	2	3	14	14
A0A0S2Z3W7;Q9BY32;A0A0S2Z423;Q9BY32-3;Q5NT82;Q9BY32-2	A0A0S2Z3W7;Q9BY32;A0A0S2Z423;Q9BY32-3	3;3;2;2;1;1	3;3;2;2;1;1	3;3;2;2;1;1	Inosine triphosphate pyrophosphatase	ITPA	;;;	6	3	3	3	1	0	0	0	0	1	0	0	0	1	0	1	0	0	1	0	1	0	0	0	0	1	0	0	0	1	0	1	0	0	1	0	1	0	0	0	0	1
A0A0S2Z410;Q99714;Q99714-2;Q5H928;A0A0S2Z434	A0A0S2Z410;Q99714;Q99714-2;Q5H928;A0A0S2Z434	7;7;6;4;4	7;7;6;4;4	7;7;6;4;4	3-hydroxyacyl-CoA dehydrogenase type-2	HSD17B10	;;;;	5	7	7	7	0	3	0	0	1	5	3	1	2	3	4	1	5	2	5	1	0	3	0	0	1	5	3	1	2	3	4	1	5	2	5	1	0	3	0	0	1	5
B4DRR0;CON__P02538;A8K2I0;A0A0S2Z428;P02538;B4DRU6;B4DWU6;CON__O95678;O95678;CON__Q8VED5;A0A0S2Z427;CON__H-INV:HIT000292931;Q8IWY7	B4DRR0;CON__P02538;A8K2I0;A0A0S2Z428;P02538;B4DRU6;B4DWU6	37;37;37;37;37;35;34;11;11;9;6;3;2	3;3;3;3;3;3;2;0;0;0;1;0;0	3;3;3;3;3;3;2;0;0;0;1;0;0	Keratin, type II cytoskeletal 6A	KRT6A	;;;;;;	13	37	3	3	6	2	10	35	7	5	7	11	4	5	7	3	4	14	2	13	1	0	1	3	0	0	0	0	0	0	0	0	0	2	0	0	1	0	1	3	0	0
A0A0S2Z489;O00232-2;O00232;J3KTJ5;J3KSK1;A0A0S2Z476	A0A0S2Z489;O00232-2;O00232	3;3;3;1;1;1	3;3;3;1;1;1	3;3;3;1;1;1	26S proteasome non-ATPase regulatory subunit 12	PSMD12	;;	6	3	3	3	0	0	0	0	0	1	1	1	0	0	0	0	1	1	1	1	0	0	0	0	0	1	1	1	0	0	0	0	1	1	1	1	0	0	0	0	0	1
A0A140VJQ2;A0A0S2Z4G7;A4ZU86;A0A0S2Z491;P06748-3;P06748-2;P06748;E5RGW4;A0A024R3V9;Q9NX34;Q9BTI9;V9HVU7;A0A024RAP1	A0A140VJQ2;A0A0S2Z4G7;A4ZU86;A0A0S2Z491;P06748-3;P06748-2;P06748	5;5;5;5;5;5;5;2;2;2;2;1;1	5;5;5;5;5;5;5;2;2;2;2;1;1	5;5;5;5;5;5;5;2;2;2;2;1;1	Nucleophosmin	NPM1	;;;;;;	13	5	5	5	4	4	2	2	1	1	1	0	1	2	2	2	2	2	2	1	4	4	2	2	1	1	1	0	1	2	2	2	2	2	2	1	4	4	2	2	1	1
Q5QNY5;A0A0S2Z497;P40855;B7Z6I5;P40855-5;H0YDY4;E9PS71;B7Z8B3	Q5QNY5;A0A0S2Z497;P40855;B7Z6I5;P40855-5	6;6;6;4;4;2;2;2	6;6;6;4;4;2;2;2	3;3;3;1;1;0;2;2	Peroxisomal biogenesis factor 19	PEX19	;;;;	8	6	6	3	0	2	0	0	0	3	1	0	0	5	2	1	5	0	4	0	0	2	0	0	0	3	1	0	0	5	2	1	5	0	4	0	0	1	0	0	0	2
E7ETU5;F6Y5H0;A0A0S2Z499;B4DN88;A0A0S2Z4B3;P29558-2;P29558;Q5CZ65;Q5CZ66	E7ETU5;F6Y5H0;A0A0S2Z499;B4DN88;A0A0S2Z4B3;P29558-2;P29558;Q5CZ65;Q5CZ66	3;3;3;3;3;3;3;2;2	2;2;2;2;2;2;2;2;2	2;2;2;2;2;2;2;2;2	RNA-binding motif, single-stranded-interacting protein 1	RBMS1	;;;;;;;;	9	3	2	2	1	2	0	0	2	2	0	0	0	2	2	1	2	1	2	0	1	2	0	0	1	1	0	0	0	1	1	1	1	1	1	0	1	2	0	0	1	1
A0A0S2Z4E4;B2R6S4;A0A0S2Z4Y3;P16333;C9J0K5;C9K098;C9JVV5;C9J869;A0A0S2Z4D7;H7C5C7;C9JAB9;P16333-2;Q53T91;E7ERP6;E9PEE2;E7EPF5;A0A0S2Z4M6;O43639	A0A0S2Z4E4;B2R6S4;A0A0S2Z4Y3;P16333;C9J0K5;C9K098;C9JVV5;C9J869;A0A0S2Z4D7	5;5;5;5;3;3;3;3;3;2;2;2;1;1;1;1;1;1	5;5;5;5;3;3;3;3;3;2;2;2;1;1;1;1;1;1	5;5;5;5;3;3;3;3;3;2;2;2;1;1;1;1;1;1	Cytoplasmic protein NCK1	NCK1	;;;;;;;;	18	5	5	5	1	0	0	0	1	3	1	0	0	1	0	2	1	0	0	0	1	0	0	0	1	3	1	0	0	1	0	2	1	0	0	0	1	0	0	0	1	3
A0A0S2Z4G4;P06753-2;Q5HYB6;B2RDE1;A0A087WWU8;A0A0S2Z4I4;P06753-3;P06753-5;P06753-6;B4DWT5;Q5VU61;Q8NAG3;A0A0S2Z4G8;P06753-4;B4DQ80;D6R904;P06753-7;Q6LDX7;Q8NI98;Q5VU62;Q8NAH0;D6RFM2;A0A024R4K5;K7EP68;H0YL80;Q8TCG4;H0YNC7;Q1ZYL5;F5H7S3;D9YZV7;H7BYY1;H0YK48;B7Z722;B7Z596;A0A024R5W6;Q59GR8;P09493-2;P09493-5;P09493-8;P09493-7;P09493-6	A0A0S2Z4G4;P06753-2;Q5HYB6;B2RDE1;A0A087WWU8;A0A0S2Z4I4;P06753-3;P06753-5;P06753-6;B4DWT5;Q5VU61;Q8NAG3;A0A0S2Z4G8;P06753-4;B4DQ80	26;26;25;25;24;22;22;22;22;20;20;19;18;18;15;11;11;8;7;7;7;5;5;3;2;2;2;2;2;2;2;2;2;2;2;2;2;2;2;2;2	26;26;25;25;24;22;22;22;22;20;20;19;18;18;15;11;11;8;7;7;7;5;5;3;2;2;2;2;2;2;2;2;2;2;2;2;2;2;2;2;2	9;9;9;9;9;9;9;9;9;5;5;5;9;9;0;9;0;0;0;0;0;5;0;0;0;0;0;0;0;0;0;0;0;0;0;0;0;0;0;0;0	Tropomyosin alpha-3 chain	TPM3;DKFZp686J1372	;;;;;;;;;;;;;;	41	26	26	9	20	21	14	16	16	18	15	11	13	21	20	15	21	15	22	13	20	21	14	16	16	18	15	11	13	21	20	15	21	15	22	13	7	7	7	6	7	8
H3BV55;A0A0S2Z4J6;O15305;H3BPH4;B2R6D4;B7Z3M6;H3BRM0;B7Z6A1;Q59F02;O15305-2;H3BR08;H3BM92;H3BV34;H3BT06;H3BNY9;B7Z922;B7Z419	H3BV55;A0A0S2Z4J6;O15305;H3BPH4;B2R6D4;B7Z3M6;H3BRM0;B7Z6A1;Q59F02;O15305-2	4;4;4;3;3;2;2;2;2;2;1;1;1;1;1;1;1	4;4;4;3;3;2;2;2;2;2;1;1;1;1;1;1;1	4;4;4;3;3;2;2;2;2;2;1;1;1;1;1;1;1	Phosphomannomutase;Phosphomannomutase 2	PMM2	;;;;;;;;;	17	4	4	4	0	1	0	0	0	1	0	0	1	2	0	0	2	0	1	0	0	1	0	0	0	1	0	0	1	2	0	0	2	0	1	0	0	1	0	0	0	1
A0A0S2Z4Q3;A0A0S2Z4K2;P62633-7;P62633-3;P62633-2;P62633;P62633-5;P62633-6;Q6T598	A0A0S2Z4Q3;A0A0S2Z4K2;P62633-7;P62633-3;P62633-2;P62633;P62633-5;P62633-6	5;5;5;5;5;5;4;4;2	5;5;5;5;5;5;4;4;2	1;1;1;1;1;1;0;0;0	Cellular nucleic acid-binding protein	CNBP	;;;;;;;	9	5	5	1	4	4	2	0	2	2	1	0	2	2	4	1	3	0	3	0	4	4	2	0	2	2	1	0	2	2	4	1	3	0	3	0	1	1	0	0	1	1
H7C155;B4E0X2;A0A0S2Z4L5;L7RRS6;A0A0S2Z559;P04049;P04049-2	H7C155;B4E0X2;A0A0S2Z4L5;L7RRS6;A0A0S2Z559;P04049;P04049-2	2;2;2;2;2;2;2	1;1;1;1;1;1;1	1;1;1;1;1;1;1	RAF proto-oncogene serine/threonine-protein kinase	RAF1	;;;;;;	7	2	1	1	0	0	0	0	0	0	0	0	0	1	0	0	1	0	1	0	0	0	0	0	0	0	0	0	0	0	0	0	1	0	1	0	0	0	0	0	0	0
A0A0S2Z4R1;P54577	A0A0S2Z4R1;P54577	1;1	1;1	1;1	Tyrosine--tRNA ligase, cytoplasmic;Tyrosine--tRNA ligase, cytoplasmic, N-terminally processed	YARS	;	2	1	1	1	0	0	0	0	0	0	0	0	0	1	0	0	0	0	0	0	0	0	0	0	0	0	0	0	0	1	0	0	0	0	0	0	0	0	0	0	0	0
A0A0S2Z4T5;A0A0S2Z4U0;Q13671-2;Q13671;E9PNR2;Q59FL5;B4DW96;B7Z310;B4DN44;E9PMB8;A0A0S2Z4T3	A0A0S2Z4T5;A0A0S2Z4U0;Q13671-2;Q13671;E9PNR2;Q59FL5;B4DW96;B7Z310	10;10;10;10;8;8;7;7;4;1;1	10;10;10;10;8;8;7;7;4;1;1	10;10;10;10;8;8;7;7;4;1;1	Ras and Rab interactor 1	RIN1	;;;;;;;	11	10	10	10	2	2	1	0	1	1	1	0	1	4	1	3	5	1	3	1	2	2	1	0	1	1	1	0	1	4	1	3	5	1	3	1	2	2	1	0	1	1
A0A0S2Z4T8;P10746;A0A0S2Z5C5;Q5T3L9;Q5T3L7;Q5T3L8;A0A087WUV7	A0A0S2Z4T8;P10746;A0A0S2Z5C5;Q5T3L9	7;7;6;5;3;3;2	7;7;6;5;3;3;2	7;7;6;5;3;3;2	Uroporphyrinogen-III synthase	UROS	;;;	7	7	7	7	0	2	0	0	0	3	0	0	1	5	2	1	3	0	6	0	0	2	0	0	0	3	0	0	1	5	2	1	3	0	6	0	0	2	0	0	0	3
A0A0S2Z4V6;O76024;H0Y9G5	A0A0S2Z4V6;O76024	3;3;1	3;3;1	3;3;1	Wolframin	WFS1	;	3	3	3	3	0	3	0	0	0	1	0	0	1	1	0	0	0	0	0	0	0	3	0	0	0	1	0	0	1	1	0	0	0	0	0	0	0	3	0	0	0	1
B2RBC1;A0A0S2Z4X0;Q9Y4X0;B3KMF2;A0A0S2Z4V0;A0A024RAG1;Q9Y4X0-4;Q9Y4X0-3;Q6DCA0;Q9Y4X0-2	B2RBC1;A0A0S2Z4X0;Q9Y4X0;B3KMF2;A0A0S2Z4V0;A0A024RAG1;Q9Y4X0-4;Q9Y4X0-3;Q6DCA0	3;3;3;2;2;2;2;2;2;1	3;3;3;2;2;2;2;2;2;1	3;3;3;2;2;2;2;2;2;1	AMME syndrome candidate gene 1 protein;AMMECR1-like protein	AMMECR1;MGC4268;AMMECR1L	;;;;;;;;	10	3	3	3	0	0	0	0	1	0	0	0	0	0	0	2	0	0	0	0	0	0	0	0	1	0	0	0	0	0	0	2	0	0	0	0	0	0	0	0	1	0
B3KMR8;B2RB90;A0A0S2Z4X9;O94808;A0A0S2Z4W6;B3KM63;E5RJP4	B3KMR8;B2RB90;A0A0S2Z4X9;O94808;A0A0S2Z4W6;B3KM63	10;10;10;10;9;5;3	6;6;6;6;6;2;2	1;1;1;1;1;0;0	Glutamine--fructose-6-phosphate aminotransferase [isomerizing] 2	GFPT2	;;;;;	7	10	6	1	2	2	0	0	4	4	3	0	2	6	3	2	6	1	7	0	0	1	0	0	1	1	0	0	0	2	1	1	4	0	4	0	0	1	0	0	1	0
A0A0S2Z4Y4;A0A0S2Z5H3;Q14677-2;Q14677;Q14677-3	A0A0S2Z4Y4;A0A0S2Z5H3;Q14677-2;Q14677;Q14677-3	3;3;3;3;3	3;3;3;3;3	3;3;3;3;3	Clathrin interactor 1	CLINT1	;;;;	5	3	3	3	0	0	0	0	0	0	0	0	0	1	0	0	1	0	3	0	0	0	0	0	0	0	0	0	0	1	0	0	1	0	3	0	0	0	0	0	0	0
A0A0S2Z4Z0;Q96PK6;Q59GV2;B4DNG4	A0A0S2Z4Z0;Q96PK6;Q59GV2;B4DNG4	4;4;3;2	4;4;3;2	4;4;3;2	RNA-binding protein 14	RBM14	;;;	4	4	4	4	0	0	0	0	1	0	0	0	0	2	0	0	2	0	2	0	0	0	0	0	1	0	0	0	0	2	0	0	2	0	2	0	0	0	0	0	1	0
Q2TU65;A0A0S2Z4Z8;O43353;B3KQM3;O43353-2;E7ERW9;E5RGK6;B2R747;Q16566	Q2TU65;A0A0S2Z4Z8;O43353;B3KQM3;O43353-2	14;14;14;13;12;1;1;1;1	14;14;14;13;12;1;1;1;1	14;14;14;13;12;1;1;1;1	Receptor-interacting serine/threonine-protein kinase 2	RIPK2	;;;;	9	14	14	14	3	4	0	0	7	7	3	2	1	5	4	3	9	2	10	2	3	4	0	0	7	7	3	2	1	5	4	3	9	2	10	2	3	4	0	0	7	7
A8K525;A0A0S2Z4Z9;Q15233-2;Q15233;H7C367;C9JYS8;C9J4X2;A0A0S2Z4E7;C9IZL7	A8K525;A0A0S2Z4Z9;Q15233-2;Q15233;H7C367;C9JYS8	3;3;3;3;2;2;1;1;1	3;3;3;3;2;2;1;1;1	3;3;3;3;2;2;1;1;1	Non-POU domain-containing octamer-binding protein	NONO	;;;;;	9	3	3	3	0	0	0	0	0	0	0	0	0	2	0	1	0	0	2	0	0	0	0	0	0	0	0	0	0	2	0	1	0	0	2	0	0	0	0	0	0	0
A0A0S2Z500;Q96CV9;Q96CV9-2;Q96CV9-3;A0A0S2Z5I6;H7C1H4;A0A087X2G2;X6RKL2;A0A087WY28	A0A0S2Z500;Q96CV9;Q96CV9-2;Q96CV9-3	25;25;24;23;11;3;2;2;2	25;25;24;23;11;3;2;2;2	2;2;2;0;2;0;2;2;0	Optineurin	OPTN	;;;	9	25	25	2	20	21	5	4	7	12	7	3	4	8	7	6	11	5	12	2	20	21	5	4	7	12	7	3	4	8	7	6	11	5	12	2	1	1	1	0	1	2
Q5JRI1;Q53GD7;A0A0S2Z504;O75494-5;O75494-4;O75494-6;O75494-3;O75494-2;O75494;Q8WXF0;R4GMP8;Q6IQ42	Q5JRI1;Q53GD7;A0A0S2Z504;O75494-5;O75494-4;O75494-6;O75494-3;O75494-2;O75494;Q8WXF0	4;4;4;4;4;4;4;4;4;2;1;1	4;4;4;4;4;4;4;4;4;2;1;1	4;4;4;4;4;4;4;4;4;2;1;1	Serine/arginine-rich splicing factor 10;Serine/arginine-rich splicing factor 12	SRSF10;SRSF12	;;;;;;;;;	12	4	4	4	1	1	0	0	3	1	0	0	0	2	2	0	2	0	2	0	1	1	0	0	3	1	0	0	0	2	2	0	2	0	2	0	1	1	0	0	3	1
K7EQ02;K7EQ55;K7EK33;A0A0S2Z569;Q5IRN4;Q96EP5-2;Q96EP5	K7EQ02;K7EQ55;K7EK33;A0A0S2Z569;Q5IRN4;Q96EP5-2;Q96EP5	1;1;1;1;1;1;1	1;1;1;1;1;1;1	1;1;1;1;1;1;1	DAZ-associated protein 1	DAZAP1;MEF2D/DAZAP1 fusion	;;;;;;	7	1	1	1	0	0	0	0	0	0	0	0	0	0	0	0	1	0	1	0	0	0	0	0	0	0	0	0	0	0	0	0	1	0	1	0	0	0	0	0	0	0
A0A0S2Z580;A0A0S2Z5B3;M0QXB5;O95571;B2RCZ7;M0QY80;A0A0S2Z5N8;M0QX80	A0A0S2Z580;A0A0S2Z5B3;M0QXB5;O95571;B2RCZ7;M0QY80;A0A0S2Z5N8	4;4;4;4;3;2;2;1	4;4;4;4;3;2;2;1	4;4;4;4;3;2;2;1	Persulfide dioxygenase ETHE1, mitochondrial	ETHE1	;;;;;;	8	4	4	4	2	3	0	0	2	3	2	0	1	3	1	0	3	0	3	0	2	3	0	0	2	3	2	0	1	3	1	0	3	0	3	0	2	3	0	0	2	3
Q53GM9;B2R9B4;A0A0S2Z595;P15407;B4DDQ7;E9PKL5;E9PPX2	Q53GM9;B2R9B4;A0A0S2Z595;P15407;B4DDQ7;E9PKL5;E9PPX2	4;4;4;4;2;2;2	4;4;4;4;2;2;2	4;4;4;4;2;2;2	Fos-related antigen 1	FOSL1	;;;;;;	7	4	4	4	0	0	0	0	1	0	0	0	0	1	0	1	1	0	0	0	0	0	0	0	1	0	0	0	0	1	0	1	1	0	0	0	0	0	0	0	1	0
X5CKB3;Q6QWC0;A0A140T9T7;A0A0S2Z5A6;Q03518;B7Z7P4;Q6QWC1;B2R9F3;O94774;A0A0S2Z4R8	X5CKB3;Q6QWC0;A0A140T9T7;A0A0S2Z5A6;Q03518;B7Z7P4;Q6QWC1;B2R9F3	3;3;3;3;3;2;2;2;1;1	3;3;3;3;3;2;2;2;1;1	3;3;3;3;3;2;2;2;1;1	Antigen peptide transporter 1	TAP1	;;;;;;;	10	3	3	3	0	1	0	0	1	2	0	0	0	0	0	0	1	0	2	0	0	1	0	0	1	2	0	0	0	0	0	0	1	0	2	0	0	1	0	0	1	2
A0A0S2Z5B8;A0A0S2Z5D4;Q9UJW0;Q9UJW0-3;Q9UJW0-2;H9KVE0;B4DL03;E5RGG1;A0A0S2Z5D5;E5RI97;E5RK21;B4DS07	A0A0S2Z5B8;A0A0S2Z5D4;Q9UJW0;Q9UJW0-3;Q9UJW0-2;H9KVE0;B4DL03;E5RGG1	10;10;10;9;7;6;6;5;3;3;2;1	10;10;10;9;7;6;6;5;3;3;2;1	10;10;10;9;7;6;6;5;3;3;2;1	Dynactin subunit 4	DCTN4	;;;;;;;	12	10	10	10	3	6	0	1	1	5	7	3	2	8	6	3	7	6	7	2	3	6	0	1	1	5	7	3	2	8	6	3	7	6	7	2	3	6	0	1	1	5
E9PF19;B4DY50;A0A0S2Z5F3;Q8N2L6;Q9Y4P3;B4DY59;Q96E41;B2RB52;A0A0S2Z5C1;A0A087WXC6;F8WDI9	E9PF19;B4DY50;A0A0S2Z5F3;Q8N2L6;Q9Y4P3;B4DY59;Q96E41;B2RB52	9;9;9;9;9;8;8;8;3;1;1	9;9;9;9;9;8;8;8;3;1;1	9;9;9;9;9;8;8;8;3;1;1	Transducin beta-like protein 2	TBL2	;;;;;;;	11	9	9	9	1	3	0	0	2	1	2	2	3	5	6	2	3	4	3	2	1	3	0	0	2	1	2	2	3	5	6	2	3	4	3	2	1	3	0	0	2	1
B2RAQ5;A0A0S2Z5H6;B4DRE5;Q9H019-3;Q9H019;E9PLD2;C9JF50;E9PPF9;E9PLU1;E9PRK5;B3KPT5;Q9H019-2;E9PRW1;E9PSD6;E9PPQ0;E9PNJ0	B2RAQ5;A0A0S2Z5H6;B4DRE5;Q9H019-3;Q9H019;E9PLD2;C9JF50;E9PPF9;E9PLU1;E9PRK5;B3KPT5;Q9H019-2	7;7;7;7;7;5;4;4;4;4;4;4;3;3;2;1	7;7;7;7;7;5;4;4;4;4;4;4;3;3;2;1	7;7;7;7;7;5;4;4;4;4;4;4;3;3;2;1	Mitochondrial fission regulator 1-like	MTFR1L	;;;;;;;;;;;	16	7	7	7	2	5	0	0	3	3	2	0	0	2	3	1	2	1	3	1	2	5	0	0	3	3	2	0	0	2	3	1	2	1	3	1	2	5	0	0	3	3
J3QLN4;J3QLD1;J3KSU6;J3QKW3;J3KSB8;J3QRZ6;A0A0S2Z5K9;J3QLJ5;A0A0S2Z5T5;A0A0S2Z5S7;A9UHW6;A9UHW6-2;A9UHW6-3	J3QLN4;J3QLD1;J3KSU6;J3QKW3;J3KSB8;J3QRZ6;A0A0S2Z5K9;J3QLJ5;A0A0S2Z5T5;A0A0S2Z5S7;A9UHW6;A9UHW6-2;A9UHW6-3	1;1;1;1;1;1;1;1;1;1;1;1;1	1;1;1;1;1;1;1;1;1;1;1;1;1	1;1;1;1;1;1;1;1;1;1;1;1;1	MIF4G domain-containing protein	MIF4GD	;;;;;;;;;;;;	13	1	1	1	0	0	0	0	0	0	0	0	0	0	0	0	0	0	1	0	0	0	0	0	0	0	0	0	0	0	0	0	0	0	1	0	0	0	0	0	0	0
B4DRU9;A0A0S2Z5L1;Q9NUQ8;Q9NUQ8-2;A0A0S2Z645;F8WCU6	B4DRU9;A0A0S2Z5L1;Q9NUQ8;Q9NUQ8-2	8;8;8;7;2;1	8;8;8;7;2;1	8;8;8;7;2;1	ATP-binding cassette sub-family F member 3	ABCF3	;;;	6	8	8	8	0	1	0	0	0	4	0	0	0	5	1	0	6	0	5	0	0	1	0	0	0	4	0	0	0	5	1	0	6	0	5	0	0	1	0	0	0	4
B3KNE7;B3KQF0;A0A0S2Z5M1;Q9UGP8;B3KWU4	B3KNE7;B3KQF0;A0A0S2Z5M1;Q9UGP8	8;8;8;8;3	8;8;8;8;3	8;8;8;8;3	Translocation protein SEC63 homolog	SEC63	;;;	5	8	8	8	0	3	0	0	2	0	0	0	0	3	2	0	4	0	3	0	0	3	0	0	2	0	0	0	0	3	2	0	4	0	3	0	0	3	0	0	2	0
B3KSU9;B4E365;E7ES68;G5E9D5;B3KT00;B4DT15;A0A0S2Z5M8;Q9BQ52-3;Q9BQ52-4;Q9BQ52	B3KSU9;B4E365;E7ES68;G5E9D5;B3KT00;B4DT15;A0A0S2Z5M8;Q9BQ52-3;Q9BQ52-4;Q9BQ52	2;2;2;2;2;2;2;2;2;2	2;2;2;2;2;2;2;2;2;2	2;2;2;2;2;2;2;2;2;2	Zinc phosphodiesterase ELAC protein 2	ELAC2	;;;;;;;;;	10	2	2	2	0	0	0	0	0	0	0	0	0	1	0	1	0	0	0	0	0	0	0	0	0	0	0	0	0	1	0	1	0	0	0	0	0	0	0	0	0	0
A0A0S2Z5P5;Q9BTE3-2;Q9BTE3;Q9BTE3-3;A0A0S2Z614	A0A0S2Z5P5;Q9BTE3-2;Q9BTE3	7;7;7;3;1	7;7;7;3;1	7;7;7;3;1	Mini-chromosome maintenance complex-binding protein	MCMBP	;;	5	7	7	7	2	2	0	0	3	1	0	0	0	0	0	4	3	0	2	0	2	2	0	0	3	1	0	0	0	0	0	4	3	0	2	0	2	2	0	0	3	1
A0A0S2Z5V7;Q8TCT9-5;Q8TCT9;A0A075B6F6;A0A0S2Z6F0;Q8TCT9-4;Q8TCT9-2;A0A0C4DGU3	A0A0S2Z5V7;Q8TCT9-5;Q8TCT9;A0A075B6F6;A0A0S2Z6F0;Q8TCT9-4;Q8TCT9-2	5;5;5;4;4;4;4;1	5;5;5;4;4;4;4;1	5;5;5;4;4;4;4;1	Minor histocompatibility antigen H13	HM13	;;;;;;	8	5	5	5	1	4	0	0	1	0	1	0	1	1	1	0	2	1	1	0	1	4	0	0	1	0	1	0	1	1	1	0	2	1	1	0	1	4	0	0	1	0
H0UI99;H0UI97;A0A0S2Z5X3;A0A0S2Z6H0;Q8N5A5-3;Q8N5A5-2;Q8N5A5;V9GY48;X6RGY1;A0A0J9YYD9;Q8N5A5-4	H0UI99;H0UI97;A0A0S2Z5X3;A0A0S2Z6H0;Q8N5A5-3;Q8N5A5-2;Q8N5A5;V9GY48	3;3;3;3;3;3;3;2;1;1;1	3;3;3;3;3;3;3;2;1;1;1	3;3;3;3;3;3;3;2;1;1;1	Zinc finger CCCH-type with G patch domain-containing protein	ZGPAT	;;;;;;;	11	3	3	3	0	0	0	0	0	0	0	0	0	2	0	0	3	0	1	0	0	0	0	0	0	0	0	0	0	2	0	0	3	0	1	0	0	0	0	0	0	0
D9UB09;A0A0S4XQY9;Q1W4D6;X5CHJ2;X2J3V4;W8YM39;W8NKY4;W8E988;W6SQV0;W6SNC0;W0T236;V9W2L5;V9VYY9;V5NE49;V5L197;U5XMI1;U4QB70;T2MJ84;T1RT90;S0F0M8;R9WXA9;R9WAS6;Q8MHP8;Q8MHP7;Q75WB6;Q75NJ3;Q6L6R5;Q6L6Q3;Q6L6P9;Q6L676;Q6F3I9;Q68Y63;Q60I39;Q5W9R8;Q5R1M0;Q546Q4;Q546F7;Q540M3;Q4W6C5;Q4W6C3;Q4LAU0;Q308P3;N1NT54;N1NSY8;N0GWB7;N0AAA5;M9R0Q6;M5AUI8;M4VSA0;M4VMS8;M4VMS3;M4VLP5;M4RBI8;M4NJR5;M1KQ42;M1JPA6;L7X…	D9UB09;A0A0S4XQY9;Q1W4D6;X5CHJ2;X2J3V4;W8YM39;W8NKY4;W8E988;W6SQV0;W6SNC0;W0T236;V9W2L5;V9VYY9;V5NE49;V5L197;U5XMI1;U4QB70;T2MJ84;T1RT90;S0F0M8;R9WXA9;R9WAS6;Q8MHP8;Q8MHP7;Q75WB6;Q75NJ3;Q6L6R5;Q6L6Q3;Q6L6P9;Q6L676;Q6F3I9;Q68Y63;Q60I39;Q5W9R8;Q5R1M0;Q546Q4;Q546F7;Q540M3;Q4W6C5;Q4W6C3;Q4LAU0;Q308P3;N1NT54;N1NSY8;N0GWB7;N0AAA5;M9R0Q6;M5AUI8;M4VSA0;M4VMS8;M4VMS3;M4VLP5;M4RBI8;M4NJR5;M1KQ42;M1JPA6;L7X…	8;8;7;7;7;7;7;7;7;7;7;7;7;7;7;7;7;7;7;7;7;7;7;7;7;7;7;7;7;7;7;7;7;7;7;7;7;7;7;7;7;7;7;7;7;7;7;7;7;7;7;7;7;7;7;7;7;7;7;7;7;7;7;7;7;7;7;7;7;7;7;7;7;7;7;7;7;7;7;7;7;7;7;7;7;7;7;7;7;7;7;7;7;7;7;7;7;7;7;7;7;7;7;7;7;7;7;7;7;7;7;7;7;7;7;7;7;7;7;7;7;7;7;7;7;7;7;7;7;7;7;7;7;7;7;7;7;7;7;7;7;7;7;7;7;7;7;7;7;7;7;7;7;7;7;7;7;7;7;7;7;7;7;7;7;7;7;7;7;7;7;7;7;7;7;7;7;7;7;7;7;7;7;7;7;7;7;7;7;7;7;7;7;7;7;7;7;7;7;7…	4;4;4;3;3;3;3;3;3;3;3;3;3;3;3;3;3;3;3;3;3;3;3;3;3;3;3;3;3;3;3;3;3;3;3;3;3;3;3;3;3;3;3;3;3;3;3;3;3;3;3;3;3;3;3;3;3;3;3;3;3;3;3;3;3;3;3;3;3;3;3;3;3;3;3;3;3;3;3;3;3;3;3;3;3;3;3;3;3;3;3;3;3;3;3;3;3;3;3;3;3;3;3;3;3;3;3;3;3;3;3;3;3;3;3;3;3;3;3;3;3;3;3;3;3;3;3;3;3;3;3;3;3;3;3;3;3;3;4;3;3;3;3;3;3;3;3;3;3;3;4;3;3;3;3;3;3;3;3;3;3;3;3;3;3;3;3;3;3;3;3;3;3;3;3;3;3;3;3;3;3;3;3;3;3;3;3;3;3;3;3;3;3;3;3;3;3;3;3;3…	0;0;0;0;0;0;0;0;0;0;0;0;0;0;0;0;0;0;0;0;0;0;0;0;0;0;0;0;0;0;0;0;0;0;0;0;0;0;0;0;0;0;0;0;0;0;0;0;0;0;0;0;0;0;0;0;0;0;0;0;0;0;0;0;0;0;0;0;0;0;0;0;0;0;0;0;0;0;0;0;0;0;0;0;0;0;0;0;0;0;0;0;0;0;0;0;0;0;0;0;0;0;0;0;0;0;0;0;0;0;0;0;0;0;0;0;0;0;0;0;0;0;0;0;0;0;0;0;0;0;0;0;0;0;0;0;0;0;0;0;0;0;0;0;0;0;0;0;0;0;0;0;0;0;0;0;0;0;0;0;0;0;0;0;0;0;0;0;0;0;0;0;0;0;0;0;0;0;0;0;0;0;0;0;0;0;0;0;0;0;0;0;0;0;0;0;0;0;0;0…	HLA class I histocompatibility antigen, A-69 alpha chain;HLA class I histocompatibility antigen, A-2 alpha chain;HLA class I histocompatibility antigen, A-74 alpha chain;HLA class I histocompatibility antigen, A-34 alpha chain;HLA class I histocompatibility antigen, A-31 alpha chain;HLA class I histocompatibility antigen, A-29 alpha chain;HLA class I histocompatibility antigen, A-32 alpha chain;H…	HLA-A;HLA;MHC class I HLA-A;HLA-A*0226;HLA-A*02;HLA-A*31;HLA-A2;HLA-B;HLA-A*0225;HLA-A*33;HLA-DQB1	;;;;;;;;;;;;;;;;;;;;;;;;;;;;;;;;;;;;;;;;;;;;;;;;;;;;;;;;;;;;;;;;;;;;;;;;;;;;;;;;;;;;;;;;;;;;;;;;;;;;;;;;;;;;;;;;;;;;;;;;;;;;;;;;;;;;;;;;;;;;;;;;;;;;;;;;;;;;;;;;;;;;;;;;;;;;;;;;;;;;;;;;;;;;;;;;;;;;;;;;;;;;;;;;;;;;;;;;;;;;;;;;;;;;;;;;;;;;;;;;;;;;;;;;;;;;;;;;	3977	8	4	0	1	3	0	0	3	4	2	0	1	3	2	1	3	0	7	0	0	2	0	0	1	0	0	0	0	1	1	1	1	0	4	0	0	0	0	0	0	0
A0A0U1RQE4;Q5HYK7-3;Q5HYK7-2;Q5HYK7;B3KS04;B3KY23;Q5HYK7-5;Q5HYK7-4;Q6PJX8	A0A0U1RQE4;Q5HYK7-3;Q5HYK7-2;Q5HYK7;B3KS04;B3KY23;Q5HYK7-5;Q5HYK7-4;Q6PJX8	6;6;6;6;5;5;5;5;3	6;6;6;6;5;5;5;5;3	6;6;6;6;5;5;5;5;3	SH3 domain-containing protein 19	SH3D19	;;;;;;;;	9	6	6	6	1	3	0	0	0	0	0	0	0	1	1	0	3	0	4	0	1	3	0	0	0	0	0	0	0	1	1	0	3	0	4	0	1	3	0	0	0	0
E3W994;J3KR49;A0A0U1RQI6;E7ERI8;E7EW49;O75122;O75122-3;Q96F87;B4DM73;Q6N029;Q8NB74;C9J668;H7C4X8;H7C4I5;D6RBU8;B3KR06;E7ENG2;B4DG03;A0A024R2J1;A0A024R2S6;O75122-2	E3W994;J3KR49;A0A0U1RQI6;E7ERI8;E7EW49;O75122;O75122-3;Q96F87;B4DM73;Q6N029	5;5;5;5;5;5;5;4;4;3;2;1;1;1;1;1;1;1;1;1;1	5;5;5;5;5;5;5;4;4;3;2;1;1;1;1;1;1;1;1;1;1	5;5;5;5;5;5;5;4;4;3;2;1;1;1;1;1;1;1;1;1;1	CLIP-associating protein 2	CLASP2;DKFZp686D11262	;;;;;;;;;	21	5	5	5	0	0	0	0	0	0	0	0	0	3	0	0	3	0	2	0	0	0	0	0	0	0	0	0	0	3	0	0	3	0	2	0	0	0	0	0	0	0
A0A0U1RQK7;Q59GJ0;A0A0A0MSA7;O43432;O43432-3;B4DH17;O43432-4;B4DZE1;B4DXR2;O43432-2;B1AN91;B1AN92	A0A0U1RQK7;Q59GJ0;A0A0A0MSA7;O43432;O43432-3;B4DH17;O43432-4;B4DZE1	25;25;22;22;22;20;20;19;3;3;1;1	21;21;18;18;18;16;16;15;3;3;1;1	21;21;18;18;18;16;16;15;3;3;1;1	Eukaryotic translation initiation factor 4 gamma 3	EIF4G3	;;;;;;;	12	25	21	21	3	13	0	0	3	12	1	2	4	15	9	4	10	3	14	3	3	10	0	0	3	9	1	2	4	12	8	4	6	3	10	3	3	10	0	0	3	9
A0A0U1RQT1;Q15057;A0A087X1H5;H7C3Q8;H7C3K3	A0A0U1RQT1;Q15057;A0A087X1H5;H7C3Q8	5;5;4;3;1	5;5;4;3;1	5;5;4;3;1	Arf-GAP with coiled-coil, ANK repeat and PH domain-containing protein 2	ACAP2	;;;	5	5	5	5	0	0	0	0	0	1	1	0	0	1	0	0	1	0	1	0	0	0	0	0	0	1	1	0	0	1	0	0	1	0	1	0	0	0	0	0	0	1
A0A0U1RR27;Q7Z401;Q7Z401-2;H3BTW5;B7Z5Y3;A8K2M7;Q05C90	A0A0U1RR27;Q7Z401;Q7Z401-2;H3BTW5	3;3;3;2;1;1;1	2;2;2;1;0;0;0	2;2;2;1;0;0;0	C-myc promoter-binding protein	DENND4A	;;;	7	3	2	2	0	2	0	0	0	0	0	0	0	0	1	0	0	0	1	0	0	1	0	0	0	0	0	0	0	0	1	0	0	0	1	0	0	1	0	0	0	0
A0A0U1RRM4;P26599;P26599-2;P26599-3;A6NLN1;A0A0D9SF20;K7EKJ7;K7EK45;Q59H49;A0A024R163;O95758-1;O95758-6;O95758-2;O95758;O95758-5;O95758-4;A0A087WUW5;K7ES59;A0A087WU68;O95758-7;K7ELW5;X6R242	A0A0U1RRM4;P26599;P26599-2;P26599-3;A6NLN1;A0A0D9SF20	10;10;10;10;8;6;4;4;4;3;3;3;3;3;3;3;2;2;2;2;1;1	10;10;10;10;8;6;4;4;4;3;3;3;3;3;3;3;2;2;2;2;1;1	10;10;10;10;8;6;4;4;4;3;3;3;3;3;3;3;2;2;2;2;1;1	Polypyrimidine tract-binding protein 1	PTBP1	;;;;;	22	10	10	10	7	8	4	1	4	5	2	1	3	6	3	3	4	2	5	2	7	8	4	1	4	5	2	1	3	6	3	3	4	2	5	2	7	8	4	1	4	5
A0A0U4CQG9;M0QZK3;J3QLS6;C9JHS6;B7Z8Z9;Q56A86;Q9Y243-2;Q9Y243;J3KTP4;A0A023T1W2;J3KTC6;C9J258;J3KSY8;C9JC83;C9JIJ1;A0A0A0MRF1;M0R275;J3KRI8;A8MX96;E7EVP8;F8VS91;Q6P4H3	A0A0U4CQG9;M0QZK3;J3QLS6;C9JHS6;B7Z8Z9;Q56A86;Q9Y243-2;Q9Y243	4;2;2;2;2;2;2;2;1;1;1;1;1;1;1;1;1;1;1;1;1;1	1;1;1;1;1;0;0;0;0;0;0;0;0;0;0;0;1;0;0;0;0;0	0;0;0;0;0;0;0;0;0;0;0;0;0;0;0;0;0;0;0;0;0;0	RAC-gamma serine/threonine-protein kinase	AKT2;AKT3	;;;;;;;	22	4	1	0	0	0	0	0	2	1	0	0	0	2	0	1	2	0	2	0	0	0	0	0	0	0	0	0	0	0	0	0	1	0	0	0	0	0	0	0	0	0
G3V154;B3KSV0;Q9NWD6;Q9NW45;A0A0X1KG72;H0Y4Z8;Q3YEC7;Q3YEC7-2	G3V154;B3KSV0;Q9NWD6;Q9NW45;A0A0X1KG72;H0Y4Z8;Q3YEC7;Q3YEC7-2	1;1;1;1;1;1;1;1	1;1;1;1;1;1;1;1	1;1;1;1;1;1;1;1	Rab-like protein 6	RABL6	;;;;;;;	8	1	1	1	0	0	0	0	0	0	0	0	0	1	1	1	0	0	1	1	0	0	0	0	0	0	0	0	0	1	1	1	0	0	1	1	0	0	0	0	0	0
A0A126GVP2;Q8NGD5	A0A126GVP2;Q8NGD5	1;1	1;1	1;1	Olfactory receptor 4K14	OR4K14	;	2	1	1	1	0	0	0	1	0	0	0	0	0	0	0	0	0	0	0	0	0	0	0	1	0	0	0	0	0	0	0	0	0	0	0	0	0	0	0	1	0	0
U3KPX8;A0A140VJD7;U3KQL2;P14621;Q4ZFV7;Q53TK7;U3KPX1;E9PF46;F8WA34	U3KPX8;A0A140VJD7;U3KQL2;P14621	3;3;3;3;1;1;1;1;1	3;3;3;3;1;1;1;1;1	3;3;3;3;1;1;1;1;1	Acylphosphatase-2	ACYP2	;;;	9	3	3	3	0	1	0	0	0	0	0	0	0	0	1	0	1	0	0	0	0	1	0	0	0	0	0	0	0	0	1	0	1	0	0	0	0	1	0	0	0	0
F8VSC4;G3V1U3;B3KWL6;A0A140VJE3;P50579-3;P50579	F8VSC4;G3V1U3;B3KWL6;A0A140VJE3;P50579-3;P50579	1;1;1;1;1;1	1;1;1;1;1;1	1;1;1;1;1;1	Methionine aminopeptidase;Methionine aminopeptidase 2	METAP2	;;;;;	6	1	1	1	0	0	0	0	0	0	0	0	0	1	0	0	0	0	1	0	0	0	0	0	0	0	0	0	0	1	0	0	0	0	1	0	0	0	0	0	0	0
Q8IY97;A0A140VJE7;B3KXW5;O43747;O43747-2;B4DS96;B4DDL1	Q8IY97;A0A140VJE7;B3KXW5;O43747;O43747-2;B4DS96	3;3;3;3;3;2;1	3;3;3;3;3;2;1	3;3;3;3;3;2;1	AP-1 complex subunit gamma-1	AP1G1	;;;;;	7	3	3	3	0	0	0	0	0	0	1	0	0	0	1	0	2	0	2	0	0	0	0	0	0	0	1	0	0	0	1	0	2	0	2	0	0	0	0	0	0	0
J3QT28;A0A140VJF3;O43684-2;O43684;B4DDM6;J3QSX4	J3QT28;A0A140VJF3;O43684-2;O43684;B4DDM6;J3QSX4	4;4;4;4;3;2	4;4;4;4;3;2	4;4;4;4;3;2	Mitotic checkpoint protein BUB3	BUB3	;;;;;	6	4	4	4	2	1	0	0	3	1	0	0	2	2	1	3	2	2	3	1	2	1	0	0	3	1	0	0	2	2	1	3	2	2	3	1	2	1	0	0	3	1
A0A140VJF4;P53004;C9J1E1	A0A140VJF4;P53004	6;6;1	6;6;1	6;6;1	Biliverdin reductase A	BLVRA	;	3	6	6	6	1	2	3	3	2	4	4	2	1	2	2	0	1	2	3	2	1	2	3	3	2	4	4	2	1	2	2	0	1	2	3	2	1	2	3	3	2	4
B7ZAS5;C8CHS3;A0A140VJI7;Q16610-3;Q16610-2;Q16610;Q16610-4	B7ZAS5;C8CHS3;A0A140VJI7;Q16610-3;Q16610-2;Q16610;Q16610-4	2;2;2;2;2;2;2	2;2;2;2;2;2;2	2;2;2;2;2;2;2	Extracellular matrix protein 1	ECM1	;;;;;;	7	2	2	2	1	2	0	0	0	1	0	0	0	0	0	0	0	0	2	0	1	2	0	0	0	1	0	0	0	0	0	0	0	0	2	0	1	2	0	0	0	1
A0A140VJJ2;P10768;U3KQT1;H7BZT7;X6RA14	A0A140VJJ2;P10768;U3KQT1;H7BZT7;X6RA14	2;2;1;1;1	2;2;1;1;1	2;2;1;1;1	S-formylglutathione hydrolase	ESD	;;;;	5	2	2	2	0	0	0	0	0	0	1	0	0	0	0	0	1	1	0	0	0	0	0	0	0	0	1	0	0	0	0	0	1	1	0	0	0	0	0	0	0	0
A0A140VJK1;O76003	A0A140VJK1;O76003	2;2	2;2	2;2	Glutaredoxin-3	GLRX3	;	2	2	2	2	0	0	0	0	0	0	0	0	0	2	0	0	1	0	0	0	0	0	0	0	0	0	0	0	0	2	0	0	1	0	0	0	0	0	0	0	0	0
Q53T76;A0A140VJK2;P43304-2;P43304;B7Z601;A8K1Z2;Q8WUQ0;F5GYK7;A0A0S2Z3S0	Q53T76;A0A140VJK2;P43304-2;P43304;B7Z601;A8K1Z2	8;8;8;8;7;7;2;2;1	8;8;8;8;7;7;2;2;1	8;8;8;8;7;7;2;2;1	Glycerol-3-phosphate dehydrogenase;Glycerol-3-phosphate dehydrogenase, mitochondrial	GPD2	;;;;;	9	8	8	8	1	5	0	0	3	1	0	0	0	4	1	2	2	0	4	0	1	5	0	0	3	1	0	0	0	4	1	2	2	0	4	0	1	5	0	0	3	1
B4DUT7;Q53F90;A0A140VJK6;P49915-2;P49915	B4DUT7;Q53F90;A0A140VJK6;P49915-2;P49915	10;10;10;10;10	10;10;10;10;10	10;10;10;10;10	GMP synthase [glutamine-hydrolyzing]	GMPS	;;;;	5	10	10	10	2	4	2	0	6	2	0	1	2	5	7	3	5	3	7	0	2	4	2	0	6	2	0	1	2	5	7	3	5	3	7	0	2	4	2	0	6	2
Q6LET3;A0A140VJL3;P00492;A0A0H3YEQ7	Q6LET3;A0A140VJL3;P00492	5;5;5;1	5;5;5;1	5;5;5;1	Hypoxanthine-guanine phosphoribosyltransferase	HPRT1	;;	4	5	5	5	1	2	0	0	2	3	1	0	0	2	2	0	1	0	1	0	1	2	0	0	2	3	1	0	0	2	2	0	1	0	1	0	1	2	0	0	2	3
H7C5G1;Q05D21;A0A140VJL6;Q2TAA2;C9JE02;Q6NVV8;Q6PCA9;Q2TAA2-2;C9JDY4;C9J5J2	H7C5G1;Q05D21;A0A140VJL6;Q2TAA2;C9JE02;Q6NVV8;Q6PCA9	5;5;5;5;4;4;4;2;1;1	5;5;5;5;4;4;4;2;1;1	5;5;5;5;4;4;4;2;1;1	Isoamyl acetate-hydrolyzing esterase 1 homolog	IAH1	;;;;;;	10	5	5	5	3	5	0	0	1	3	1	0	0	1	1	0	1	0	1	0	3	5	0	0	1	3	1	0	0	1	1	0	1	0	1	0	3	5	0	0	1	3
B3KY04;A0A140VJM4;Q96CX2	B3KY04;A0A140VJM4;Q96CX2	1;1;1	1;1;1	1;1;1	BTB/POZ domain-containing protein KCTD12	KCTD12	;;	3	1	1	1	0	1	0	0	0	0	0	0	0	0	1	0	1	0	0	0	0	1	0	0	0	0	0	0	0	0	1	0	1	0	0	0	0	1	0	0	0	0
A0A140VJN3;Q9H9A6	A0A140VJN3;Q9H9A6	9;9	9;9	9;9	Leucine-rich repeat-containing protein 40	LRRC40	;	2	9	9	9	0	2	0	0	2	1	0	0	0	6	3	0	6	0	6	0	0	2	0	0	2	1	0	0	0	6	3	0	6	0	6	0	0	2	0	0	2	1
A0A140VJN6;Q9BZG9-3;Q9BZG9	A0A140VJN6;Q9BZG9-3;Q9BZG9	1;1;1	1;1;1	1;1;1	Ly-6/neurotoxin-like protein 1	LYNX1	;;	3	1	1	1	0	0	0	1	0	0	0	0	0	0	0	0	0	0	0	0	0	0	0	1	0	0	0	0	0	0	0	0	0	0	0	0	0	0	0	1	0	0
A0A140VJN8;O60664-3;K7EL96;K7ER39;K7EJD0	A0A140VJN8;O60664-3;K7EL96	18;18;9;6;1	1;1;0;0;0	1;1;0;0;0	Perilipin-3	PLIN3	;;	5	18	1	1	10	14	7	6	10	14	9	5	7	13	11	9	16	8	17	5	0	0	0	0	0	1	0	0	0	0	0	0	1	0	1	0	0	0	0	0	0	1
A0A140VJP5;P31153;B4DEX8;P31153-2;B4E1K2	A0A140VJP5;P31153;B4DEX8;P31153-2	3;3;2;2;1	3;3;2;2;1	3;3;2;2;1	S-adenosylmethionine synthase isoform type-2;S-adenosylmethionine synthase	MAT2A	;;;	5	3	3	3	1	1	0	0	1	0	0	0	0	1	2	1	3	0	2	0	1	1	0	0	1	0	0	0	0	1	2	1	3	0	2	0	1	1	0	0	1	0
A0A140VJQ6;Q9BXB4;Q9GZM0;Q59ED9;H7C487;Q9NX98;B3KUL5;Q9BXB5-2;Q9BXB5	A0A140VJQ6;Q9BXB4;Q9GZM0;Q59ED9;H7C487;Q9NX98;B3KUL5;Q9BXB5-2;Q9BXB5	2;2;1;1;1;1;1;1;1	2;2;1;1;1;1;1;1;1	2;2;1;1;1;1;1;1;1	Oxysterol-binding protein-related protein 11;Oxysterol-binding protein;Oxysterol-binding protein-related protein 10	OSBPL11;OSBPL10	;;;;;;;;	9	2	2	2	0	0	0	0	0	0	0	0	0	1	0	0	0	0	1	0	0	0	0	0	0	0	0	0	0	1	0	0	0	0	1	0	0	0	0	0	0	0
F5GZ78;A0A140VJQ8;P49023;B3KVL0;P49023-2;P49023-3;B4DRY6;P49023-4;Q6ZQU7;H0YIE4;Q59GS5;F5H836;Q9BTK0;B4DNT9	F5GZ78;A0A140VJQ8;P49023;B3KVL0;P49023-2;P49023-3;B4DRY6;P49023-4;Q6ZQU7	15;15;15;14;14;14;10;10;8;5;5;4;2;1	15;15;15;14;14;14;10;10;8;5;5;4;2;1	15;15;15;14;14;14;10;10;8;5;5;4;2;1	Paxillin	PXN	;;;;;;;;	14	15	15	15	8	8	3	0	5	5	4	0	4	8	7	2	9	3	9	1	8	8	3	0	5	5	4	0	4	8	7	2	9	3	9	1	8	8	3	0	5	5
J3K000;A0A140VJR2;P12955;P12955-3;P12955-2;K7ES25;V9GYL0;V9GYE4	J3K000;A0A140VJR2;P12955;P12955-3;P12955-2	10;10;10;9;8;2;1;1	10;10;10;9;8;2;1;1	10;10;10;9;8;2;1;1	Xaa-Pro dipeptidase	PEPD	;;;;	8	10	10	10	3	6	0	0	1	4	1	1	1	7	3	3	4	0	4	0	3	6	0	0	1	4	1	1	1	7	3	3	4	0	4	0	3	6	0	0	1	4
B3KQ51;Q8WZ56;Q6I9T8;Q5U0I7;B3KUN1;B3KRM2;A0A140VJS0;P67775-2;P67775;P62714;H0YBN9;E5RFI3;E5RHP4;E7ESG8;E5RHC1;B7Z2C5	B3KQ51;Q8WZ56;Q6I9T8;Q5U0I7;B3KUN1;B3KRM2;A0A140VJS0;P67775-2;P67775;P62714;H0YBN9;E5RFI3;E5RHP4;E7ESG8;E5RHC1;B7Z2C5	2;2;2;2;2;2;2;2;2;2;1;1;1;1;1;1	2;2;2;2;2;2;2;2;2;2;1;1;1;1;1;1	2;2;2;2;2;2;2;2;2;2;1;1;1;1;1;1	Serine/threonine-protein phosphatase;Serine/threonine-protein phosphatase 2A catalytic subunit alpha isoform;Serine/threonine-protein phosphatase 2A catalytic subunit beta isoform	PPP2CA;PPP2CB	;;;;;;;;;;;;;;;	16	2	2	2	0	0	0	0	0	0	0	0	0	2	0	0	0	0	1	0	0	0	0	0	0	0	0	0	0	2	0	0	0	0	1	0	0	0	0	0	0	0
Q56VW8;A0A140VJT0;P63151;P63151-2;E5RIY1;E5RHQ2;E5RJV2;E5RFR9;Q59GC6;Q6ZP32;Q9Y2T4-3;Q9Y2T4-4;Q9Y2T4-2;Q9Y2T4	Q56VW8;A0A140VJT0;P63151;P63151-2;E5RIY1	4;4;4;3;2;1;1;1;1;1;1;1;1;1	4;4;4;3;2;1;1;1;1;1;1;1;1;1	4;4;4;3;2;1;1;1;1;1;1;1;1;1	Serine/threonine-protein phosphatase 2A 55 kDa regulatory subunit B;Serine/threonine-protein phosphatase 2A 55 kDa regulatory subunit B alpha isoform	PPP2R2A	;;;;	14	4	4	4	0	2	0	0	0	1	0	0	1	2	2	2	3	1	4	0	0	2	0	0	0	1	0	0	1	2	2	2	3	1	4	0	0	2	0	0	0	1
Q5QPM7;A0A140VJT2;Q92530;B4DFK1;Q5QPM9;B4DUJ0;H0Y555;F5H4Z3;B4DXW9	Q5QPM7;A0A140VJT2;Q92530;B4DFK1;Q5QPM9;B4DUJ0	5;5;5;4;3;3;2;2;2	5;5;5;4;3;3;2;2;2	5;5;5;4;3;3;2;2;2	Proteasome inhibitor PI31 subunit	PSMF1	;;;;;	9	5	5	5	0	0	0	0	1	3	1	0	1	3	3	1	2	1	3	0	0	0	0	0	1	3	1	0	1	3	3	1	2	1	3	0	0	0	0	0	1	3
Q2VEU0;Q2VEU1;B1AH49;A0A140VJX3;Q59HD5;P25325;P25325-2	Q2VEU0;Q2VEU1;B1AH49;A0A140VJX3;Q59HD5;P25325;P25325-2	1;1;1;1;1;1;1	1;1;1;1;1;1;1	1;1;1;1;1;1;1	Sulfurtransferase;3-mercaptopyruvate sulfurtransferase	MPST	;;;;;;	7	1	1	1	0	0	0	0	0	0	0	0	0	1	0	0	0	0	0	0	0	0	0	0	0	0	0	0	0	1	0	0	0	0	0	0	0	0	0	0	0	0
A0A140VJX5;Q96SK2-3;Q96SK2-2;Q96SK2	A0A140VJX5;Q96SK2-3;Q96SK2-2;Q96SK2	3;3;3;3	3;3;3;3	3;3;3;3	Transmembrane protein 209	TMEM209	;;;	4	3	3	3	0	0	0	0	0	0	0	0	0	1	1	1	0	0	0	0	0	0	0	0	0	0	0	0	0	1	1	1	0	0	0	0	0	0	0	0	0	0
A0A140VJY7;Q9BRA2;I3L0K2;I3L3M7;I3L2R6	A0A140VJY7;Q9BRA2;I3L0K2;I3L3M7;I3L2R6	2;2;1;1;1	2;2;1;1;1	2;2;1;1;1	Thioredoxin domain-containing protein 17	TXNDC17	;;;;	5	2	2	2	0	1	0	0	0	1	1	0	0	0	0	0	1	0	1	0	0	1	0	0	0	1	1	0	0	0	0	0	1	0	1	0	0	1	0	0	0	1
A0A140VJZ1;P45974-2;P45974;F5H571	A0A140VJZ1;P45974-2;P45974	14;14;14;1	14;14;14;1	14;14;14;1	Ubiquitin carboxyl-terminal hydrolase 5	USP5	;;	4	14	14	14	4	6	0	0	4	7	4	2	3	8	7	3	9	2	9	2	4	6	0	0	4	7	4	2	3	8	7	3	9	2	9	2	4	6	0	0	4	7
Q6DEN2;A0A140VK07;Q14195-2;Q8IXW6;Q14195;B4DLZ4;H0YBT4;D6RF19;Q96I11;B3KT07	Q6DEN2;A0A140VK07;Q14195-2;Q8IXW6;Q14195	16;16;16;11;11;5;5;1;1;1	14;14;14;9;9;4;3;1;0;0	14;14;14;9;9;4;3;1;0;0	Dihydropyrimidinase-related protein 3	DPYSL3	;;;;	10	16	14	14	9	9	1	0	6	4	1	0	1	7	4	5	7	0	6	0	7	7	1	0	4	2	0	0	0	5	3	4	6	0	4	0	7	7	1	0	4	2
A8K930;A0A140VK17;Q8NDI1-3;Q8NDI1-2;Q8NDI1;C9J268;C9K0H9;C9IYU2;H7BZ98;B5MC86	A8K930;A0A140VK17;Q8NDI1-3;Q8NDI1-2;Q8NDI1	6;6;6;6;6;1;1;1;1;1	6;6;6;6;6;1;1;1;1;1	6;6;6;6;6;1;1;1;1;1	EH domain-binding protein 1	EHBP1	;;;;	10	6	6	6	0	1	0	0	1	0	0	0	1	3	2	2	3	0	5	0	0	1	0	0	1	0	0	0	1	3	2	2	3	0	5	0	0	1	0	0	1	0
A0A140VK29;Q9HCC0;Q9HCC0-2;D6RD67;D6RDF7;A0A0S2Z5R4;A0A0G2JM88;B3KR24;D6R9R1	A0A140VK29;Q9HCC0;Q9HCC0-2;D6RD67	7;7;6;4;3;3;2;2;2	7;7;6;4;3;3;2;2;2	7;7;6;4;3;3;2;2;2	Methylcrotonoyl-CoA carboxylase beta chain, mitochondrial	MCCC2	;;;	9	7	7	7	0	1	0	0	4	2	0	0	0	0	1	1	1	0	1	0	0	1	0	0	4	2	0	0	0	0	1	1	1	0	1	0	0	1	0	0	4	2
B2RBS0;A0A140VK35;J3KN10;B4DYG5;Q4LE69;A4QPH2;P42356-2;P42356;A8MTF1;B4DSG9;B4DQC6;A4QPH2-2;A4QPH2-4;B4DLU8;B4E041;B3KTM4;Q8N8J0	B2RBS0;A0A140VK35;J3KN10;B4DYG5;Q4LE69;A4QPH2;P42356-2;P42356;A8MTF1;B4DSG9;B4DQC6;A4QPH2-2;A4QPH2-4	3;3;3;3;3;3;3;3;2;2;2;2;2;1;1;1;1	3;3;3;3;3;3;3;3;2;2;2;2;2;1;1;1;1	3;3;3;3;3;3;3;3;2;2;2;2;2;1;1;1;1	Putative phosphatidylinositol 4-kinase alpha-like protein P2;Phosphatidylinositol 4-kinase alpha	PI4KA;PIK4CA variant protein;PI4KAP2	;;;;;;;;;;;;	17	3	3	3	0	0	0	0	0	0	0	0	0	0	1	0	0	0	3	0	0	0	0	0	0	0	0	0	0	0	1	0	0	0	3	0	0	0	0	0	0	0
A0A140VK39;Q9Y570;Q9Y570-4;Q9Y570-2;Q9Y570-3	A0A140VK39;Q9Y570;Q9Y570-4;Q9Y570-2	13;13;13;9;5	13;13;13;9;5	13;13;13;9;5	Protein phosphatase methylesterase 1	PPME1	;;;	5	13	13	13	2	6	0	0	4	7	1	0	2	7	3	1	6	0	7	1	2	6	0	0	4	7	1	0	2	7	3	1	6	0	7	1	2	6	0	0	4	7
G3V295;A0A140VK44;G3V5Z7;P60900-2;P60900;Q9BZ93;G3V3U4;G3V3I1;Q59F72;P60900-3	G3V295;A0A140VK44;G3V5Z7;P60900-2;P60900;Q9BZ93;G3V3U4;G3V3I1	3;3;3;3;3;2;2;2;1;1	3;3;3;3;3;2;2;2;1;1	3;3;3;3;3;2;2;2;1;1	Proteasome subunit alpha type;Proteasome subunit alpha type-6	PSMA6	;;;;;;;	10	3	3	3	0	0	0	1	0	1	0	0	0	0	1	0	0	1	0	0	0	0	0	1	0	1	0	0	0	0	1	0	0	1	0	0	0	0	0	1	0	1
A0A140VK49;Q7KZF4;B2R5U1;Q59FF0;B3KU67;B4E299;H7C597	A0A140VK49;Q7KZF4;B2R5U1;Q59FF0;B3KU67;B4E299	22;22;21;21;20;19;4	22;22;21;21;20;19;4	8;8;8;8;7;8;1	Staphylococcal nuclease domain-containing protein 1	SND1	;;;;;	7	22	22	8	10	14	0	0	14	15	5	2	6	14	14	6	14	7	18	4	10	14	0	0	14	15	5	2	6	14	14	6	14	7	18	4	5	6	0	0	4	6
A0A140VK53;Q9UQ35;O60382;A0AUK8;Q9UQ35-2;I3L3Q8;I3L1I8;I3L182;Q9UQ39;I3L4D8;Q9UQ35-3;I3L1C0;Q05BI2;Q05CV9;A0A087X1W1	A0A140VK53;Q9UQ35;O60382	18;18;16;6;6;2;2;2;2;2;2;1;1;1;1	18;18;16;6;6;2;2;2;2;2;2;1;1;1;1	18;18;16;6;6;2;2;2;2;2;2;1;1;1;1	Serine/arginine repetitive matrix protein 2	SRRM2;KIAA0324	;;	15	18	18	18	6	10	0	0	7	6	1	5	4	9	15	12	9	5	7	4	6	10	0	0	7	6	1	5	4	9	15	12	9	5	7	4	6	10	0	0	7	6
A0A140VK54;O95630;C9JK83;O95630-2;C9JZ93;C9JEK5;F5H5B9	A0A140VK54;O95630;C9JK83;O95630-2	5;5;4;4;1;1;1	5;5;4;4;1;1;1	5;5;4;4;1;1;1	STAM-binding protein	STAMBP	;;;	7	5	5	5	0	0	0	0	0	2	0	0	0	4	0	0	0	0	2	0	0	0	0	0	0	2	0	0	0	4	0	0	0	0	2	0	0	0	0	0	0	2
E5RFJ9;E5RHW0;B7Z307;A0A140VK59;H0YBH7;Q96BY9	E5RFJ9;E5RHW0;B7Z307;A0A140VK59;H0YBH7;Q96BY9	1;1;1;1;1;1	1;1;1;1;1;1	1;1;1;1;1;1	Store-operated calcium entry-associated regulatory factor	SARAF	;;;;;	6	1	1	1	0	1	0	0	0	1	0	0	0	1	0	0	1	0	1	0	0	1	0	0	0	1	0	0	0	1	0	0	1	0	1	0	0	1	0	0	0	1
Q75L23;A0A140VK70;P35998;P35998-2;C9JLS9;B7Z571	Q75L23;A0A140VK70;P35998;P35998-2	5;5;5;3;2;2	5;5;5;3;2;2	5;5;5;3;2;2	26S protease regulatory subunit 7	PSMC2	;;;	6	5	5	5	0	0	0	0	0	0	0	0	0	1	1	2	3	0	2	0	0	0	0	0	0	0	0	0	0	1	1	2	3	0	2	0	0	0	0	0	0	0
F8VY04;F8W1A4;A0A140VK93;P54819-5;P54819-2;P54819;B4DLK2;G3V213;F8VZG5;P54819-3;F8VPP1;P54819-6;P54819-4	F8VY04;F8W1A4;A0A140VK93;P54819-5;P54819-2;P54819;B4DLK2;G3V213;F8VZG5;P54819-3;F8VPP1;P54819-6	4;4;4;4;4;4;3;3;3;3;2;2;1	4;4;4;4;4;4;3;3;3;3;2;2;1	4;4;4;4;4;4;3;3;3;3;2;2;1	Adenylate kinase 2, mitochondrial;Adenylate kinase 2, mitochondrial;Adenylate kinase 2, mitochondrial, N-terminally processed	AK2	;;;;;;;;;;;	13	4	4	4	2	2	0	0	0	0	0	0	0	1	0	1	1	0	1	0	2	2	0	0	0	0	0	0	0	1	0	1	1	0	1	0	2	2	0	0	0	0
A0A140VK94;F6WQW2;P43487-2;P43487;C9JXG8;D3DX26;C9JJ34;C9JDM3;B7Z6U1;B4DE76;C9JIC6;Q5T0Z6;C9JGV6;Q9C010;Q9C010-2	A0A140VK94;F6WQW2;P43487-2;P43487;C9JXG8;D3DX26;C9JJ34;C9JDM3;B7Z6U1;B4DE76	4;4;4;4;3;3;2;2;2;2;1;1;1;1;1	4;4;4;4;3;3;2;2;2;2;1;1;1;1;1	4;4;4;4;3;3;2;2;2;2;1;1;1;1;1	Ran-specific GTPase-activating protein	RANBP1	;;;;;;;;;	15	4	4	4	1	3	0	0	2	2	0	0	1	3	2	0	2	0	2	0	1	3	0	0	2	2	0	0	1	3	2	0	2	0	2	0	1	3	0	0	2	2
A0A140VKC4;P51608-2;E9LUH3;D9ZNA4;D3YJ43;D0UU70;A8K079;A0A087WXF0;E9LUH4;P51608;D5L9I5;C6KG45;E1B2J3;A0A0S2Z401;I6LM39;D6QZ43;A0A087X1U4;C6KG44;A0A087WVW7;B5MCB4;A0A0D9SFX7;D5L9I4;A0A0S2Z3U3;A0A075BPP5;A0A075BPH5;A0A075BRI2;A0A075BRJ5;C6FGV0;A0A0S2Z3Y9;A0A0S2Z400;Q59FJ6;A0A0D9SEX1;C9JH89;A0A0S2Z3V4	A0A140VKC4;P51608-2;E9LUH3;D9ZNA4;D3YJ43;D0UU70;A8K079;A0A087WXF0;E9LUH4;P51608;D5L9I5;C6KG45;E1B2J3;A0A0S2Z401;I6LM39;D6QZ43;A0A087X1U4;C6KG44	11;11;10;10;10;10;10;10;10;10;9;9;8;7;6;6;6;6;5;5;4;4;4;4;3;2;2;2;2;2;2;1;1;1	11;11;10;10;10;10;10;10;10;10;9;9;8;7;6;6;6;6;5;5;4;4;4;4;3;2;2;2;2;2;2;1;1;1	11;11;10;10;10;10;10;10;10;10;9;9;8;7;6;6;6;6;5;5;4;4;4;4;3;2;2;2;2;2;2;1;1;1	Methyl-CpG-binding protein 2	MECP2	;;;;;;;;;;;;;;;;;	34	11	11	11	1	7	0	0	0	1	0	0	0	6	2	0	4	0	6	0	1	7	0	0	0	1	0	0	0	6	2	0	4	0	6	0	1	7	0	0	0	1
A0A140VKE1;Q16851-2;C9JNZ1;C9JTZ5;C9JUW1;C9JWG0;C9JVG3;F2Z3H1;C9J3M0;F2Z3P4;F8WC70	A0A140VKE1;Q16851-2;C9JNZ1;C9JTZ5;C9JUW1;C9JWG0;C9JVG3	8;8;5;4;4;4;4;2;1;1;1	1;1;1;1;1;1;1;1;1;1;1	1;1;1;1;1;1;1;1;1;1;1	UTP--glucose-1-phosphate uridylyltransferase	UGP2	;;;;;;	11	8	1	1	0	2	0	0	4	4	3	2	1	2	2	1	4	0	4	2	0	0	0	0	0	0	0	0	0	0	0	0	1	0	1	0	0	0	0	0	0	0
Q53ZP9;A0A140VKE7;B4DZR0;O95757;D6RJ96;B3KNM0;E9PDE8;B4DXT2	Q53ZP9;A0A140VKE7;B4DZR0;O95757;D6RJ96;B3KNM0;E9PDE8;B4DXT2	7;7;7;7;6;6;6;6	5;5;5;5;4;4;4;4	5;5;5;5;4;4;4;4	Heat shock 70 kDa protein 4L	HSPA4L	;;;;;;;	8	7	5	5	1	3	0	0	0	1	0	0	1	5	1	1	3	1	6	0	0	2	0	0	0	0	0	0	0	3	0	0	1	0	4	0	0	2	0	0	0	0
E9PGG1;E7EUM4;E7ERR6;E7ERH4;E7ET01;E7ETL8;E7EQU2;E7ESD3;E7EMU4;E7EV09;E7EQL5;B4DPZ3;A0A140VKE9;Q13409-6;Q13409-3;Q13409-7;Q13409-2;Q13409-5;Q13409;Q53SA6;E7EU01;Q59GU5	E9PGG1;E7EUM4;E7ERR6;E7ERH4;E7ET01;E7ETL8;E7EQU2;E7ESD3;E7EMU4;E7EV09;E7EQL5;B4DPZ3;A0A140VKE9;Q13409-6;Q13409-3;Q13409-7;Q13409-2;Q13409-5;Q13409;Q53SA6;E7EU01;Q59GU5	2;2;2;2;2;2;2;2;2;2;2;2;2;2;2;2;2;2;2;1;1;1	2;2;2;2;2;2;2;2;2;2;2;2;2;2;2;2;2;2;2;1;1;1	2;2;2;2;2;2;2;2;2;2;2;2;2;2;2;2;2;2;2;1;1;1	Cytoplasmic dynein 1 intermediate chain 2	DYNC1I2;DNCI2	;;;;;;;;;;;;;;;;;;;;;	22	2	2	2	0	0	0	0	0	1	0	0	0	1	0	1	1	0	1	0	0	0	0	0	0	1	0	0	0	1	0	1	1	0	1	0	0	0	0	0	0	1
A0A140VKF2;O00487;Q53TH1;Q96DE8;Q59G89;Q4ZG77	A0A140VKF2;O00487;Q53TH1;Q96DE8;Q59G89	4;4;3;2;2;1	4;4;3;2;2;1	4;4;3;2;2;1	26S proteasome non-ATPase regulatory subunit 14	PSMD14	;;;;	6	4	4	4	1	2	0	0	2	1	1	1	1	2	2	1	2	1	2	0	1	2	0	0	2	1	1	1	1	2	2	1	2	1	2	0	1	2	0	0	2	1
E7EVV3;Q96M13;A0A140VKF4;Q8TC71;Q8TC71-2	E7EVV3;Q96M13;A0A140VKF4;Q8TC71;Q8TC71-2	3;3;3;3;2	3;3;3;3;2	3;3;3;3;2	Mitochondria-eating protein	SPATA18	;;;;	5	3	3	3	0	0	0	0	0	0	1	0	1	0	0	0	2	1	1	0	0	0	0	0	0	0	1	0	1	0	0	0	2	1	1	0	0	0	0	0	0	0
A0A140VKH3;Q9ULX6;Q9ULX6-2;B3KMD4;V9GZ50;Q9UF73;M0R1Y5;M0R010;M0QYT7	A0A140VKH3;Q9ULX6;Q9ULX6-2;B3KMD4;V9GZ50	8;8;7;4;4;2;1;1;1	8;8;7;4;4;2;1;1;1	8;8;7;4;4;2;1;1;1	A-kinase anchor protein 8-like	AKAP8L	;;;;	9	8	8	8	3	5	0	0	3	3	0	0	0	2	1	0	3	1	4	0	3	5	0	0	3	3	0	0	0	2	1	0	3	1	4	0	3	5	0	0	3	3
H7C2K3;H0Y6N5;H0Y742;A7MCZ7;E9PHI4;A0A146IHP0;A4D2Q0;O94901-6;O94901-5;O94901-8;O94901;O94901-9;B4E278	H7C2K3;H0Y6N5;H0Y742;A7MCZ7;E9PHI4;A0A146IHP0;A4D2Q0;O94901-6;O94901-5;O94901-8;O94901;O94901-9;B4E278	2;2;2;2;2;2;2;2;2;2;2;2;1	2;2;2;2;2;2;2;2;2;2;2;2;1	2;2;2;2;2;2;2;2;2;2;2;2;1	SUN domain-containing protein 1	SUN1;UNC84A	;;;;;;;;;;;;	13	2	2	2	1	1	0	0	1	0	0	0	1	1	1	1	1	0	0	0	1	1	0	0	1	0	0	0	1	1	1	1	1	0	0	0	1	1	0	0	1	0
Q19KS2;B2MV14;B7ZAL5;E7EQB2;B3KSL2;E7ER44;Q2TUW9;V9HWI4;W8QEY1;Q5EK51;B3VMW0;A8K494;A0A161I202;P02788-2;P02788;Q8IX02;B4E1L2;C9JCF5	Q19KS2;B2MV14;B7ZAL5;E7EQB2;B3KSL2;E7ER44;Q2TUW9;V9HWI4;W8QEY1;Q5EK51;B3VMW0;A8K494;A0A161I202;P02788-2;P02788;Q8IX02	3;3;3;3;3;3;3;3;3;3;3;3;3;3;3;2;1;1	3;3;3;3;3;3;3;3;3;3;3;3;3;3;3;2;1;1	3;3;3;3;3;3;3;3;3;3;3;3;3;3;3;2;1;1	Lactotransferrin;Lactoferricin-H;Kaliocin-1;Lactoferroxin-A;Lactoferroxin-B;Lactoferroxin-C	LTF;HEL110	;;;;;;;;;;;;;;;	18	3	3	3	0	0	0	3	0	0	0	0	0	0	0	0	0	1	0	0	0	0	0	3	0	0	0	0	0	0	0	0	0	1	0	0	0	0	0	3	0	0
E5RIT4;H0YBR5;A0A161SXE1;B3KW56;Q6IAX5;B2R806;P60228	E5RIT4;H0YBR5;A0A161SXE1;B3KW56;Q6IAX5;B2R806;P60228	1;1;1;1;1;1;1	1;1;1;1;1;1;1	1;1;1;1;1;1;1	Eukaryotic translation initiation factor 3 subunit E	EIF3E	;;;;;;	7	1	1	1	0	0	0	0	0	0	1	0	0	0	0	0	0	1	0	1	0	0	0	0	0	0	1	0	0	0	0	0	0	1	0	1	0	0	0	0	0	0
A0A5E8;Q99501;A0A024R1J4;Q99501-3;Q99501-2;Q99501-4;C9JFI0;C9JRR6	A0A5E8;Q99501;A0A024R1J4;Q99501-3;Q99501-2;Q99501-4	6;5;3;3;3;3;1;1	6;5;3;3;3;3;1;1	6;5;3;3;3;3;1;1	GAS2-like protein 1	GAS2L1	;;;;;	8	6	6	6	0	1	0	0	0	1	0	0	0	3	1	1	3	0	3	0	0	1	0	0	0	1	0	0	0	3	1	1	3	0	3	0	0	1	0	0	0	1
F8WC54;A0AVL1;Q13443-2;Q13443	F8WC54;A0AVL1;Q13443-2;Q13443	1;1;1;1	1;1;1;1	1;1;1;1	Disintegrin and metalloproteinase domain-containing protein 9	ADAM9	;;;	4	1	1	1	0	1	0	0	0	1	0	0	0	0	0	1	1	0	1	1	0	1	0	0	0	1	0	0	0	0	0	1	1	0	1	1	0	1	0	0	0	1
F8WF48;Q3KR08;A0JLN5;R9WWI7;D3DNQ1;Q99442;F8WCJ7	F8WF48;Q3KR08;A0JLN5;R9WWI7;D3DNQ1;Q99442;F8WCJ7	2;2;2;2;2;2;1	2;2;2;2;2;2;1	2;2;2;2;2;2;1	Translocation protein SEC62	SEC62;TLOC1	;;;;;;	7	2	2	2	0	1	0	0	0	0	0	0	0	0	0	0	1	0	1	0	0	1	0	0	0	0	0	0	0	0	0	0	1	0	1	0	0	1	0	0	0	0
A0JLQ2;E7ERX9;D3DSU3;Q9NQT8	A0JLQ2;E7ERX9;D3DSU3;Q9NQT8	4;4;4;4	2;2;2;2	2;2;2;2	Kinesin-like protein;Kinesin-like protein KIF13B	KIF13B	;;;	4	4	2	2	1	2	0	0	1	1	1	1	1	2	1	1	2	1	2	0	1	1	0	0	1	1	1	1	1	1	1	1	2	1	2	0	1	1	0	0	1	1
A0JLR1	A0JLR1	1	1	1		FBXO18		1	1	1	1	0	0	0	0	0	0	1	0	0	0	0	1	0	0	0	0	0	0	0	0	0	0	1	0	0	0	0	1	0	0	0	0	0	0	0	0	0	0
B4DS26;B4DSB8;B4DGU2;A0JLS9;B2RBI8;Q13088;P37275-3;P37275-4;P37275-5;P37275;P37275-2;H0YMD3;Q32Q63	B4DS26;B4DSB8;B4DGU2;A0JLS9;B2RBI8;Q13088;P37275-3;P37275-4;P37275-5;P37275;P37275-2;H0YMD3;Q32Q63	2;2;2;2;2;2;2;2;2;2;2;1;1	2;2;2;2;2;2;2;2;2;2;2;1;1	2;2;2;2;2;2;2;2;2;2;2;1;1	Zinc finger E-box-binding homeobox 1	ZEB1	;;;;;;;;;;;;	13	2	2	2	1	0	0	0	1	0	0	0	0	2	0	1	2	0	1	0	1	0	0	0	1	0	0	0	0	2	0	1	2	0	1	0	1	0	0	0	1	0
Q05BI1;A0JLT1;A8K818;O15446;O15446-2	Q05BI1;A0JLT1;A8K818;O15446;O15446-2	4;4;4;4;4	4;4;4;4;4	4;4;4;4;4	DNA-directed RNA polymerase I subunit RPA34	CD3EAP	;;;;	5	4	4	4	0	0	0	0	0	0	0	0	0	1	1	1	2	0	1	0	0	0	0	0	0	0	0	0	0	1	1	1	2	0	1	0	0	0	0	0	0	0
A0JNT2;CON__Q6NT21;P78385;CON__O43790;B4DN72;A8K872;CON__P78385;CON__Q14533;O43790;A0A087X106;Q14533;A6NCN2;U3KPR1;Q9NSB5;Q9NSB0	A0JNT2;CON__Q6NT21;P78385;CON__O43790;B4DN72;A8K872;CON__P78385;CON__Q14533;O43790;A0A087X106;Q14533;A6NCN2	12;12;12;11;11;11;11;11;11;10;10;8;3;2;2	11;11;11;10;10;10;10;10;10;9;9;8;2;2;2	2;2;2;2;2;2;1;2;2;2;2;0;1;1;1	Keratin, type II cuticular Hb3;Keratin, type II cuticular Hb6;Keratin, type II cuticular Hb1;Putative keratin-87 protein	KRT83;KRT86;KRT81;KRT87P	;;;;;;;;;;;	15	12	11	2	0	0	1	1	0	0	11	0	1	0	0	0	0	1	0	1	0	0	0	0	0	0	11	0	0	0	0	0	0	0	0	0	0	0	0	0	0	0
A0JNW5;Q63HQ7;A0A0C4DGH6;A0JNW5-2	A0JNW5;Q63HQ7;A0A0C4DGH6;A0JNW5-2	2;1;1;1	2;1;1;1	2;1;1;1	UHRF1-binding protein 1-like	UHRF1BP1L;DKFZp686A1736	;;;	4	2	2	2	0	0	0	0	0	1	0	0	0	1	0	0	2	0	1	0	0	0	0	0	0	1	0	0	0	1	0	0	2	0	1	0	0	0	0	0	0	1
A0PJ87;J3QSV6;A0PJ61;Q32Q62;O76021;I3L3C4;I3L3U9	A0PJ87;J3QSV6;A0PJ61;Q32Q62;O76021;I3L3C4;I3L3U9	2;2;2;2;2;1;1	2;2;2;2;2;1;1	2;2;2;2;2;1;1	Ribosomal L1 domain-containing protein 1	RSL1D1	;;;;;;	7	2	2	2	0	0	0	0	0	0	0	0	0	2	0	0	1	0	0	0	0	0	0	0	0	0	0	0	0	2	0	0	1	0	0	0	0	0	0	0	0	0
A0PJ92;A8K9K6;O00567;H0Y653;H0YDU4;Q9BSN3;Q5JXT2	A0PJ92;A8K9K6;O00567;H0Y653;H0YDU4	4;4;4;3;3;1;1	4;4;4;3;3;1;1	4;4;4;3;3;1;1	Nucleolar protein 56	NOP56	;;;;	7	4	4	4	0	1	0	0	0	0	0	0	0	0	2	0	1	0	3	0	0	1	0	0	0	0	0	0	0	0	2	0	1	0	3	0	0	1	0	0	0	0
A0PJB6;B3KQ62;H0Y7V5;Q496Y1;Q7Z3E2	A0PJB6;B3KQ62;H0Y7V5;Q496Y1;Q7Z3E2	3;3;3;3;3	3;3;3;3;3	3;3;3;3;3	Coiled-coil domain-containing protein 186	C10orf118;CCDC186	;;;;	5	3	3	3	0	0	0	0	0	1	0	0	0	0	1	0	3	0	1	0	0	0	0	0	0	1	0	0	0	0	1	0	3	0	1	0	0	0	0	0	0	1
Q8IUV3;A0PJM7;Q96LB3;E5RGX6;E5RJK3;E5RIF0;E5RH29;Q96LB3-2	Q8IUV3;A0PJM7;Q96LB3;E5RGX6;E5RJK3;E5RIF0;E5RH29;Q96LB3-2	2;2;2;1;1;1;1;1	2;2;2;1;1;1;1;1	2;2;2;1;1;1;1;1	Intraflagellar transport protein 74 homolog	IFT74	;;;;;;;	8	2	2	2	0	0	0	0	0	0	0	0	0	0	0	0	1	0	1	0	0	0	0	0	0	0	0	0	0	0	0	0	1	0	1	0	0	0	0	0	0	0
CON__P13646-1;A1A4E9;A8K2H9;B4DL17	CON__P13646-1;A1A4E9;A8K2H9;B4DL17	12;12;11;10	1;1;1;1	1;1;1;1		KRT13	;;;	4	12	1	1	3	4	4	10	4	3	4	4	1	1	2	2	3	3	3	9	0	0	0	1	0	0	0	0	0	0	0	0	0	0	0	1	0	0	0	1	0	0
A1A4S6;B4E2W2	A1A4S6;B4E2W2	2;1	2;1	2;1	Rho GTPase-activating protein 10	ARHGAP10	;	2	2	2	2	0	1	0	0	0	1	0	0	0	2	1	0	1	0	2	0	0	1	0	0	0	1	0	0	0	2	1	0	1	0	2	0	0	1	0	0	0	1
A1L020;A8E632;B3KTW5;M9T4I7;S4R446;Q6ZN04;Q86XN8;Q5U5Q3;Q86XN8-2;Q86XN8-3	A1L020	3;1;1;1;1;1;1;1;1;1	3;1;1;1;1;1;1;1;1;1	3;1;1;1;1;1;1;1;1;1	RNA-binding protein MEX3A	MEX3A		10	3	3	3	0	1	0	0	3	0	0	0	0	0	0	1	0	0	0	0	0	1	0	0	3	0	0	0	0	0	0	1	0	0	0	0	0	1	0	0	3	0
A1L0S7;B7Z6H8;E7ERH1;E7EMG1;Q9HBL0-2;C9J8K5;Q86VB0;Q9NV48;C9JFT7;C9JI43;C9JZT0	A1L0S7;B7Z6H8	26;17;8;4;4;3;3;3;2;2;1	1;0;1;1;1;1;0;0;0;0;0	1;0;1;1;1;1;0;0;0;0;0		TNS1	;	11	26	1	1	7	6	1	1	6	9	1	0	1	17	14	3	15	5	18	1	0	0	0	0	1	0	0	0	0	1	1	0	1	0	1	0	0	0	0	0	1	0
A1L3A7;Q7Z417	A1L3A7;Q7Z417	4;4	4;4	4;4	Nuclear fragile X mental retardation-interacting protein 2	NUFIP2	;	2	4	4	4	0	2	0	0	0	0	0	0	0	3	1	1	1	0	2	0	0	2	0	0	0	0	0	0	0	3	1	1	1	0	2	0	0	2	0	0	0	0
A1L3A9;B9A6K8;Q66K14-2;Q66K14;B3KM54;B3KQE0;Q9BW24;G3V133;Q6ZT07;H0YB08;B3KMA7;B3KW15;H0YB58;E5RIN2;B4E3K0	A1L3A9;B9A6K8;Q66K14-2;Q66K14	16;16;16;16;4;4;3;3;3;2;2;2;1;1;1	16;16;16;16;4;4;3;3;3;2;2;2;1;1;1	16;16;16;16;4;4;3;3;3;2;2;2;1;1;1	TBC1 domain family member 9B	TBC1D9B	;;;	15	16	16	16	0	4	0	0	2	3	0	0	0	8	4	2	9	0	7	0	0	4	0	0	2	3	0	0	0	8	4	2	9	0	7	0	0	4	0	0	2	3
A1L3Z9;Q2TAL8;Q9H9Z1;Q9NXG9	A1L3Z9;Q2TAL8;Q9H9Z1;Q9NXG9	2;2;1;1	2;2;1;1	2;2;1;1	Glutamine-rich protein 1	QRICH1	;;;	4	2	2	2	1	1	0	0	1	0	0	0	0	2	1	1	1	0	1	0	1	1	0	0	1	0	0	0	0	2	1	1	1	0	1	0	1	1	0	0	1	0
A1L407;P22492;Q4VB24;B2R984;A3R0T8;A3R0T7;P16403;Q02539;P10412;P16402	A1L407;P22492;Q4VB24;B2R984;A3R0T8;A3R0T7;P16403;Q02539;P10412;P16402	2;2;1;1;1;1;1;1;1;1	2;2;1;1;1;1;1;1;1;1	2;2;1;1;1;1;1;1;1;1	Histone H1t;Histone H1.2;Histone H1.1;Histone H1.4;Histone H1.3	HIST1H1T;HIST1H1E;HIST1H1C;HIST1H1A;HIST1H1D	;;;;;;;;;	10	2	2	2	0	0	0	0	1	0	0	1	0	0	0	1	0	1	0	0	0	0	0	0	1	0	0	1	0	0	0	1	0	1	0	0	0	0	0	0	1	0
A1X283;G3V144	A1X283	9;4	7;2	7;2	SH3 and PX domain-containing protein 2B	SH3PXD2B		2	9	7	7	2	3	0	0	2	3	0	0	0	4	3	1	6	0	5	0	2	1	0	0	1	1	0	0	0	3	2	1	6	0	5	0	2	1	0	0	1	1
A2A2Q9;Q9Y312	A2A2Q9;Q9Y312	3;3	3;3	3;3	Protein AAR2 homolog	AAR2	;	2	3	3	3	0	0	0	0	0	0	0	0	0	1	1	0	0	0	1	1	0	0	0	0	0	0	0	0	0	1	1	0	0	0	1	1	0	0	0	0	0	0
Q96DV6;A2A3R6;P62753;A2A3R7;A2A3R5;Q9BZU1	Q96DV6;A2A3R6;P62753;A2A3R7;A2A3R5	4;4;4;3;2;1	4;4;4;3;2;1	4;4;4;3;2;1	40S ribosomal protein S6	RPS6	;;;;	6	4	4	4	1	1	0	0	1	0	0	0	1	2	3	1	3	1	1	0	1	1	0	0	1	0	0	0	1	2	3	1	3	1	1	0	1	1	0	0	1	0
A2BEK1;O60927;Q5SRK2	A2BEK1;O60927;Q5SRK2	2;2;1	2;2;1	2;2;1	Protein phosphatase 1 regulatory subunit 11	PPP1R11	;;	3	2	2	2	0	0	0	0	0	0	0	0	0	1	2	0	1	0	0	0	0	0	0	0	0	0	0	0	0	1	2	0	1	0	0	0	0	0	0	0	0	0
A2I829;Q6NUN2;A3F769;A3F768;O15226;O15226-2;A0A087WXT2;A2I832;A2I831	A2I829;Q6NUN2;A3F769;A3F768;O15226;O15226-2;A0A087WXT2	4;4;4;4;4;4;2;1;1	4;4;4;4;4;4;2;1;1	4;4;4;4;4;4;2;1;1	NF-kappa-B-repressing factor	NKRF;NRF	;;;;;;	9	4	4	4	0	0	0	0	0	0	0	0	0	2	1	0	2	0	1	0	0	0	0	0	0	0	0	0	0	2	1	0	2	0	1	0	0	0	0	0	0	0
G1UI26;A2RRP1-2;A2RRP1;H0Y5G7	G1UI26;A2RRP1-2;A2RRP1	3;3;3;1	3;3;3;1	3;3;3;1	Neuroblastoma-amplified sequence	NBAS	;;	4	3	3	3	0	0	0	0	0	0	0	0	0	1	0	0	2	0	1	0	0	0	0	0	0	0	0	0	0	1	0	0	2	0	1	0	0	0	0	0	0	0
B7ZLP8;A2RTX5-2;A2RTX5	B7ZLP8;A2RTX5-2;A2RTX5	1;1;1	1;1;1	1;1;1	Probable threonine--tRNA ligase 2, cytoplasmic	TARSL2	;;	3	1	1	1	0	0	0	0	0	0	0	0	0	0	0	0	1	0	1	0	0	0	0	0	0	0	0	0	0	0	0	0	1	0	1	0	0	0	0	0	0	0
B7ZM87;A2RUF3;O75044;Q5VZB5;A0A075B7B5;B7Z3G4;B4DDU0;Q5VZB4;B4DFE5;P0DMP2;P0DJJ0;A0A075B743;A0A075B7E6;B1AKK3;B3KM24;Q5VZB3;A0A075B7E9;E9PDX4;A0A087X0L1;A0A087WW56;A0A087X1G6;A0A075B7C8	B7ZM87;A2RUF3;O75044;Q5VZB5;A0A075B7B5;B7Z3G4;B4DDU0;Q5VZB4	14;14;14;13;12;11;9;8;5;5;5;4;4;3;2;2;2;2;2;2;1;1	13;13;13;12;11;10;8;7;5;5;5;4;4;3;2;2;2;2;2;2;1;1	13;13;13;12;11;10;8;7;5;5;5;4;4;3;2;2;2;2;2;2;1;1	SLIT-ROBO Rho GTPase-activating protein 2	SRGAP2	;;;;;;;	22	14	13	13	4	10	0	0	6	5	2	0	2	5	5	6	7	1	4	1	3	9	0	0	5	4	1	0	1	4	4	5	6	0	3	0	3	9	0	0	5	4
H0YAY3;E9PF32;A2RUS2-2;A2RUS2;H0YBH5;B3KRG7;H0YBK9;E5RHH2;E5RI43;A2RUS2-3	H0YAY3;E9PF32;A2RUS2-2;A2RUS2	9;9;9;9;2;2;1;1;1;1	9;9;9;9;2;2;1;1;1;1	9;9;9;9;2;2;1;1;1;1	DENN domain-containing protein 3	DENND3	;;;	10	9	9	9	0	4	0	0	0	1	1	0	0	1	0	0	0	0	5	2	0	4	0	0	0	1	1	0	0	1	0	0	0	0	5	2	0	4	0	0	0	1
A2VCK8;P62328	A2VCK8;P62328	1;1	1;1	1;1	Thymosin beta-4;Hematopoietic system regulatory peptide	TMSB4X	;	2	1	1	1	0	0	0	0	0	0	0	1	0	0	0	0	0	0	0	1	0	0	0	0	0	0	0	1	0	0	0	0	0	0	0	1	0	0	0	0	0	0
A2VCL1;Q6UVK1	A2VCL1;Q6UVK1	3;3	3;3	3;3	Chondroitin sulfate proteoglycan 4	CSPG4	;	2	3	3	3	1	2	0	0	1	1	0	0	1	0	0	0	0	0	0	0	1	2	0	0	1	1	0	0	1	0	0	0	0	0	0	0	1	2	0	0	1	1
A3KPE3;W6CJ52;C6KMR8;Q12948;Q8WXT4;I6ZVX6;O43638	A3KPE3;W6CJ52;C6KMR8;Q12948;Q8WXT4;I6ZVX6;O43638	2;2;2;2;1;1;1	2;2;2;2;1;1;1	1;1;1;1;0;0;0	Forkhead box protein C1;Forkhead box protein S1	FOXC1;FOXC2;FOXS1	;;;;;;	7	2	2	1	0	0	0	0	1	0	0	0	0	0	0	0	0	0	1	0	0	0	0	0	1	0	0	0	0	0	0	0	0	0	1	0	0	0	0	0	0	0
W8DXU8;A3QNQ0;D2JYI1;P37173;P37173-2;W8DYQ2;W8DYI2;W8DXL6;A0A0S2Z539;W8DY43;A0A0S2Z4H5;B4E2S6	W8DXU8;A3QNQ0;D2JYI1;P37173;P37173-2;W8DYQ2;W8DYI2;W8DXL6;A0A0S2Z539;W8DY43;A0A0S2Z4H5;B4E2S6	2;2;2;2;2;1;1;1;1;1;1;1	2;2;2;2;2;1;1;1;1;1;1;1	2;2;2;2;2;1;1;1;1;1;1;1	Receptor protein serine/threonine kinase;TGF-beta receptor type-2;Serine/threonine-protein kinase receptor	TGFBR2	;;;;;;;;;;;	12	2	2	2	0	0	0	0	0	0	0	0	0	1	1	0	0	0	0	0	0	0	0	0	0	0	0	0	0	1	1	0	0	0	0	0	0	0	0	0	0	0
Q53GU1;B2RDR4;A4D0U5;Q9UGI8-2;Q9UGI8;B7Z6L5;Q9Y423;B7Z5L5;H7BYK1;E0X098	Q53GU1;B2RDR4;A4D0U5;Q9UGI8-2;Q9UGI8;B7Z6L5	3;3;3;3;3;2;1;1;1;1	3;3;3;3;3;2;1;1;1;1	3;3;3;3;3;2;1;1;1;1	Testin	TES	;;;;;	10	3	3	3	1	0	0	0	0	0	0	0	0	1	0	0	0	0	1	0	1	0	0	0	0	0	0	0	0	1	0	0	0	0	1	0	1	0	0	0	0	0
Q53GE2;Q53GC7;A4D0V4;P47755;F8W9N7;C9JUG7;P47755-2;A0A0D9SET8;B4DE01;F8WED3	Q53GE2;Q53GC7;A4D0V4;P47755;F8W9N7;C9JUG7;P47755-2;A0A0D9SET8;B4DE01	7;7;7;7;6;5;5;4;4;1	7;7;7;7;6;5;5;4;4;1	6;6;6;6;5;4;4;3;4;1	F-actin-capping protein subunit alpha-2	CAPZA2	;;;;;;;;	10	7	7	6	1	1	2	1	2	2	3	2	2	5	3	0	3	3	4	1	1	1	2	1	2	2	3	2	2	5	3	0	3	3	4	1	0	0	1	0	1	1
A4D177;Q13185;C9JMM0;B8ZZ43;S4R2Y4;K7ELA4;B5MD17;J3KS05;Q6IBN6;P83916	A4D177;Q13185	5;5;2;2;2;1;1;1;1;1	5;5;2;2;2;1;1;1;1;1	5;5;2;2;2;1;1;1;1;1	Chromobox protein homolog 3	CBX3	;	10	5	5	5	4	4	1	0	3	1	0	0	2	2	1	2	1	0	2	0	4	4	1	0	3	1	0	0	2	2	1	2	1	0	2	0	4	4	1	0	3	1
H0YMV8;A4D1G5;Q71UM5;P42677;C9J1C5;Q5T4L4;C9JLI6	H0YMV8;A4D1G5;Q71UM5;P42677;C9J1C5;Q5T4L4;C9JLI6	2;2;2;2;1;1;1	2;2;2;2;1;1;1	2;2;2;2;1;1;1	40S ribosomal protein S27;40S ribosomal protein S27-like	RPS27L;LOC392748;RPS27	;;;;;;	7	2	2	2	1	1	0	0	0	0	0	0	0	1	1	0	0	0	0	0	1	1	0	0	0	0	0	0	0	1	1	0	0	0	0	0	1	1	0	0	0	0
A4D1N4;C9JRZ6;Q9NX63;B7Z1X9;F8WAR4;F8WD73	A4D1N4;C9JRZ6;Q9NX63;B7Z1X9;F8WAR4	7;7;7;4;4;1	7;7;7;4;4;1	7;7;7;4;4;1	MICOS complex subunit MIC19	CHCHD3	;;;;	6	7	7	7	4	6	2	1	3	4	2	0	3	5	4	2	5	0	5	1	4	6	2	1	3	4	2	0	3	5	4	2	5	0	5	1	4	6	2	1	3	4
C9J1X0;A4D1P6-3;A4D1P6-2;A4D1P6;A0A024R751	C9J1X0;A4D1P6-3;A4D1P6-2;A4D1P6;A0A024R751	2;2;2;2;1	2;2;2;2;1	2;2;2;2;1	WD repeat-containing protein 91	WDR91;HSPC049	;;;;	5	2	2	2	0	2	0	0	0	0	0	0	0	2	1	1	2	0	2	0	0	2	0	0	0	0	0	0	0	2	1	1	2	0	2	0	0	2	0	0	0	0
Q96RH0;A4D1Q0;P08172	Q96RH0;A4D1Q0;P08172	2;2;2	2;2;2	2;2;2	Muscarinic acetylcholine receptor;Muscarinic acetylcholine receptor M2	CHRM2	;;	3	2	2	2	0	0	0	0	0	2	0	0	0	2	0	0	0	0	2	0	0	0	0	0	0	2	0	0	0	2	0	0	0	0	2	0	0	0	0	0	0	2
A4D1Z4;A0A024R817;U3KQ26;O43299-3	A4D1Z4	9;3;1;1	4;3;0;1	0;0;0;0		KIAA0415		4	9	4	0	3	3	0	0	4	0	1	0	0	2	4	1	2	0	5	0	0	0	0	0	0	0	0	0	0	1	2	0	1	0	3	0	0	0	0	0	0	0
A4D275;O15143;C9JBJ7;C9K057;C9J4Z7;F8VXW2;C9JEY1;C9JQM8;C9JFG9;C9J6C8	A4D275;O15143	4;4;1;1;1;1;1;1;1;1	4;4;1;1;1;1;1;1;1;1	4;4;1;1;1;1;1;1;1;1	Actin-related protein 2/3 complex subunit 1B	ARPC1B	;	10	4	4	4	0	2	0	0	1	3	0	0	0	2	0	1	2	1	3	0	0	2	0	0	1	3	0	0	0	2	0	1	2	1	3	0	0	2	0	0	1	3
Q9UES0;B5BU81;A4D2J0;O15498-2;O15498	Q9UES0;B5BU81;A4D2J0;O15498-2;O15498	2;2;2;2;2	2;2;2;2;2	2;2;2;2;2	Synaptobrevin homolog YKT6	YKT6	;;;;	5	2	2	2	0	0	1	0	0	0	0	0	0	1	0	0	0	0	1	0	0	0	1	0	0	0	0	0	0	1	0	0	0	0	1	0	0	0	1	0	0	0
A4D2P1;A4D2P0;P63000;P63000-2;A4D2P2;A0A024R9T5;P60763	A4D2P1;A4D2P0;P63000;P63000-2;A4D2P2;A0A024R9T5;P60763	7;7;7;7;6;4;4	7;7;7;7;6;4;4	3;3;3;3;3;3;1	Ras-related C3 botulinum toxin substrate 1;Ras-related C3 botulinum toxin substrate 3	RAC1;hCG_20693;RAC3	;;;;;;	7	7	7	3	2	6	0	0	3	5	3	1	0	6	4	4	5	4	5	2	2	6	0	0	3	5	3	1	0	6	4	4	5	4	5	2	1	3	0	0	1	2
A4FU77;O75643;Q9H8B9	A4FU77;O75643;Q9H8B9	2;2;1	2;2;1	2;2;1	U5 small nuclear ribonucleoprotein 200 kDa helicase	SNRNP200	;;	3	2	2	2	0	0	0	0	0	0	0	0	0	0	0	0	0	0	2	0	0	0	0	0	0	0	0	0	0	0	0	0	0	0	2	0	0	0	0	0	0	0
A4FUT8;Q7LBC6-2;Q7LBC6	A4FUT8;Q7LBC6-2;Q7LBC6	2;2;2	2;2;2	2;2;2	Lysine-specific demethylase 3B	JMJD1B;KDM3B	;;	3	2	2	2	0	1	0	0	0	0	0	0	0	0	0	0	0	0	1	0	0	1	0	0	0	0	0	0	0	0	0	0	0	0	1	0	0	1	0	0	0	0
A4FVC0;Q9UKV8-2;Q9UKV8	A4FVC0;Q9UKV8-2;Q9UKV8	4;4;4	4;4;4	3;3;3	Protein argonaute;Protein argonaute-2	EIF2C2;AGO2	;;	3	4	4	3	0	0	0	0	0	0	0	0	0	2	1	0	1	0	1	0	0	0	0	0	0	0	0	0	0	2	1	0	1	0	1	0	0	0	0	0	0	0
A4LAA3;P46100-2;P46100-5;P46100-3;P46100-4;P46100;A0A096LNX6;A0A096LNN3;B4DLE1;B4DHH8;A0A096LNW1;A0A096LNL9;P46100-6	A4LAA3;P46100-2;P46100-5;P46100-3;P46100-4;P46100	3;3;3;3;3;3;1;1;1;1;1;1;1	3;3;3;3;3;3;1;1;1;1;1;1;1	3;3;3;3;3;3;1;1;1;1;1;1;1	Transcriptional regulator ATRX	ATRX	;;;;;	13	3	3	3	1	0	0	0	0	0	0	0	0	0	1	0	1	0	1	0	1	0	0	0	0	0	0	0	0	0	1	0	1	0	1	0	1	0	0	0	0	0
B4DFY5;A4QPA9;Q02750-2;Q02750	B4DFY5;A4QPA9;Q02750-2;Q02750	1;1;1;1	1;1;1;1	1;1;1;1	Dual specificity mitogen-activated protein kinase kinase 1	MAP2K1	;;;	4	1	1	1	0	0	0	0	0	1	0	0	1	1	1	0	1	1	1	0	0	0	0	0	0	1	0	0	1	1	1	0	1	1	1	0	0	0	0	0	0	1
A5D8W8;Q9UJ14;A0PJJ9;A4FU32;A2A2G5;B4DRZ0;Q9UJ14-5;Q6ZVB2;Q9UJ14-4	A5D8W8;Q9UJ14;A0PJJ9;A4FU32;A2A2G5;B4DRZ0;Q9UJ14-5	5;5;4;4;3;3;3;2;1	5;5;4;4;3;3;3;2;1	5;5;4;4;3;3;3;2;1	Gamma-glutamyltransferase 7;Gamma-glutamyltransferase 7 heavy chain;Gamma-glutamyltransferase 7 light chain	GGT7	;;;;;;	9	5	5	5	0	4	0	0	0	1	1	0	0	1	0	0	0	0	1	1	0	4	0	0	0	1	1	0	0	1	0	0	0	0	1	1	0	4	0	0	0	1
A5PL36;O94966-7;O94966-6;O94966-5;A0A024R2T9;O94966-4;O94966-3;O94966;E7EST9;B5MEG5;E7ESU0;A0A0A0MR08;O94966-2;H0YB23	A5PL36;O94966-7;O94966-6;O94966-5;A0A024R2T9;O94966-4;O94966-3;O94966;E7EST9;B5MEG5;E7ESU0	8;8;8;8;7;7;7;7;6;6;5;3;3;1	8;8;8;8;7;7;7;7;6;6;5;3;3;1	5;5;5;5;5;5;5;5;5;5;5;0;0;0	Ubiquitin carboxyl-terminal hydrolase;Ubiquitin carboxyl-terminal hydrolase 19	USP19	;;;;;;;;;;	14	8	8	5	0	1	0	0	0	0	0	0	0	4	1	0	3	0	6	0	0	1	0	0	0	0	0	0	0	4	1	0	3	0	6	0	0	1	0	0	0	0
W4VSQ7;K7EQK5;K7EPF8;K7EIX3;A5PLM3;K7EK09;K7EMM5;K7EMI4;Q63HM1;Q63HM1-2	W4VSQ7;K7EQK5;K7EPF8;K7EIX3;A5PLM3;K7EK09;K7EMM5;K7EMI4;Q63HM1;Q63HM1-2	1;1;1;1;1;1;1;1;1;1	1;1;1;1;1;1;1;1;1;1	1;1;1;1;1;1;1;1;1;1	Kynurenine formamidase	AFMID	;;;;;;;;;	10	1	1	1	0	0	0	0	0	0	0	0	1	0	0	0	0	0	0	0	0	0	0	0	0	0	0	0	1	0	0	0	0	0	0	0	0	0	0	0	0	0
A5XEJ5	A5XEJ5	2	1	1		PLEKHA6		1	2	1	1	0	0	0	1	0	0	0	0	0	0	0	0	1	0	0	0	0	0	0	1	0	0	0	0	0	0	0	0	0	0	0	0	0	0	0	1	0	0
B4DYL7;A5YKK6-3;A5YKK6-2;A5YKK6;H3BMZ2	B4DYL7;A5YKK6-3;A5YKK6-2;A5YKK6;H3BMZ2	2;2;2;2;1	2;2;2;2;1	2;2;2;2;1	CCR4-NOT transcription complex subunit 1	CNOT1	;;;;	5	2	2	2	0	0	0	0	0	0	0	0	0	0	0	0	1	0	2	0	0	0	0	0	0	0	0	0	0	0	0	0	1	0	2	0	0	0	0	0	0	0
A6H8W6;O43166-3;O43166-2;O43166;F5GYF8;B4DYX7	A6H8W6;O43166-3;O43166-2;O43166;F5GYF8;B4DYX7	2;2;2;2;1;1	2;2;2;2;1;1	2;2;2;2;1;1	Signal-induced proliferation-associated 1-like protein 1	SIPA1L1	;;;;;	6	2	2	2	0	0	0	0	0	0	0	0	0	0	0	0	2	0	0	0	0	0	0	0	0	0	0	0	0	0	0	0	2	0	0	0	0	0	0	0	0	0
H0YEY4;A6NCQ0;A6NJU6;A6NFX8;Q9UKK9	H0YEY4;A6NCQ0;A6NJU6;A6NFX8;Q9UKK9	1;1;1;1;1	1;1;1;1;1	1;1;1;1;1	ADP-sugar pyrophosphatase	NUDT5	;;;;	5	1	1	1	0	0	0	0	0	0	0	0	0	1	1	0	1	0	1	0	0	0	0	0	0	0	0	0	0	1	1	0	1	0	1	0	0	0	0	0	0	0
A6NDG6;H3BV17	A6NDG6	8;1	8;1	8;1	Phosphoglycolate phosphatase	PGP		2	8	8	8	2	3	0	0	0	3	1	0	0	4	1	2	3	2	6	1	2	3	0	0	0	3	1	0	0	4	1	2	3	2	6	1	2	3	0	0	0	3
A6NDU8;A0A0C4DGW6	A6NDU8	5;1	5;1	5;1	UPF0600 protein C5orf51	C5orf51		2	5	5	5	1	1	1	0	0	2	0	1	0	4	2	1	1	0	3	0	1	1	1	0	0	2	0	1	0	4	2	1	1	0	3	0	1	1	1	0	0	2
A6NEM2;P51610-2;P51610;P51610-4;H7C1C4;Q05C05;P51610-3;B4DKE2;Q53FE7;Q9Y5Z7	A6NEM2;P51610-2;P51610;P51610-4	12;12;12;12;5;2;2;1;1;1	12;12;12;12;5;2;2;1;1;1	12;12;12;12;5;2;2;1;1;1	Host cell factor 1;HCF N-terminal chain 1;HCF N-terminal chain 2;HCF N-terminal chain 3;HCF N-terminal chain 4;HCF N-terminal chain 5;HCF N-terminal chain 6;HCF C-terminal chain 1;HCF C-terminal chain 2;HCF C-terminal chain 3;HCF C-terminal chain 4;HCF C-terminal chain 5;HCF C-terminal chain 6	HCFC1	;;;	10	12	12	12	5	3	2	0	4	2	1	0	2	3	2	3	4	1	7	1	5	3	2	0	4	2	1	0	2	3	2	3	4	1	7	1	5	3	2	0	4	2
A6NF51;V9HWF9;O95861-4;O95861;O95861-2;O95861-3;B7Z9J7;F8VVW8;F8VZG4;F8W1J0	A6NF51;V9HWF9;O95861-4;O95861;O95861-2;O95861-3;B7Z9J7	4;4;4;4;4;3;2;1;1;1	4;4;4;4;4;3;2;1;1;1	4;4;4;4;4;3;2;1;1;1	3(2),5-bisphosphate nucleotidase 1	BPNT1;HEL20	;;;;;;	10	4	4	4	0	0	0	0	0	1	0	0	1	2	2	1	2	1	4	0	0	0	0	0	0	1	0	0	1	2	2	1	2	1	4	0	0	0	0	0	0	1
F2Z328;A6NGJ0;P51808	F2Z328;A6NGJ0;P51808	1;1;1	1;1;1	1;1;1	Dynein light chain Tctex-type 3	DYNLT3	;;	3	1	1	1	0	1	0	0	0	0	1	1	1	1	0	0	0	0	1	0	0	1	0	0	0	0	1	1	1	1	0	0	0	0	1	0	0	1	0	0	0	0
A6NHR9;J3KTL8;A6NHR9-2;A6NHR9-3	A6NHR9;J3KTL8;A6NHR9-2;A6NHR9-3	7;6;6;5	7;6;6;5	7;6;6;5	Structural maintenance of chromosomes flexible hinge domain-containing protein 1	SMCHD1	;;;	4	7	7	7	0	1	0	0	0	0	0	0	0	0	0	1	1	0	6	0	0	1	0	0	0	0	0	0	0	0	0	1	1	0	6	0	0	1	0	0	0	0
J3KRK9;J3QL85;A6NIZ0;B4DS41;Q9GZM8-3;Q9GZM8;Q9GZM8-2	J3KRK9;J3QL85;A6NIZ0;B4DS41;Q9GZM8-3;Q9GZM8;Q9GZM8-2	1;1;1;1;1;1;1	1;1;1;1;1;1;1	1;1;1;1;1;1;1	Nuclear distribution protein nudE-like 1	NDEL1	;;;;;;	7	1	1	1	0	0	0	0	0	0	0	0	0	0	0	0	1	0	1	0	0	0	0	0	0	0	0	0	0	0	0	0	1	0	1	0	0	0	0	0	0	0
J3QQT6;J3KS55;B3KTG4;A6NJA2;D3DUG9;B2RD79;P54578-2;P54578-3;P54578	J3QQT6;J3KS55;B3KTG4;A6NJA2;D3DUG9;B2RD79;P54578-2;P54578-3;P54578	1;1;1;1;1;1;1;1;1	1;1;1;1;1;1;1;1;1	1;1;1;1;1;1;1;1;1	Ubiquitin carboxyl-terminal hydrolase;Ubiquitin carboxyl-terminal hydrolase 14	USP14	;;;;;;;;	9	1	1	1	0	1	0	0	0	1	0	0	0	1	0	0	1	0	1	0	0	1	0	0	0	1	0	0	0	1	0	0	1	0	1	0	0	1	0	0	0	1
J3KNE0;Q7Z3J3;A6NKT7;B4DZH4	J3KNE0;Q7Z3J3;A6NKT7;B4DZH4	9;9;9;5	1;1;1;1	1;1;1;1	RanBP2-like and GRIP domain-containing protein 4;RanBP2-like and GRIP domain-containing protein 3	RGPD3;RGPD4	;;;	4	9	1	1	0	2	0	0	3	0	0	1	0	2	0	0	2	0	3	0	0	1	0	0	1	0	0	1	0	0	0	0	0	0	0	0	0	1	0	0	1	0
A8K5F7;A6NML8;K4DI95;Q17R91;C9J6U3;B7ZLJ0;O60879-2;O60879-3;O60879	A8K5F7;A6NML8;K4DI95;Q17R91;C9J6U3;B7ZLJ0;O60879-2;O60879-3;O60879	2;2;2;2;2;2;2;2;2	2;2;2;2;2;2;2;2;2	2;2;2;2;2;2;2;2;2	Protein diaphanous homolog 2	DIAPH2	;;;;;;;;	9	2	2	2	0	0	0	0	0	0	0	0	0	1	1	0	1	0	1	0	0	0	0	0	0	0	0	0	0	1	1	0	1	0	1	0	0	0	0	0	0	0
A6NN40;Q2M3G4;Q2M3G4-2;C9JXU1	A6NN40;Q2M3G4;Q2M3G4-2;C9JXU1	4;4;3;2	4;4;3;2	4;4;3;2	Protein Shroom1	SHROOM1	;;;	4	4	4	4	1	2	0	0	0	1	0	0	0	2	0	1	2	0	3	0	1	2	0	0	0	1	0	0	0	2	0	1	2	0	3	0	1	2	0	0	0	1
A6NNK5;Q12888;Q12888-2;Q12888-3;B7Z3E7;A8KA50;C9JXV0;B3KVT9;H7BZY0;H7C3N7;M0R142;H7C151	A6NNK5;Q12888;Q12888-2;Q12888-3;B7Z3E7;A8KA50;C9JXV0	30;30;30;29;27;18;16;8;7;4;2;1	30;30;30;29;27;18;16;8;7;4;2;1	30;30;30;29;27;18;16;8;7;4;2;1	Tumor suppressor p53-binding protein 1	TP53BP1	;;;;;;	12	30	30	30	8	14	1	0	6	10	1	1	5	12	8	11	13	3	19	4	8	14	1	0	6	10	1	1	5	12	8	11	13	3	19	4	8	14	1	0	6	10
F6WIT2;A6PVN5;Q15257-3;Q15257-2;Q15257;Q5T949;Q5T948;A6PVN9;B4DZF8;A6PVN7;A6PVN8;C9IZ76;A6PVN6;Q15257-4;B7ZBQ0;Q68CR8;B4DLX5	F6WIT2;A6PVN5;Q15257-3;Q15257-2;Q15257;Q5T949;Q5T948;A6PVN9;B4DZF8;A6PVN7;A6PVN8;C9IZ76;A6PVN6;Q15257-4	4;4;4;4;4;3;3;3;3;2;2;2;2;2;1;1;1	4;4;4;4;4;3;3;3;3;2;2;2;2;2;1;1;1	4;4;4;4;4;3;3;3;3;2;2;2;2;2;1;1;1	Serine/threonine-protein phosphatase 2A activator	PPP2R4	;;;;;;;;;;;;;	17	4	4	4	0	2	0	0	0	3	0	0	0	1	0	0	1	0	1	0	0	2	0	0	0	3	0	0	0	1	0	0	1	0	1	0	0	2	0	0	0	3
A6PW57;Q99755-2;Q99755-4;Q99755-3;Q99755;B4DY52;Q7KYT4;B4DVZ9;O14986-3;O14986;O14986-2;O60331-4;O60331;O60331-2;O60331-3;A2A3N6	A6PW57;Q99755-2;Q99755-4;Q99755-3;Q99755;B4DY52;Q7KYT4;B4DVZ9;O14986-3;O14986;O14986-2;O60331-4;O60331;O60331-2;O60331-3;A2A3N6	2;2;2;2;2;1;1;1;1;1;1;1;1;1;1;1	2;2;2;2;2;1;1;1;1;1;1;1;1;1;1;1	2;2;2;2;2;1;1;1;1;1;1;1;1;1;1;1	Phosphatidylinositol 4-phosphate 5-kinase type-1 alpha;Phosphatidylinositol 4-phosphate 5-kinase type-1 beta;Phosphatidylinositol 4-phosphate 5-kinase type-1 gamma;Putative PIP5K1A and PSMD4-like protein	PIP5K1A;STM7;PIP5K1B;PIP5K1C;PIPSL	;;;;;;;;;;;;;;;	16	2	2	2	0	0	0	0	0	1	0	0	0	2	1	0	1	0	2	0	0	0	0	0	0	1	0	0	0	2	1	0	1	0	2	0	0	0	0	0	0	1
B3KTR9;A6XAA7;O60565-2;O60565	B3KTR9;A6XAA7;O60565-2;O60565	1;1;1;1	1;1;1;1	1;1;1;1	Gremlin;Gremlin-1	GREM1	;;;	4	1	1	1	0	0	0	0	0	0	0	0	0	0	0	0	1	0	1	0	0	0	0	0	0	0	0	0	0	0	0	0	1	0	1	0	0	0	0	0	0	0
A7E2F7;A0A140VJG6;Q9UDT6-2;Q9UDT6;Q7Z5B7;H7C4L6;O43666;Q6Q318;O43667	A7E2F7;A0A140VJG6;Q9UDT6-2;Q9UDT6	29;28;28;27;3;3;1;1;1	29;28;28;27;3;3;1;1;1	24;23;23;22;3;3;0;0;0	CAP-Gly domain-containing linker protein 2	CLIP2	;;;	9	29	29	24	12	15	1	1	13	4	2	1	2	5	6	7	12	2	13	3	12	15	1	1	13	4	2	1	2	5	6	7	12	2	13	3	10	12	1	0	11	3
E7EQL8;A7E2V7;B2RWN4;Q96RT7-2;Q96RT7-3;Q96RT7	E7EQL8;A7E2V7;B2RWN4;Q96RT7-2;Q96RT7-3;Q96RT7	2;2;2;2;2;2	2;2;2;2;2;2	2;2;2;2;2;2	Gamma-tubulin complex component 6	TUBGCP6	;;;;;	6	2	2	2	0	0	0	0	0	0	0	0	0	1	0	0	1	0	0	0	0	0	0	0	0	0	0	0	0	1	0	0	1	0	0	0	0	0	0	0	0	0
A7E2Y5;O75165;B3KN02	A7E2Y5;O75165;B3KN02	4;4;2	4;4;2	4;4;2	DnaJ homolog subfamily C member 13	DNAJC13	;;	3	4	4	4	0	0	0	0	0	0	0	0	0	3	0	0	1	0	2	0	0	0	0	0	0	0	0	0	0	3	0	0	1	0	2	0	0	0	0	0	0	0
A7K6Y5;Q8TDN4;A0A024RC20;Q8TDN4-4;Q8TDN4-2	A7K6Y5;Q8TDN4;A0A024RC20;Q8TDN4-4;Q8TDN4-2	2;2;1;1;1	2;2;1;1;1	2;2;1;1;1	CDK5 and ABL1 enzyme substrate 1	CABL1;CABLES1	;;;;	5	2	2	2	0	1	0	0	0	0	0	0	0	0	0	0	0	0	1	0	0	1	0	0	0	0	0	0	0	0	0	0	0	0	1	0	0	1	0	0	0	0
A7MAV4;Q7Z7E8-2;Q7Z7E8;E9PHD0;B4DFQ2;Q8WVN8-2;Q8WVN8-4;Q8WVN8-3;Q8WVN8	A7MAV4;Q7Z7E8-2;Q7Z7E8	3;3;3;1;1;1;1;1;1	3;3;3;1;1;1;1;1;1	3;3;3;1;1;1;1;1;1	Ubiquitin-conjugating enzyme E2 Q1	UBE2Q1	;;	9	3	3	3	0	1	0	0	0	0	0	0	0	2	0	0	0	0	1	0	0	1	0	0	0	0	0	0	0	2	0	0	0	0	1	0	0	1	0	0	0	0
A7MD96;Q8N3V7-2;Q8N3V7-3;B3KXB8;Q8N3V7	A7MD96;Q8N3V7-2;Q8N3V7-3;B3KXB8;Q8N3V7	21;21;16;15;15	21;21;16;15;15	21;21;16;15;15	Synaptopodin	SYNPO	;;;;	5	21	21	21	6	14	0	0	5	8	6	1	3	8	4	2	8	1	10	2	6	14	0	0	5	8	6	1	3	8	4	2	8	1	10	2	6	14	0	0	5	8
B1PL87;A8ASI8;B3KT21;P55957;P55957-2	B1PL87;A8ASI8;B3KT21;P55957;P55957-2	2;2;2;2;2	2;2;2;2;2	2;2;2;2;2	BH3-interacting domain death agonist;BH3-interacting domain death agonist p15;BH3-interacting domain death agonist p13;BH3-interacting domain death agonist p11	BID	;;;;	5	2	2	2	2	2	1	0	1	1	1	1	1	1	1	1	1	1	2	1	2	2	1	0	1	1	1	1	1	1	1	1	1	1	2	1	2	2	1	0	1	1
E9PLF1;E9PHN7;A8HT81;E9PHN6;Q0D2I8;F6XZQ7;P28161-2;P28161;H3BQT3;X5DNN9;B9ZVX7;X5D932;X5DR03;A0A140VKE3;A0A0A0MR85;E7EWW9;Q03013-3;P09488-2;Q03013-2;Q03013;P09488;Q9UE37;X5D7U4;E9PGV1;Q6ZSP8;Q5T8Q9;Q5T8R2;Q5T8R1;P46439	E9PLF1;E9PHN7;A8HT81;E9PHN6;Q0D2I8;F6XZQ7;P28161-2;P28161;H3BQT3;X5DNN9;B9ZVX7;X5D932;X5DR03;A0A140VKE3;A0A0A0MR85;E7EWW9;Q03013-3;P09488-2;Q03013-2;Q03013;P09488	4;4;4;4;4;4;4;4;2;2;2;2;2;2;2;2;2;2;2;2;2;1;1;1;1;1;1;1;1	3;3;3;3;3;3;3;3;2;2;2;2;2;2;2;2;2;2;2;2;2;0;1;1;0;0;0;0;0	3;3;3;3;3;3;3;3;2;2;2;2;2;2;2;2;2;2;2;2;2;0;1;1;0;0;0;0;0	Glutathione S-transferase Mu 2;Glutathione S-transferase Mu 4;Glutathione S-transferase Mu 1	GSTM2;GSTM1;GSTM4	;;;;;;;;;;;;;;;;;;;;	29	4	3	3	1	1	0	0	1	2	0	1	1	3	2	0	0	0	0	0	0	0	0	0	0	1	0	0	0	2	1	0	0	0	0	0	0	0	0	0	0	1
A8K0F7;Q8N0U8;Q8N0U8-2	A8K0F7;Q8N0U8;Q8N0U8-2	2;2;1	2;2;1	2;2;1	Vitamin K epoxide reductase complex subunit 1-like protein 1	VKORC1L1	;;	3	2	2	2	0	1	0	0	2	1	1	0	0	1	1	0	1	0	1	0	0	1	0	0	2	1	1	0	0	1	1	0	1	0	1	0	0	1	0	0	2	1
B7Z9G0;B4DKE5;A8KAP4;A8K0S6;O75143-4;O75143-2;O75143;O75143-5;H0YEM7;O75143-3;H0YDR0	B7Z9G0;B4DKE5;A8KAP4;A8K0S6;O75143-4;O75143-2;O75143;O75143-5;H0YEM7;O75143-3	3;3;3;3;3;3;3;3;2;2;1	3;3;3;3;3;3;3;3;2;2;1	3;3;3;3;3;3;3;3;2;2;1	Autophagy-related protein 13	ATG13	;;;;;;;;;	11	3	3	3	0	1	0	0	0	0	0	0	0	1	0	0	2	0	3	0	0	1	0	0	0	0	0	0	0	1	0	0	2	0	3	0	0	1	0	0	0	0
Q53TX0;A8K132;O94925-3;O94925;H7BZD1;B3KM58;O94925-2	Q53TX0;A8K132;O94925-3;O94925;H7BZD1;B3KM58;O94925-2	2;2;2;2;1;1;1	2;2;2;2;1;1;1	2;2;2;2;1;1;1	Glutaminase kidney isoform, mitochondrial	GLS	;;;;;;	7	2	2	2	0	0	0	0	0	1	0	0	0	0	1	0	0	0	1	0	0	0	0	0	0	1	0	0	0	0	1	0	0	0	1	0	0	0	0	0	0	1
A8K180;O00401;A4D0Y1;Q68DE4	A8K180;O00401;A4D0Y1	5;5;4;1	5;5;4;1	5;5;4;1	Neural Wiskott-Aldrich syndrome protein	WASL	;;	4	5	5	5	0	1	0	0	1	1	0	0	0	1	0	0	2	0	2	1	0	1	0	0	1	1	0	0	0	1	0	0	2	0	2	1	0	1	0	0	1	1
A8K1K8;Q9BVV7;J3QRI1	A8K1K8;Q9BVV7;J3QRI1	2;2;1	2;2;1	2;2;1	Mitochondrial import inner membrane translocase subunit Tim21	C18orf55;TIMM21	;;	3	2	2	2	0	0	0	0	0	0	1	0	0	0	0	2	0	1	0	1	0	0	0	0	0	0	1	0	0	0	0	2	0	1	0	1	0	0	0	0	0	0
A8K621;A8K1Q5	A8K621;A8K1Q5	1;1	1;1	1;1			;	2	1	1	1	0	0	0	0	0	0	0	0	0	1	0	0	0	0	0	0	0	0	0	0	0	0	0	0	0	1	0	0	0	0	0	0	0	0	0	0	0	0
J3QQW9;A8K1U9;Q15022	J3QQW9;A8K1U9;Q15022	1;1;1	1;1;1	1;1;1	Polycomb protein SUZ12	SUZ12	;;	3	1	1	1	0	0	0	0	0	0	0	0	0	0	0	1	0	0	0	0	0	0	0	0	0	0	0	0	0	0	0	1	0	0	0	0	0	0	0	0	0	0
A8K1W3;Q14678-2;Q14678;Q86TE2;Q6PIB3	A8K1W3;Q14678-2;Q14678;Q86TE2;Q6PIB3	7;7;7;6;6	1;1;1;1;0	1;1;1;1;0	KN motif and ankyrin repeat domain-containing protein 1	KANK1;DKFZp451G231	;;;;	5	7	1	1	1	2	0	0	1	1	0	0	0	3	1	2	1	0	4	0	0	0	0	0	0	0	0	0	0	0	0	1	0	0	1	0	0	0	0	0	0	0
A8K201;Q9Y3B9	A8K201;Q9Y3B9	2;2	2;2	2;2	RRP15-like protein	RRP15	;	2	2	2	2	0	0	0	0	0	0	0	0	0	1	0	0	1	0	1	0	0	0	0	0	0	0	0	0	0	1	0	0	1	0	1	0	0	0	0	0	0	0
A8K273;B2RTX8;Q7Z5K2;Q7Z5K2-2;Q7Z5K2-3;Q8WVX6	A8K273;B2RTX8;Q7Z5K2;Q7Z5K2-2;Q7Z5K2-3	4;4;4;4;4;1	4;4;4;4;4;1	4;4;4;4;4;1	Wings apart-like protein homolog	WAPAL	;;;;	6	4	4	4	0	1	0	0	1	0	0	0	0	1	0	3	1	0	2	0	0	1	0	0	1	0	0	0	0	1	0	3	1	0	2	0	0	1	0	0	1	0
H3BM38;A8K287;O00161;H3BNE1;H3BR18;H3BPJ0;A0A024R9R8;O00161-2;H3BNG6;H3BU94;H3BR99;H3BV99;H3BP15;H3BQY9	H3BM38;A8K287;O00161;H3BNE1;H3BR18;H3BPJ0;A0A024R9R8;O00161-2	6;6;6;5;5;5;5;5;2;2;2;2;2;2	6;6;6;5;5;5;5;5;2;2;2;2;2;2	6;6;6;5;5;5;5;5;2;2;2;2;2;2	Synaptosomal-associated protein;Synaptosomal-associated protein 23	SNAP23	;;;;;;;	14	6	6	6	1	5	0	0	0	5	0	0	1	3	3	1	3	0	4	0	1	5	0	0	0	5	0	0	1	3	3	1	3	0	4	0	1	5	0	0	0	5
A8K297;E9PC47;P53667-4;P53667-2;P53667;Q75MU0;Q59FA3;P53667-3	A8K297;E9PC47;P53667-4;P53667-2;P53667	10;10;10;10;10;4;4;4	10;10;10;10;10;4;4;4	10;10;10;10;10;4;4;4	LIM domain kinase 1	LIMK1	;;;;	8	10	10	10	1	3	0	0	2	1	0	0	1	5	4	2	3	1	5	1	1	3	0	0	2	1	0	0	1	5	4	2	3	1	5	1	1	3	0	0	2	1
A8K2F9;Q9BWH6-2;Q9BWH6;H3BRE8;Q9BWH6-3	A8K2F9;Q9BWH6-2;Q9BWH6;H3BRE8	4;4;4;3;1	4;4;4;3;1	4;4;4;3;1	RNA polymerase II-associated protein 1	RPAP1	;;;	5	4	4	4	0	0	0	0	0	0	0	0	0	2	1	0	3	0	2	0	0	0	0	0	0	0	0	0	0	2	1	0	3	0	2	0	0	0	0	0	0	0
A8K2P6;Q96F45-2;Q96F45;A0A0A0MTG8;B3KXM8;Q96F45-3;Q9H7S9	A8K2P6;Q96F45-2;Q96F45;A0A0A0MTG8;B3KXM8;Q96F45-3;Q9H7S9	2;2;2;1;1;1;1	2;2;2;1;1;1;1	2;2;2;1;1;1;1	Zinc finger protein 503;Zinc finger protein 703	ZNF503;ZNF703	;;;;;;	7	2	2	2	0	0	0	0	0	0	0	0	0	1	1	0	0	0	0	0	0	0	0	0	0	0	0	0	0	1	1	0	0	0	0	0	0	0	0	0	0	0
Q2TTR7;A8K2T7;P00533;B7Z2I3;E9PFD7;A9CB80;F2YGG7;Q59FL8;E7BSV0;Q504U8;A0A0B4J1Y5;P00533-4;P00533-3;Q68GS6;Q75MF2;P00533-2;Q147T7;A2VCQ7;I3WA73;I3WA72;I3WA68;C9JYS6;A7VMV4;A7VN07;Q4H1F3;G9MC81;A7VN06;A7VN05;Q30BI0;A0A068JD88;E2I6F8;Q4ZG14;F1JTL6;J3KTI5;H3BLT0;A0A0P0IT07;B4DTR1;J3QLU9;A0A0A0MSE1;X5DNK3;P04626-3;P04626-2;P04626-6;P04626-5;P04626-4;P04626;Q15303-4;Q15303-3;Q15303-2;Q15303	Q2TTR7;A8K2T7;P00533;B7Z2I3;E9PFD7;A9CB80;F2YGG7;Q59FL8;E7BSV0;Q504U8	19;19;19;18;18;18;17;16;16;15;9;9;9;8;7;7;6;5;3;3;3;2;1;1;1;1;1;1;1;1;1;1;1;1;1;1;1;1;1;1;1;1;1;1;1;1;1;1;1;1	19;19;19;18;18;18;17;16;16;15;9;9;9;8;7;7;6;5;3;3;3;2;1;1;1;1;1;1;1;1;1;1;1;1;1;1;1;1;1;1;1;1;1;1;1;1;1;1;1;1	19;19;19;18;18;18;17;16;16;15;9;9;9;8;7;7;6;5;3;3;3;2;1;1;1;1;1;1;1;1;1;1;1;1;1;1;1;1;1;1;1;1;1;1;1;1;1;1;1;1	Receptor protein-tyrosine kinase;Epidermal growth factor receptor	EGFR	;;;;;;;;;	50	19	19	19	8	11	0	0	10	4	0	0	3	8	7	3	5	0	7	0	8	11	0	0	10	4	0	0	3	8	7	3	5	0	7	0	8	11	0	0	10	4
B3KVV6;A8K2U0;H0YH14;Q6ZWK7;H0YGG5;A8K2U0-2	B3KVV6;A8K2U0;H0YH14;Q6ZWK7;H0YGG5;A8K2U0-2	2;2;1;1;1;1	2;2;1;1;1;1	2;2;1;1;1;1	Alpha-2-macroglobulin-like protein 1	A2ML1	;;;;;	6	2	2	2	0	0	0	1	0	0	0	0	0	0	0	1	0	0	0	0	0	0	0	1	0	0	0	0	0	0	0	1	0	0	0	0	0	0	0	1	0	0
Q53QX9;Q68E10;E9PB90;A8K2U2;P52789	Q53QX9;Q68E10;E9PB90;A8K2U2;P52789	2;2;2;2;2	1;1;1;1;1	1;1;1;1;1	Hexokinase;Hexokinase-2	HK2;DKFZp686M1669	;;;;	5	2	1	1	0	0	0	0	0	0	0	0	0	0	0	1	0	0	1	0	0	0	0	0	0	0	0	0	0	0	0	0	0	0	1	0	0	0	0	0	0	0
J3KNN7;A8K2W4;Q59H81;Q7Z569;Q7Z569-2	J3KNN7;A8K2W4;Q59H81;Q7Z569;Q7Z569-2	5;5;5;5;4	5;5;5;5;4	5;5;5;5;4	BRCA1-associated protein	BRAP	;;;;	5	5	5	5	0	0	0	0	0	1	0	0	0	5	2	1	1	0	3	0	0	0	0	0	0	1	0	0	0	5	2	1	1	0	3	0	0	0	0	0	0	1
H0YD13;H0Y2P0;B4DN59;A8K309;P16070-18;P16070-12;P16070-14;P16070-13;P16070-11;P16070-10;P16070-16;P16070-8;P16070-17;P16070-6;P16070-4;P16070-3;P16070-7;P16070-5;P16070;H0YE40;B4E2X0;H0YDX6;H0YD17;J3KN83;H0YDW7;H0YCV9;H0Y5E4;P16070-15;P16070-9;C1PHC4;E9PKC6	H0YD13;H0Y2P0;B4DN59;A8K309;P16070-18;P16070-12;P16070-14;P16070-13;P16070-11;P16070-10;P16070-16;P16070-8;P16070-17;P16070-6;P16070-4;P16070-3;P16070-7;P16070-5;P16070;H0YE40;B4E2X0	7;7;7;7;7;7;7;7;7;7;7;7;7;7;7;7;7;7;7;5;5;2;2;2;2;2;2;2;2;1;1	7;7;7;7;7;7;7;7;7;7;7;7;7;7;7;7;7;7;7;5;5;2;2;2;2;2;2;2;2;1;1	7;7;7;7;7;7;7;7;7;7;7;7;7;7;7;7;7;7;7;5;5;2;2;2;2;2;2;2;2;1;1	CD44 antigen	CD44	;;;;;;;;;;;;;;;;;;;;	31	7	7	7	3	5	2	3	3	3	4	3	1	2	2	1	3	1	4	2	3	5	2	3	3	3	4	3	1	2	2	1	3	1	4	2	3	5	2	3	3	3
B7Z2Z1;B7ZLP5;A8K329;Q15424-2;Q15424;Q15424-4;Q15424-3;B7Z1C7;B7Z2F6;B7Z5X3;B7Z959;K7ES42;B7Z2H3	B7Z2Z1;B7ZLP5;A8K329;Q15424-2;Q15424;Q15424-4;Q15424-3;B7Z1C7;B7Z2F6;B7Z5X3;B7Z959	8;8;8;8;8;8;8;7;7;6;5;1;1	4;4;4;4;4;4;4;3;3;2;4;1;1	4;4;4;4;4;4;4;3;3;2;4;1;1	Scaffold attachment factor B1	SAFB	;;;;;;;;;;	13	8	4	4	3	5	1	0	3	1	1	0	1	5	3	1	5	1	6	0	1	3	0	0	1	0	0	0	1	2	1	0	1	0	2	0	1	3	0	0	1	0
B0AZS7;D6R9X2;E9PE34;B3KP41;A8K376;E7EVH3;Q92576-2;Q92576	B0AZS7;D6R9X2;E9PE34;B3KP41;A8K376;E7EVH3;Q92576-2;Q92576	1;1;1;1;1;1;1;1	1;1;1;1;1;1;1;1	1;1;1;1;1;1;1;1	PHD finger protein 3	PHF3	;;;;;;;	8	1	1	1	0	0	0	0	0	0	0	0	0	0	0	1	0	0	0	0	0	0	0	0	0	0	0	0	0	0	0	1	0	0	0	0	0	0	0	0	0	0
Q53HS0;A8K3A8;P47897-2;P47897;B4DNN3;Q96AW5;Q9H3A5;Q9BUZ3;B4DDN1;H7C0R3;A0A0U1RQX5;C9J165;A0A0U1RRC8;A0A0U1RQM8;A0A0U1RQU2;B7Z840;A0A0U1RQT0;A0A0U1RQX9;B4DTH6;A0A0U1RR66;A0A0U1RRI9;A0A0U1RQE9;A0A0U1RQL2;F2Z2V6;I3QNU8;A0A0U1RQQ5	Q53HS0;A8K3A8;P47897-2;P47897;B4DNN3;Q96AW5;Q9H3A5;Q9BUZ3;B4DDN1;H7C0R3	17;17;17;17;15;14;13;13;13;9;6;6;5;4;4;4;4;3;3;3;3;3;3;2;2;2	17;17;17;17;15;14;13;13;13;9;6;6;5;4;4;4;4;3;3;3;3;3;3;2;2;2	17;17;17;17;15;14;13;13;13;9;6;6;5;4;4;4;4;3;3;3;3;3;3;2;2;2	Glutamine--tRNA ligase	QARS	;;;;;;;;;	26	17	17	17	0	8	0	0	2	4	0	0	0	7	6	2	11	1	6	1	0	8	0	0	2	4	0	0	0	7	6	2	11	1	6	1	0	8	0	0	2	4
B4DP99;Q53EL3;B5BU52;B2R6Q4;A8K3B6;P41240;H3BN15;H3BUM9;B4DMZ0	B4DP99;Q53EL3;B5BU52;B2R6Q4;A8K3B6;P41240;H3BN15;H3BUM9;B4DMZ0	2;2;2;2;2;2;1;1;1	2;2;2;2;2;2;1;1;1	2;2;2;2;2;2;1;1;1	Non-specific protein-tyrosine kinase;Tyrosine-protein kinase CSK	CSK	;;;;;;;;	9	2	2	2	0	0	0	0	0	0	0	0	0	1	1	0	2	0	1	0	0	0	0	0	0	0	0	0	0	1	1	0	2	0	1	0	0	0	0	0	0	0
A8K3C1;B4DLT1;O75436	A8K3C1;B4DLT1;O75436	1;1;1	1;1;1	1;1;1	Vacuolar protein sorting-associated protein 26A	VPS26A	;;	3	1	1	1	0	0	0	0	0	0	0	0	0	1	0	0	0	0	0	0	0	0	0	0	0	0	0	0	0	1	0	0	0	0	0	0	0	0	0	0	0	0
F5H2U7;A8K3C2;Q8NC96	F5H2U7;A8K3C2;Q8NC96	1;1;1	1;1;1	1;1;1	Adaptin ear-binding coat-associated protein 1	NECAP1	;;	3	1	1	1	0	1	0	0	0	0	0	0	0	1	0	0	0	0	1	0	0	1	0	0	0	0	0	0	0	1	0	0	0	0	1	0	0	1	0	0	0	0
B7Z9L0;B7Z2Z8;A8K3C3;P50991-2;P50991;B7Z2F4	B7Z9L0;B7Z2Z8;A8K3C3;P50991-2;P50991;B7Z2F4	4;4;4;4;4;3	4;4;4;4;4;3	4;4;4;4;4;3	T-complex protein 1 subunit delta	CCT4	;;;;;	6	4	4	4	0	0	0	2	0	1	0	0	0	1	1	0	1	3	1	0	0	0	0	2	0	1	0	0	0	1	1	0	1	3	1	0	0	0	0	2	0	1
A8K3E7;Q8NEU8;Q8NEU8-3;B7Z1Q8;B3KMB9;Q8NEU8-2;F8VXB0;F8W124;F8VWV2	A8K3E7;Q8NEU8;Q8NEU8-3;B7Z1Q8;B3KMB9;Q8NEU8-2	7;7;7;6;6;6;3;1;1	7;7;7;6;6;6;3;1;1	7;7;7;6;6;6;3;1;1	DCC-interacting protein 13-beta	APPL2	;;;;;	9	7	7	7	0	0	0	0	0	2	0	0	0	4	2	0	5	0	5	0	0	0	0	0	0	2	0	0	0	4	2	0	5	0	5	0	0	0	0	0	0	2
B4DE69;B4DQY1;B4DDF7;A8K7B7;A8K3H8;P30153;Q8NB89;B3KQV6;C9J9C1;E9PH38;B4E1Q0	B4DE69;B4DQY1;B4DDF7;A8K7B7;A8K3H8;P30153;Q8NB89;B3KQV6;C9J9C1	9;9;9;9;9;9;8;7;6;3;3	9;9;9;9;9;9;8;7;6;3;3	9;9;9;9;9;9;8;7;6;3;3	Serine/threonine-protein phosphatase 2A 65 kDa regulatory subunit A alpha isoform	PPP2R1A	;;;;;;;;	11	9	9	9	2	1	0	2	1	3	2	0	3	5	0	0	3	1	2	0	2	1	0	2	1	3	2	0	3	5	0	0	3	1	2	0	2	1	0	2	1	3
D6R992;A8K3H9;Q01201	D6R992;A8K3H9;Q01201	2;2;2	2;2;2	2;2;2	Transcription factor RelB	RELB	;;	3	2	2	2	0	0	0	0	0	0	0	0	0	0	0	1	1	0	1	0	0	0	0	0	0	0	0	0	0	0	0	1	1	0	1	0	0	0	0	0	0	0
B4DLS9;A8K3J5;Q9BUK6-7;Q9BUK6-3;Q9BUK6-2;Q9BUK6;D3DVA3;B4DF47;Q9BUK6-5;D3DV95;Q9BUK6-6	B4DLS9;A8K3J5;Q9BUK6-7;Q9BUK6-3;Q9BUK6-2;Q9BUK6;D3DVA3;B4DF47;Q9BUK6-5	4;4;4;4;4;4;3;3;3;1;1	4;4;4;4;4;4;3;3;3;1;1	4;4;4;4;4;4;3;3;3;1;1	Protein misato homolog 1	MSTO1	;;;;;;;;	11	4	4	4	0	1	0	0	3	2	2	0	1	3	2	1	1	1	1	0	0	1	0	0	3	2	2	0	1	3	2	1	1	1	1	0	0	1	0	0	3	2
B4DTK5;A8K3J6;Q99593-3;Q99593	B4DTK5;A8K3J6;Q99593-3;Q99593	1;1;1;1	1;1;1;1	1;1;1;1	T-box transcription factor TBX5	TBX5	;;;	4	1	1	1	0	0	0	0	1	0	0	0	0	1	0	0	0	0	0	0	0	0	0	0	1	0	0	0	0	1	0	0	0	0	0	0	0	0	0	0	1	0
A8K3K1;P68032;D2JYH4;P63267;P68133;P62736;B7Z6P1;B3KW67;Q7Z7J6;A6NL76;B3KUD3;Q13707;B4DUI8;P63267-2;C9JFL5;F6UVQ4;F6QUT6;B7Z6I1;C9JUM1;F8WB63;B8ZZJ2;B3KPP5;F8WCH0;K4EQ44;K4EP00;K4ENJ5;Q562S2;Q562Y8;Q562Y4;Q562X7;Q562X6;Q562X4;Q562X2;Q562X1;Q562X0;Q562W2;Q562U1;Q562U0;Q562T8;Q562T6;Q562T5;Q562T4;Q562T3;Q562T0;Q562R6;Q562R5;Q562R0;Q562Q9;Q562Q8;Q562Q6;Q562Q4;Q562Q2;Q562Q0;Q562P8;Q562N2;Q562M5;Q562M…	A8K3K1;P68032;D2JYH4;P63267;P68133;P62736;B7Z6P1;B3KW67;Q7Z7J6;A6NL76;B3KUD3;Q13707;B4DUI8;P63267-2;C9JFL5;F6UVQ4;F6QUT6;B7Z6I1	15;15;14;14;14;14;13;13;11;11;11;10;10;10;8;8;8;8;7;7;7;5;3;2;2;2;1;1;1;1;1;1;1;1;1;1;1;1;1;1;1;1;1;1;1;1;1;1;1;1;1;1;1;1;1;1;1;1;1	4;4;4;4;3;4;2;4;2;2;1;3;4;3;2;2;2;2;0;1;1;2;0;0;0;0;1;0;0;0;0;0;0;0;0;0;0;0;0;0;0;0;0;0;0;0;0;0;0;0;0;0;0;0;0;0;0;0;0	4;4;4;4;3;4;2;4;2;2;1;3;4;3;2;2;2;2;0;1;1;2;0;0;0;0;1;0;0;0;0;0;0;0;0;0;0;0;0;0;0;0;0;0;0;0;0;0;0;0;0;0;0;0;0;0;0;0;0	Actin, alpha cardiac muscle 1;Actin, gamma-enteric smooth muscle;Actin, alpha skeletal muscle;Actin, aortic smooth muscle	ACTC1;ACTA2;ACTG2;ACTA1	;;;;;;;;;;;;;;;;;	59	15	4	4	9	14	9	10	8	10	12	5	8	11	11	4	9	7	12	4	0	3	0	1	2	3	3	0	1	3	2	0	2	0	3	0	0	3	0	1	2	3
A8K3M3;P18031;B4DSN5	A8K3M3;P18031;B4DSN5	16;16;11	16;16;11	16;16;11	Tyrosine-protein phosphatase non-receptor type;Tyrosine-protein phosphatase non-receptor type 1	PTPN1	;;	3	16	16	16	5	9	0	1	8	9	5	0	4	13	8	2	9	2	10	1	5	9	0	1	8	9	5	0	4	13	8	2	9	2	10	1	5	9	0	1	8	9
Q4G0D9;B4DEN9;B2RDN4;A8K3R2;Q14137-2;Q14137;Q6DKJ9;A0A075B729	Q4G0D9;B4DEN9;B2RDN4;A8K3R2;Q14137-2;Q14137;Q6DKJ9;A0A075B729	4;4;4;4;4;4;3;2	4;4;4;4;4;4;3;2	4;4;4;4;4;4;3;2	Ribosome biogenesis protein BOP1	BOP1	;;;;;;;	8	4	4	4	2	2	0	0	1	0	0	0	1	3	1	1	2	1	4	0	2	2	0	0	1	0	0	0	1	3	1	1	2	1	4	0	2	2	0	0	1	0
A8K7Z6;B3KW40;B4DWN7;A8K3S2;Q9H3C7-2;Q9H3C7-3;Q9H3C7	A8K7Z6;B3KW40;B4DWN7;A8K3S2;Q9H3C7-2;Q9H3C7-3;Q9H3C7	1;1;1;1;1;1;1	1;1;1;1;1;1;1	1;1;1;1;1;1;1	Gametogenetin-binding protein 2	GGNBP2	;;;;;;	7	1	1	1	0	0	0	0	0	0	0	0	0	1	0	0	1	0	1	0	0	0	0	0	0	0	0	0	0	1	0	0	1	0	1	0	0	0	0	0	0	0
A8K3Z5;Q8NFH5-2;Q8NFH5;C9IYQ7;F8WCF5;F8WEL4;A8K0N6;C9JIY9;Q8NFH5-3	A8K3Z5;Q8NFH5-2;Q8NFH5;C9IYQ7;F8WCF5;F8WEL4;A8K0N6	3;3;3;2;2;2;2;1;1	3;3;3;2;2;2;2;1;1	3;3;3;2;2;2;2;1;1	Nucleoporin NUP53	NUP35	;;;;;;	9	3	3	3	1	1	0	0	1	1	0	0	0	0	0	0	0	1	3	1	1	1	0	0	1	1	0	0	0	0	0	0	0	1	3	1	1	1	0	0	1	1
V9HWF5;A8K486;P62937;Q71V99;B2RE56;B4DM82;P62937-2;F8WE65;C9J5S7;P0DN26;A0A0H2UH34;A0A0B4J2A2;A0A075B767;A0A075B759;Q9Y536;F5H284;P0DN37;B2RXF3	V9HWF5;A8K486;P62937;Q71V99;B2RE56;B4DM82;P62937-2;F8WE65;C9J5S7	11;11;11;9;9;8;8;6;6;2;2;2;2;2;2;2;1;1	11;11;11;9;9;8;8;6;6;2;2;2;2;2;2;2;1;1	11;11;11;9;9;8;8;6;6;2;2;2;2;2;2;2;1;1	Peptidyl-prolyl cis-trans isomerase;Peptidyl-prolyl cis-trans isomerase A;Peptidyl-prolyl cis-trans isomerase A, N-terminally processed	HEL-S-69p;PPIA	;;;;;;;;	18	11	11	11	8	8	8	7	7	6	7	5	6	9	6	5	6	6	6	5	8	8	8	7	7	6	7	5	6	9	6	5	6	6	6	5	8	8	8	7	7	6
H0YIC2;B4E0E9;B4DF61;A8K492;P56192-2;P56192;H0YHV5	H0YIC2;B4E0E9;B4DF61;A8K492;P56192-2;P56192;H0YHV5	2;2;2;2;2;2;1	2;2;2;2;2;2;1	2;2;2;2;2;2;1	Methionine--tRNA ligase, cytoplasmic	MARS	;;;;;;	7	2	2	2	0	0	0	0	0	0	0	0	0	2	0	0	1	0	1	0	0	0	0	0	0	0	0	0	0	2	0	0	1	0	1	0	0	0	0	0	0	0
Q6NZ55;A8K4C8;P26373;J3QSB4;P26373-2;O60250	Q6NZ55;A8K4C8;P26373;J3QSB4;P26373-2	3;3;3;2;2;1	3;3;3;2;2;1	3;3;3;2;2;1	60S ribosomal protein L13	RPL13	;;;;	6	3	3	3	0	2	1	0	1	0	0	1	1	0	0	0	0	0	0	0	0	2	1	0	1	0	0	1	1	0	0	0	0	0	0	0	0	2	1	0	1	0
Q59H57;B4DR70;A8K4H1;Q8TBR3;Q6IBQ5;H3BPE7;Q13344;P35637-2;P35637;Q70T18;B4E312;A0A075B7D9	Q59H57;B4DR70;A8K4H1;Q8TBR3;Q6IBQ5;H3BPE7;Q13344;P35637-2;P35637;Q70T18;B4E312;A0A075B7D9	3;3;3;3;3;3;3;3;3;2;2;2	3;3;3;3;3;3;3;3;3;2;2;2	1;1;1;1;1;1;1;1;1;0;0;0	RNA-binding protein FUS	FUS;TAF15	;;;;;;;;;;;	12	3	3	1	2	1	0	0	3	2	0	0	1	3	3	1	3	1	2	0	2	1	0	0	3	2	0	0	1	3	3	1	3	1	2	0	0	0	0	0	1	0
Q53H22;A8K4H7;Q06203;D6RE15;D6RCC8;Q59G63	Q53H22;A8K4H7;Q06203	3;3;3;1;1;1	3;3;3;1;1;1	3;3;3;1;1;1	Amidophosphoribosyltransferase	PPAT	;;	6	3	3	3	0	0	0	0	0	0	0	0	0	0	0	0	2	0	2	0	0	0	0	0	0	0	0	0	0	0	0	0	2	0	2	0	0	0	0	0	0	0
A8K4Q6;O14867;H7C4B6;M0QZP0;C9IYH8;C9JMP6;C9IYR0	A8K4Q6;O14867	7;7;3;2;2;2;2	7;7;3;2;2;2;2	7;7;3;2;2;2;2	Transcription regulator protein BACH1	BACH1	;	7	7	7	7	3	1	1	0	3	1	2	0	0	1	0	2	2	1	2	2	3	1	1	0	3	1	2	0	0	1	0	2	2	1	2	2	3	1	1	0	3	1
Q9BQD2;B2R680;A8K4S9;P42226;B4DR42;B7ZAC1;P42226-2;P42226-3;B4DQB3;G3V2X7;H0YIY2;H0YJH6;Q5FBW6;G3V2L2;G3V2M3;G3V3E9;G3V2H4;G3V5I8;G3V568;G3V370;G3V5K5;Q56TK0	Q9BQD2;B2R680;A8K4S9;P42226;B4DR42;B7ZAC1;P42226-2;P42226-3;B4DQB3	8;8;8;8;7;7;7;7;6;2;2;2;1;1;1;1;1;1;1;1;1;1	8;8;8;8;7;7;7;7;6;2;2;2;1;1;1;1;1;1;1;1;1;1	8;8;8;8;7;7;7;7;6;2;2;2;1;1;1;1;1;1;1;1;1;1	Signal transducer and activator of transcription;Signal transducer and activator of transcription 6	STAT6	;;;;;;;;	22	8	8	8	1	2	0	0	1	2	0	0	1	1	2	1	2	0	6	0	1	2	0	0	1	2	0	0	1	1	2	1	2	0	6	0	1	2	0	0	1	2
B7Z9W6;Q59EH7;A8K4T2;Q99615-2;Q99615;B4DKK3;K7EPP7;K7ESP1;K7EIH8;K7ER44;K7EJE9;K7EK03;K7EJL5;K7EN19;K7EJV7;K7ELJ8	B7Z9W6;Q59EH7;A8K4T2;Q99615-2;Q99615;B4DKK3;K7EPP7;K7ESP1;K7EIH8	6;6;6;6;6;5;4;4;4;2;1;1;1;1;1;1	6;6;6;6;6;5;4;4;4;2;1;1;1;1;1;1	6;6;6;6;6;5;4;4;4;2;1;1;1;1;1;1	DnaJ homolog subfamily C member 7	DNAJC7	;;;;;;;;	16	6	6	6	1	3	0	0	0	1	1	1	1	2	0	1	1	1	1	2	1	3	0	0	0	1	1	1	1	2	0	1	1	1	1	2	1	3	0	0	0	1
B4DRG7;E9PHA2;A8K4T8;Q15003-2;Q15003;C9J470;H7C415	B4DRG7;E9PHA2;A8K4T8;Q15003-2;Q15003;C9J470	3;3;3;3;3;2;1	3;3;3;3;3;2;1	3;3;3;3;3;2;1	Condensin complex subunit 2	NCAPH	;;;;;	7	3	3	3	1	0	0	0	3	0	0	0	0	0	0	3	0	0	0	0	1	0	0	0	3	0	0	0	0	0	0	3	0	0	0	0	1	0	0	0	3	0
A8K4U4;Q5VSL9;Q5VSL9-2;Q5VSL9-3;Q8WUN4;Q5VSL9-4;A8K2A0;A4D1K4;Q9ULQ0-2;Q9ULQ0	A8K4U4;Q5VSL9;Q5VSL9-2;Q5VSL9-3	5;5;4;3;2;2;1;1;1;1	5;5;4;3;2;2;1;1;1;1	5;5;4;3;2;2;1;1;1;1	Striatin-interacting protein 1	STRIP1	;;;	10	5	5	5	0	1	0	0	0	2	1	0	0	1	0	1	2	0	3	1	0	1	0	0	0	2	1	0	0	1	0	1	2	0	3	1	0	1	0	0	0	2
D6RB09;D6RG13;D6RAT0;Q6NXR8;A8K4W0;P61247;D6RED7;D6RAS7;D6R9B6;B7Z3M5;H0Y8L7;E9PFI5;H0Y9Y4;D6RGE0	D6RB09;D6RG13;D6RAT0;Q6NXR8;A8K4W0;P61247;D6RED7;D6RAS7;D6R9B6;B7Z3M5;H0Y8L7;E9PFI5;H0Y9Y4	3;3;3;3;3;3;2;2;2;2;2;2;2;1	3;3;3;3;3;3;2;2;2;2;2;2;2;1	3;3;3;3;3;3;2;2;2;2;2;2;2;1	40S ribosomal protein S3a	RPS3A	;;;;;;;;;;;;	14	3	3	3	0	1	0	0	0	0	1	1	1	1	1	0	0	1	0	1	0	1	0	0	0	0	1	1	1	1	1	0	0	1	0	1	0	1	0	0	0	0
A8K520;D3DSW3;O94903;B3KMP6;E5RG77;E5RFX7;E5RFZ4;H0YBG2	A8K520;D3DSW3;O94903;B3KMP6;E5RG77	7;7;7;5;4;3;2;2	7;7;7;5;4;3;2;2	7;7;7;5;4;3;2;2	Proline synthase co-transcribed bacterial homolog protein	PROSC	;;;;	8	7	7	7	4	4	0	0	3	5	1	0	1	4	3	1	2	1	2	1	4	4	0	0	3	5	1	0	1	4	3	1	2	1	2	1	4	4	0	0	3	5
B4DRL9;A8K545;P24386;P26374	B4DRL9;A8K545;P24386;P26374	1;1;1;1	1;1;1;1	1;1;1;1	Rab proteins geranylgeranyltransferase component A 1;Rab proteins geranylgeranyltransferase component A 2	CHM;CHML	;;;	4	1	1	1	0	0	0	0	0	0	0	0	0	1	0	0	0	0	0	0	0	0	0	0	0	0	0	0	0	1	0	0	0	0	0	0	0	0	0	0	0	0
A8K548;Q8IZL8;E7EV54;B4DEX7;O15451;I3L445;I3L4P1;I3L1P4;I3L4M7	A8K548;Q8IZL8;E7EV54;B4DEX7;O15451	8;8;5;5;5;2;1;1;1	8;8;5;5;5;2;1;1;1	1;1;0;0;0;0;0;0;0	Proline-, glutamic acid- and leucine-rich protein 1	PELP1	;;;;	9	8	8	1	0	3	0	0	2	1	1	0	0	3	3	2	4	0	4	1	0	3	0	0	2	1	1	0	0	3	3	2	4	0	4	1	0	0	0	0	0	0
B4DW90;Q53HM6;B3KY12;A8K7V1;A8K566;Q12874	B4DW90;Q53HM6;B3KY12;A8K7V1;A8K566;Q12874	2;2;2;2;2;2	2;2;2;2;2;2	2;2;2;2;2;2	Splicing factor 3A subunit 3	SF3A3	;;;;;	6	2	2	2	0	0	0	0	0	0	0	0	0	1	0	1	0	0	1	0	0	0	0	0	0	0	0	0	0	1	0	1	0	0	1	0	0	0	0	0	0	0
A8K575;Q9NQZ5;B3KNN8;C9JTD3	A8K575;Q9NQZ5;B3KNN8;C9JTD3	6;6;5;3	6;6;5;3	6;6;5;3	StAR-related lipid transfer protein 7, mitochondrial	STARD7	;;;	4	6	6	6	2	3	0	0	1	2	1	1	0	3	2	1	2	1	4	0	2	3	0	0	1	2	1	1	0	3	2	1	2	1	4	0	2	3	0	0	1	2
D6W5H1;A8K583;Q14966-3;Q14966;Q14966-4;B4E187;A0A096LPH6;B4DF54;Q14966-2;Q14966-5;A0A096LNR2;A0A096LNX0;A0A096LPI0;A0A096LNQ0;A0A096LPB4;C9JWN0;Q6ZQV0;Q57Z90	D6W5H1;A8K583;Q14966-3;Q14966;Q14966-4;B4E187;A0A096LPH6;B4DF54;Q14966-2	8;8;8;8;7;5;5;5;5;3;1;1;1;1;1;1;1;1	8;8;8;8;7;5;5;5;5;3;1;1;1;1;1;1;1;1	8;8;8;8;7;5;5;5;5;3;1;1;1;1;1;1;1;1	Zinc finger protein 638	ZNF638	;;;;;;;;	18	8	8	8	2	2	0	0	2	1	0	0	0	1	1	1	0	0	1	0	2	2	0	0	2	1	0	0	0	1	1	1	0	0	1	0	2	2	0	0	2	1
A8K586;A0A0S2Z5J4;O00203-3;O00203;Q3MNE1;A0A0S2Z4Z4;B4E0B2;Q68CN5;Q13367-3;Q13367;Q13367-4;H0YBD0;F5GWU4;B3KUS4	A8K586;A0A0S2Z5J4;O00203-3;O00203;Q3MNE1;A0A0S2Z4Z4;B4E0B2	12;11;11;11;9;9;8;2;2;2;2;1;1;1	12;11;11;11;9;9;8;2;2;2;2;1;1;1	12;11;11;11;9;9;8;2;2;2;2;1;1;1	AP-3 complex subunit beta;AP-3 complex subunit beta-1	AP3B1	;;;;;;	14	12	12	12	0	3	0	0	0	1	0	0	2	6	5	2	7	0	8	0	0	3	0	0	0	1	0	0	2	6	5	2	7	0	8	0	0	3	0	0	0	1
Q59GY3;V9HVZ0;A8K588;Q13247-3;Q13247;B4DJK0;B5BU15;B4DUA4;B4DEM8;A0A024R6D8;Q59EK7;A0A0D9SEM4;Q53F45;Q59EF5;A8K644;Q13247-2;Q13243-3;Q13243;Q08170	Q59GY3;V9HVZ0;A8K588;Q13247-3;Q13247;B4DJK0;B5BU15;B4DUA4;B4DEM8;A0A024R6D8;Q59EK7;A0A0D9SEM4;Q53F45;Q59EF5;A8K644;Q13247-2;Q13243-3;Q13243;Q08170	2;2;2;2;2;1;1;1;1;1;1;1;1;1;1;1;1;1;1	2;2;2;2;2;1;1;1;1;1;1;1;1;1;1;1;1;1;1	2;2;2;2;2;1;1;1;1;1;1;1;1;1;1;1;1;1;1	Serine/arginine-rich splicing factor 6;Serine/arginine-rich splicing factor 5;Serine/arginine-rich splicing factor 4	HEL-S-91;SRSF6;SRSF5;SFRS6;SFRS5;SRSF4;SFRS4	;;;;;;;;;;;;;;;;;;	19	2	2	2	1	0	0	0	0	0	2	1	0	0	0	0	0	1	1	0	1	0	0	0	0	0	2	1	0	0	0	0	0	1	1	0	1	0	0	0	0	0
A8K594;Q9P0V3;Q9P0V3-2;C9JED2;C9JF25	A8K594;Q9P0V3;Q9P0V3-2	14;14;9;3;2	14;14;9;3;2	14;14;9;3;2	SH3 domain-binding protein 4	SH3BP4	;;	5	14	14	14	1	4	0	0	5	4	1	0	2	9	5	0	6	0	8	0	1	4	0	0	5	4	1	0	2	9	5	0	6	0	8	0	1	4	0	0	5	4
Q4VBP4;A8K5C5;Q8N3R9-2;Q8N3R9;Q658X5	Q4VBP4;A8K5C5;Q8N3R9-2;Q8N3R9;Q658X5	6;6;6;6;3	6;6;6;6;3	6;6;6;6;3	MAGUK p55 subfamily member 5	MPP5;DKFZp666F1010	;;;;	5	6	6	6	0	1	0	0	0	3	0	0	0	2	2	0	3	0	5	0	0	1	0	0	0	3	0	0	0	2	2	0	3	0	5	0	0	1	0	0	0	3
Q9UEL4;Q5U0H8;A8K5D4;O95297-2;O95297;Q9UEL6;A0A024R8Y3;O95297-4;O95297-3;O95297-5	Q9UEL4;Q5U0H8;A8K5D4;O95297-2;O95297;Q9UEL6;A0A024R8Y3;O95297-4;O95297-3	3;3;3;3;3;2;2;2;2;1	3;3;3;3;3;2;2;2;2;1	3;3;3;3;3;2;2;2;2;1	Myelin protein zero-like protein 1	MPZL1	;;;;;;;;	10	3	3	3	0	0	0	0	0	1	0	0	0	1	0	0	1	1	3	0	0	0	0	0	0	1	0	0	0	1	0	0	1	1	3	0	0	0	0	0	0	1
A8K5K3;O75030-2;O75030;B4DNC7;O75030-12;O75030-4;O75030-3;O75030-8;O75030-7;O75030-6;O75030-5;C9JBI8;A0A0H3W5T2;O75030-10;O75030-9;O75030-11;C9J845;C9K0S7;A0A087WXU1;E9PKJ8;Q8WYR3;Q75KY0;B7Z757;B1AKB5;B4DIA5;A0A024RCY3;B4DPL3;B0QYS6;B0QYS7;A0A024QZ23;O14948-3;O14948-4;O14948-2;O14948;P19484-2;P19484;P19532	A8K5K3;O75030-2;O75030;B4DNC7;O75030-12;O75030-4;O75030-3;O75030-8;O75030-7;O75030-6;O75030-5;C9JBI8;A0A0H3W5T2;O75030-10;O75030-9;O75030-11	6;6;6;5;5;5;5;5;5;5;5;4;4;4;4;3;2;1;1;1;1;1;1;1;1;1;1;1;1;1;1;1;1;1;1;1;1	6;6;6;5;5;5;5;5;5;5;5;4;4;4;4;3;2;1;1;1;1;1;1;1;1;1;1;1;1;1;1;1;1;1;1;1;1	6;6;6;5;5;5;5;5;5;5;5;4;4;4;4;3;2;1;1;1;1;1;1;1;1;1;1;1;1;1;1;1;1;1;1;1;1	Microphthalmia-associated transcription factor	MITF	;;;;;;;;;;;;;;;	37	6	6	6	0	3	0	0	0	4	0	0	0	1	1	0	1	0	0	1	0	3	0	0	0	4	0	0	0	1	1	0	1	0	0	1	0	3	0	0	0	4
B4DRV1;B0AZN7;A8K5N5;P22735;H0YMQ8;B0AZM8;P22735-2	B4DRV1;B0AZN7;A8K5N5;P22735;H0YMQ8;B0AZM8;P22735-2	2;2;2;2;1;1;1	2;2;2;2;1;1;1	2;2;2;2;1;1;1	Protein-glutamine gamma-glutamyltransferase K	TGM1	;;;;;;	7	2	2	2	0	0	0	1	0	0	0	0	0	0	0	0	0	0	0	1	0	0	0	1	0	0	0	0	0	0	0	0	0	0	0	1	0	0	0	1	0	0
A8K5Q1;Q7L2J0;Q7L2J0-2	A8K5Q1;Q7L2J0	3;3;1	3;3;1	3;3;1	7SK snRNA methylphosphate capping enzyme	MEPCE	;	3	3	3	3	0	1	0	0	1	0	0	0	0	1	1	0	1	0	2	0	0	1	0	0	1	0	0	0	0	1	1	0	1	0	2	0	0	1	0	0	1	0
A8K5S1;Q9UDY8-2;Q9UDY8	A8K5S1;Q9UDY8-2;Q9UDY8	7;7;7	7;7;7	7;7;7	Mucosa-associated lymphoid tissue lymphoma translocation protein 1	MALT1	;;	3	7	7	7	0	6	0	0	1	4	0	0	0	3	4	0	4	0	4	0	0	6	0	0	1	4	0	0	0	3	4	0	4	0	4	0	0	6	0	0	1	4
A8K7W3;A8K5T7;Q9Y2Z0-2;Q9Y2Z0;B4DYC6;Q9P1S2	A8K7W3;A8K5T7;Q9Y2Z0-2;Q9Y2Z0;B4DYC6	10;10;10;10;6;4	10;10;10;10;6;4	10;10;10;10;6;4	Suppressor of G2 allele of SKP1 homolog	SUGT1	;;;;	6	10	10	10	5	3	0	0	1	4	2	1	1	4	3	2	7	3	6	1	5	3	0	0	1	4	2	1	1	4	3	2	7	3	6	1	5	3	0	0	1	4
A8K5Y7;Q9HAV4;B3KPQ5;B3KNC6;Q9H8N6;H0Y3Q8;E2QRM3;H0Y9I3;H0Y3W3	A8K5Y7;Q9HAV4;B3KPQ5;B3KNC6	6;6;4;3;2;1;1;1;1	6;6;4;3;2;1;1;1;1	6;6;4;3;2;1;1;1;1	Exportin-5	XPO5	;;;	9	6	6	6	0	1	0	0	1	0	0	0	0	2	1	2	2	0	2	0	0	1	0	0	1	0	0	0	0	2	1	2	2	0	2	0	0	1	0	0	1	0
A8K602;Q8IVH8-3;Q8IVH8-2;Q8IVH8;F8WBC3;V9GY95;F8WAZ1;B3KMM5;Q53RV1;B4DSS3;F5H5A3	A8K602;Q8IVH8-3;Q8IVH8-2;Q8IVH8;F8WBC3;V9GY95;F8WAZ1;B3KMM5;Q53RV1;B4DSS3;F5H5A3	2;2;2;2;1;1;1;1;1;1;1	2;2;2;2;1;1;1;1;1;1;1	2;2;2;2;1;1;1;1;1;1;1	Mitogen-activated protein kinase kinase kinase kinase;Mitogen-activated protein kinase kinase kinase kinase 3	MAP4K3	;;;;;;;;;;	11	2	2	2	0	0	0	0	1	1	0	0	0	0	0	0	1	0	1	0	0	0	0	0	1	1	0	0	0	0	0	0	1	0	1	0	0	0	0	0	1	1
H0YBE1;A8K607;E7ESC6;Q9UIA9	H0YBE1;A8K607;E7ESC6;Q9UIA9	1;1;1;1	1;1;1;1	1;1;1;1	Exportin-7	XPO7	;;;	4	1	1	1	0	0	0	0	0	0	0	0	0	1	0	0	1	0	0	0	0	0	0	0	0	0	0	0	0	1	0	0	1	0	0	0	0	0	0	0	0	0
A8K622;Q59F99;O95793-2;O95793;Q5JW30;O95793-3;B3KRE0;A0A087X1A5;B4DPJ9;Q6PJX3;Q5JW28;F6UDC6	A8K622;Q59F99;O95793-2;O95793;Q5JW30;O95793-3;B3KRE0;A0A087X1A5	22;22;22;22;21;21;20;19;10;5;5;1	22;22;22;22;21;21;20;19;10;5;5;1	20;20;20;20;19;19;18;17;10;5;5;1	Double-stranded RNA-binding protein Staufen homolog 1	STAU1	;;;;;;;	12	22	22	20	10	15	1	1	10	13	3	2	2	11	9	5	9	4	11	1	10	15	1	1	10	13	3	2	2	11	9	5	9	4	11	1	8	13	1	1	10	13
M0R3B2;A8K670;Q9Y314;A0A075B6F9;M0R1T7;M0QX85;B4DUN3;M0R1K2;A0A075B797	M0R3B2;A8K670;Q9Y314;A0A075B6F9	3;3;3;2;1;1;1;1;1	3;3;3;2;1;1;1;1;1	3;3;3;2;1;1;1;1;1	Nitric oxide synthase-interacting protein	NOSIP	;;;	9	3	3	3	0	2	0	0	0	0	0	0	0	1	0	1	1	0	1	0	0	2	0	0	0	0	0	0	0	1	0	1	1	0	1	0	0	2	0	0	0	0
V9HW72;A8K690;P31948;P31948-2;P31948-3;F5H783;H0YGI8;F5GXD8	V9HW72;A8K690;P31948;P31948-2;P31948-3	11;11;11;11;10;4;3;3	11;11;11;11;10;4;3;3	11;11;11;11;10;4;3;3	Stress-induced-phosphoprotein 1	HEL-S-94n;STIP1	;;;;	8	11	11	11	0	4	1	0	0	3	0	0	0	5	3	0	1	2	4	0	0	4	1	0	0	3	0	0	0	5	3	0	1	2	4	0	0	4	1	0	0	3
A8K6R3;A8K6D4;A0A024R058;O95544;O95544-2;J3KTI3;A0A0A0MR98;O95544-3	A8K6R3;A8K6D4;A0A024R058;O95544;O95544-2	3;3;2;2;2;1;1;1	3;3;2;2;2;1;1;1	3;3;2;2;2;1;1;1	NAD kinase	NADK	;;;;	8	3	3	3	0	1	0	0	1	2	0	0	0	3	2	0	1	0	0	0	0	1	0	0	1	2	0	0	0	3	2	0	1	0	0	0	0	1	0	0	1	2
B4DM30;B4DET0;A8K6G9;Q92620;J3KTG2;B4DN69;Q92620-2	B4DM30;B4DET0;A8K6G9;Q92620	3;3;3;3;1;1;1	3;3;3;3;1;1;1	3;3;3;3;1;1;1	Pre-mRNA-splicing factor ATP-dependent RNA helicase PRP16	DHX38	;;;	7	3	3	3	0	0	0	0	0	0	0	0	0	2	0	2	0	0	0	0	0	0	0	0	0	0	0	0	0	2	0	2	0	0	0	0	0	0	0	0	0	0
A8K6H6;Q15678;Q6PJC3;B4DNZ0	A8K6H6;Q15678	3;3;1;1	3;3;1;1	3;3;1;1	Protein-tyrosine-phosphatase;Tyrosine-protein phosphatase non-receptor type 14	PTPN14	;	4	3	3	3	0	0	0	0	0	0	0	0	0	2	0	1	3	0	1	0	0	0	0	0	0	0	0	0	0	2	0	1	3	0	1	0	0	0	0	0	0	0
J3KSS7;A8K6I6;Q9NZ52-4;Q9NZ52;J3KSG3;B7Z456;A8K6M0;Q9NZ52-3;Q9NZ52-2	J3KSS7;A8K6I6;Q9NZ52-4;Q9NZ52;J3KSG3;B7Z456;A8K6M0;Q9NZ52-3;Q9NZ52-2	2;2;2;2;1;1;1;1;1	1;1;1;1;1;1;1;1;1	1;1;1;1;1;1;1;1;1	ADP-ribosylation factor-binding protein GGA3	GGA3	;;;;;;;;	9	2	1	1	1	0	0	0	0	0	0	0	0	0	1	0	1	0	0	0	0	0	0	0	0	0	0	0	0	0	1	0	1	0	0	0	0	0	0	0	0	0
A8K6K2;P49902;B3KXN5;P49902-2;Q5JUV4;REV__M0QX83;S4R3E7;S4R3A6;REV__H0YES7;REV__D3DRL4;Q5JUV6;Q5JUV3;REV__F5GWJ3;REV__B7ZL43;REV__Q17RW3	A8K6K2;P49902;B3KXN5;P49902-2	7;7;6;6;3;1;1;1;1;1;1;1;1;1;1	7;7;6;6;3;1;1;1;1;1;1;1;1;1;1	7;7;6;6;3;1;1;1;1;1;1;1;1;1;1	Cytosolic purine 5-nucleotidase	NT5C2	;;;	15	7	7	7	0	2	0	0	0	3	0	0	0	5	1	0	3	0	2	0	0	2	0	0	0	3	0	0	0	5	1	0	3	0	2	0	0	2	0	0	0	3
Q53ER0;A8K6K7;P13807-2;P13807;B7Z255;B7Z806;B7Z6I6;M0QYU1	Q53ER0;A8K6K7;P13807-2;P13807;B7Z255;B7Z806;B7Z6I6	4;4;4;4;2;2;2;1	4;4;4;4;2;2;2;1	4;4;4;4;2;2;2;1	Glycogen [starch] synthase, muscle	GYS1	;;;;;;	8	4	4	4	0	0	0	0	0	1	0	0	1	3	3	0	2	0	2	0	0	0	0	0	0	1	0	0	1	3	3	0	2	0	2	0	0	0	0	0	0	1
Q8N4M4;E9PRA3;Q96MK6;E9PRP1;E9PS62;A8K6L3;Q9BZ67-2;Q9BZ67-3;Q9BZ67	Q8N4M4;E9PRA3;Q96MK6;E9PRP1;E9PS62;A8K6L3;Q9BZ67-2;Q9BZ67-3;Q9BZ67	1;1;1;1;1;1;1;1;1	1;1;1;1;1;1;1;1;1	1;1;1;1;1;1;1;1;1	FERM domain-containing protein 8	FRMD8	;;;;;;;;	9	1	1	1	0	0	0	0	0	0	0	0	0	1	0	0	0	0	1	0	0	0	0	0	0	0	0	0	0	1	0	0	0	0	1	0	0	0	0	0	0	0
F8WBE5;A8K6Q8;P02786	F8WBE5;A8K6Q8;P02786	1;1;1	1;1;1	1;1;1	Transferrin receptor protein 1;Transferrin receptor protein 1, serum form	TFRC	;;	3	1	1	1	0	1	0	0	0	1	0	0	1	1	1	1	1	1	1	0	0	1	0	0	0	1	0	0	1	1	1	1	1	1	1	0	0	1	0	0	0	1
B4DMI9;A8K732;Q15398-3;Q15398;Q15398-1;G3V4E5;G3V543	B4DMI9;A8K732;Q15398-3;Q15398;Q15398-1	5;5;5;5;4;2;1	5;5;5;5;4;2;1	5;5;5;5;4;2;1	Disks large-associated protein 5	DLGAP5	;;;;	7	5	5	5	1	0	0	0	1	0	0	0	0	0	0	4	0	0	0	0	1	0	0	0	1	0	0	0	0	0	0	4	0	0	0	0	1	0	0	0	1	0
B7Z709;Q6MZR8;A8K7A6;Q6P2R1;G8JLG1;Q14683	B7Z709;Q6MZR8;A8K7A6;Q6P2R1;G8JLG1;Q14683	1;1;1;1;1;1	1;1;1;1;1;1	1;1;1;1;1;1	Structural maintenance of chromosomes protein;Structural maintenance of chromosomes protein 1A	DKFZp686L19178;SMC1A	;;;;;	6	1	1	1	0	0	0	1	0	0	0	0	0	0	0	0	0	0	0	0	0	0	0	1	0	0	0	0	0	0	0	0	0	0	0	0	0	0	0	1	0	0
Q7Z726;Q6NVW7;A8K7D9;P52292;J3QLL0;J3KS65	Q7Z726;Q6NVW7;A8K7D9;P52292;J3QLL0;J3KS65	4;4;4;4;2;2	4;4;4;4;2;2	4;4;4;4;2;2	Importin subunit alpha;Importin subunit alpha-1	KPNA2	;;;;;	6	4	4	4	0	0	0	0	1	0	1	0	0	4	1	2	2	0	1	0	0	0	0	0	1	0	1	0	0	4	1	2	2	0	1	0	0	0	0	0	1	0
A8K7F6;P60842;J3QR64;J3KTB5;J3QL43;J3QS69;J3KT12;Q59F68;A8K088;P60842-2;J3QLN6;J3KS25;J3QKZ9;B4E047;E7EQG2;Q14240;Q14240-2;B4E102;B4DNH2;J3KSZ0;J3KT04;J3KS93;E7EMV8;Q86WD0;J3KSN7;J3KTN0;B4DKP9;Q9NZE6;Q59GT8;Q5JWW0;J3QQP0;E9PBH4;F8WE11;I3L3H2;Q96B07;B4DJX6;A0A024R8W0;P38919	A8K7F6;P60842;J3QR64;J3KTB5;J3QL43;J3QS69;J3KT12;Q59F68;A8K088;P60842-2;J3QLN6;J3KS25;J3QKZ9;B4E047;E7EQG2;Q14240;Q14240-2	7;7;6;6;6;6;6;6;6;6;5;5;4;4;4;4;4;3;3;3;2;2;2;2;2;2;2;2;1;1;1;1;1;1;1;1;1;1	7;7;6;6;6;6;6;6;6;6;5;5;4;4;4;4;4;3;3;3;2;2;2;2;2;2;2;2;1;1;1;1;1;1;1;1;1;1	7;7;6;6;6;6;6;6;6;6;5;5;4;4;4;4;4;3;3;3;2;2;2;2;2;2;2;2;1;1;1;1;1;1;1;1;1;1	Eukaryotic initiation factor 4A-I;Eukaryotic initiation factor 4A-II;Eukaryotic initiation factor 4A-II, N-terminally processed	EIF4A1;EIF4A2	;;;;;;;;;;;;;;;;	38	7	7	7	0	1	0	3	2	2	0	0	0	3	0	1	0	0	3	0	0	1	0	3	2	2	0	0	0	3	0	1	0	0	3	0	0	1	0	3	2	2
I3L3P7;B2R4W8;A8K7H3;P62244;H3BV27;H3BT37;I3L303;H3BVC7;I3L246;H3BN98	I3L3P7;B2R4W8;A8K7H3;P62244;H3BV27;H3BT37;I3L303;H3BVC7;I3L246;H3BN98	2;2;2;2;1;1;1;1;1;1	2;2;2;2;1;1;1;1;1;1	2;2;2;2;1;1;1;1;1;1	40S ribosomal protein S15a	RPS15A;hCG_1994130	;;;;;;;;;	10	2	2	2	0	1	0	1	0	0	0	0	0	0	0	0	0	0	0	0	0	1	0	1	0	0	0	0	0	0	0	0	0	0	0	0	0	1	0	1	0	0
E7EW69;A8K7M3;E7EX04;B5ME97;Q9P0V9-3;Q9P0V9;Q9P0V9-2	E7EW69;A8K7M3;E7EX04;B5ME97;Q9P0V9-3;Q9P0V9;Q9P0V9-2	1;1;1;1;1;1;1	1;1;1;1;1;1;1	1;1;1;1;1;1;1	Septin-10	2017-09-10	;;;;;;	7	1	1	1	0	0	0	0	0	0	0	0	0	0	0	0	1	0	1	0	0	0	0	0	0	0	0	0	0	0	0	0	1	0	1	0	0	0	0	0	0	0
B7ZBC9;B7ZBC8;A8K7S5;O75449-2;O75449	B7ZBC9;B7ZBC8;A8K7S5;O75449-2;O75449	1;1;1;1;1	1;1;1;1;1	1;1;1;1;1	Katanin p60 ATPase-containing subunit A1	KATNA1	;;;;	5	1	1	1	0	0	0	0	0	0	0	0	0	0	0	0	0	0	0	1	0	0	0	0	0	0	0	0	0	0	0	0	0	0	0	1	0	0	0	0	0	0
Q05DB2;A8K813;Q9HCU5;H7C2N7;B5MC98	Q05DB2;A8K813;Q9HCU5;H7C2N7;B5MC98	2;2;2;1;1	2;2;2;1;1	2;2;2;1;1	Prolactin regulatory element-binding protein	PREB	;;;;	5	2	2	2	0	0	0	0	0	0	0	0	0	0	0	0	2	0	1	0	0	0	0	0	0	0	0	0	0	0	0	0	2	0	1	0	0	0	0	0	0	0
H3BMX0;H3BP95;H3BPA9;A8K897;H3BVG0;Q8N1F7-2;Q8N1F7	H3BMX0;H3BP95;H3BPA9;A8K897;H3BVG0;Q8N1F7-2;Q8N1F7	1;1;1;1;1;1;1	1;1;1;1;1;1;1	1;1;1;1;1;1;1	Nuclear pore complex protein Nup93	NUP93	;;;;;;	7	1	1	1	0	0	0	0	0	0	0	0	0	0	0	0	0	0	1	0	0	0	0	0	0	0	0	0	0	0	0	0	0	0	1	0	0	0	0	0	0	0
A8K8D9;P11413;P11413-2;Q2VF42;P11413-3;Q2Q9H2;B4DYA7;Q2Q9B7;E7EUI8;Q0PHS1;A0A163HNA3;E9PD92;E7EM57;A0A163HNE7;Q0PHS5;A7IZZ3;A0A161DIQ9;I3V9R4;Q0PHS6;Q0PHS3;Q0PHS2;Q0PHS4;A0A163HNC8;A2IBT6;B6ZHS6	A8K8D9;P11413;P11413-2;Q2VF42;P11413-3;Q2Q9H2;B4DYA7;Q2Q9B7;E7EUI8;Q0PHS1;A0A163HNA3;E9PD92;E7EM57;A0A163HNE7	19;19;19;18;18;17;17;16;14;13;12;12;12;11;4;3;2;2;2;2;2;2;2;1;1	19;19;19;18;18;17;17;16;14;13;12;12;12;11;4;3;2;2;2;2;2;2;2;1;1	19;19;19;18;18;17;17;16;14;13;12;12;12;11;4;3;2;2;2;2;2;2;2;1;1	Glucose-6-phosphate 1-dehydrogenase	G6PD	;;;;;;;;;;;;;	25	19	19	19	4	10	0	1	10	15	5	1	5	12	9	5	9	2	13	2	4	10	0	1	10	15	5	1	5	12	9	5	9	2	13	2	4	10	0	1	10	15
A8K8K1;O00442;O00442-2;A6NIC1;B4DSL0	A8K8K1;O00442;O00442-2	4;4;4;1;1	4;4;4;1;1	4;4;4;1;1	RNA 3-terminal phosphate cyclase	RTCA	;;	5	4	4	4	0	2	0	0	0	2	0	0	0	1	1	0	3	0	2	0	0	2	0	0	0	2	0	0	0	1	1	0	3	0	2	0	0	2	0	0	0	2
A8K9T9;A8K8N7;O15067;J3KT98;J3QSG0;J3QSH6;B4DJ26	A8K9T9;A8K8N7;O15067	3;3;3;1;1;1;1	3;3;3;1;1;1;1	3;3;3;1;1;1;1	Phosphoribosylformylglycinamidine synthase	PFAS	;;	7	3	3	3	0	0	0	0	0	0	0	0	0	1	0	0	3	0	1	0	0	0	0	0	0	0	0	0	0	1	0	0	3	0	1	0	0	0	0	0	0	0
A8K8U1;Q86VP6;Q86VP6-2;A0A0C4DGH5;B3KMG3;H0YH27;Q86VP6-3;B3KM30	A8K8U1;Q86VP6;Q86VP6-2;A0A0C4DGH5	19;19;16;12;9;4;4;2	19;19;16;12;9;4;4;2	19;19;16;12;9;4;4;2	Cullin-associated NEDD8-dissociated protein 1	CAND1	;;;	8	19	19	19	0	4	0	0	1	9	1	0	4	11	9	0	9	1	13	1	0	4	0	0	1	9	1	0	4	11	9	0	9	1	13	1	0	4	0	0	1	9
E9PLV3;B7ZAU9;B4E3P7;A8K8U2;Q92543-2;Q92543	E9PLV3;B7ZAU9;B4E3P7;A8K8U2;Q92543-2;Q92543	2;2;2;2;2;2	2;2;2;2;2;2	2;2;2;2;2;2	Sorting nexin-19	SNX19	;;;;;	6	2	2	2	0	1	0	0	0	0	0	0	0	0	0	0	0	0	1	0	0	1	0	0	0	0	0	0	0	0	0	0	0	0	1	0	0	1	0	0	0	0
B2RCG9;A8K923;Q8TF05-2;Q8TF05;J3QLA6;J3KRU1;J3QL26;J3KSB0;J3QQV0;B4DID3;B4DEZ8;J3QRV2;F8WAJ9;J3KSS1	B2RCG9;A8K923;Q8TF05-2;Q8TF05;J3QLA6	7;7;7;7;4;3;3;3;3;2;2;1;1;1	7;7;7;7;4;3;3;3;3;2;2;1;1;1	7;7;7;7;4;3;3;3;3;2;2;1;1;1	Serine/threonine-protein phosphatase 4 regulatory subunit 1	PPP4R1	;;;;	14	7	7	7	0	2	0	0	0	1	0	0	0	5	1	0	2	0	2	0	0	2	0	0	0	1	0	0	0	5	1	0	2	0	2	0	0	2	0	0	0	1
A8K940;Q66K74-2;Q66K74;M0QXQ9;M0QY41;M0QZ50;M0R1M7;M0R1J2	A8K940;Q66K74-2;Q66K74	15;15;15;3;3;2;1;1	15;15;15;3;3;2;1;1	15;15;15;3;3;2;1;1	Microtubule-associated protein 1S;MAP1S heavy chain;MAP1S light chain	MAP1S	;;	8	15	15	15	2	7	0	0	4	7	3	1	1	11	7	3	11	3	10	2	2	7	0	0	4	7	3	1	1	11	7	3	11	3	10	2	2	7	0	0	4	7
A8K946;O43148;O43148-2;K7EP06;Q05D80;B7Z3U8;K7EPP5;Q05DQ2;Q9UEB8;K7ERH6;B7Z8S9	A8K946;O43148;O43148-2;K7EP06;Q05D80;B7Z3U8	6;6;6;4;4;3;2;2;1;1;1	6;6;6;4;4;3;2;2;1;1;1	6;6;6;4;4;3;2;2;1;1;1	mRNA cap guanine-N7 methyltransferase	RNMT	;;;;;	11	6	6	6	0	1	0	0	1	1	0	0	0	4	2	2	5	0	6	1	0	1	0	0	1	1	0	0	0	4	2	2	5	0	6	1	0	1	0	0	1	1
B3KP95;A8K948;Q9NVH0-2;Q9NVH0	B3KP95;A8K948;Q9NVH0-2;Q9NVH0	2;2;2;2	2;2;2;2	2;2;2;2	Exonuclease 3-5 domain-containing protein 2	EXD2	;;;	4	2	2	2	0	0	0	0	0	0	0	0	0	1	0	0	0	0	2	0	0	0	0	0	0	0	0	0	0	1	0	0	0	0	2	0	0	0	0	0	0	0
B4DNQ1;E9PKP7;A8K962;P17480-2;P17480;Q05BZ1;O00164;E9PMM2;Q9BQR2;B4DLB0	B4DNQ1;E9PKP7;A8K962;P17480-2;P17480;Q05BZ1;O00164	3;3;3;3;3;2;2;1;1;1	3;3;3;3;3;2;2;1;1;1	3;3;3;3;3;2;2;1;1;1	Nucleolar transcription factor 1	UBTF	;;;;;;	10	3	3	3	0	0	0	0	1	0	0	0	0	2	0	0	0	0	3	0	0	0	0	0	1	0	0	0	0	2	0	0	0	0	3	0	0	0	0	0	1	0
G3V555;G3V575;G3V576;G3V4W0;B4DY08;B2R5W2;G3V4C1;B3KX96;B2R603;G3V2Q1;A8K9A4;P07910-4;P07910-2;P07910;G3V4M8;G3V5X6;G3V3K6;G3V251;B4DMJ1;B4DSU6;G3V5V7;B4DQQ2;G3V2D6;D3DPI2;P07910-3	G3V555;G3V575;G3V576;G3V4W0;B4DY08;B2R5W2;G3V4C1;B3KX96;B2R603;G3V2Q1;A8K9A4;P07910-4;P07910-2;P07910;G3V4M8;G3V5X6;G3V3K6;G3V251;B4DMJ1;B4DSU6;G3V5V7;B4DQQ2;G3V2D6;D3DPI2;P07910-3	2;2;2;2;2;2;2;2;2;2;2;2;2;2;1;1;1;1;1;1;1;1;1;1;1	2;2;2;2;2;2;2;2;2;2;2;2;2;2;1;1;1;1;1;1;1;1;1;1;1	2;2;2;2;2;2;2;2;2;2;2;2;2;2;1;1;1;1;1;1;1;1;1;1;1	Heterogeneous nuclear ribonucleoproteins C1/C2	HNRNPC;hCG_1641229	;;;;;;;;;;;;;;;;;;;;;;;;	25	2	2	2	1	0	0	0	1	0	0	0	0	0	0	1	0	1	1	1	1	0	0	0	1	0	0	0	0	0	0	1	0	1	1	1	1	0	0	0	1	0
Q0EFA5;A8K9C1;Q2L6G8;M1SWB8;G8JLG2;D2IYL2;Q15517	Q0EFA5;A8K9C1;Q2L6G8;M1SWB8;G8JLG2;D2IYL2;Q15517	3;3;3;3;3;3;3	3;3;3;3;3;3;3	3;3;3;3;3;3;3	Corneodesmosin	S;CDSN	;;;;;;	7	3	3	3	0	0	0	3	0	0	0	0	0	0	0	0	0	0	0	1	0	0	0	3	0	0	0	0	0	0	0	0	0	0	0	1	0	0	0	3	0	0
F5H4S8;B4DER8;K7ER53;A8K9C6;O95644-17;O95644-8;O95644-11;O95644-3;O95644-10;O95644-2;O95644-5;O95644-4;O95644-6;O95644	F5H4S8;B4DER8;K7ER53;A8K9C6;O95644-17;O95644-8;O95644-11;O95644-3;O95644-10;O95644-2;O95644-5;O95644-4;O95644-6;O95644	1;1;1;1;1;1;1;1;1;1;1;1;1;1	1;1;1;1;1;1;1;1;1;1;1;1;1;1	1;1;1;1;1;1;1;1;1;1;1;1;1;1	Nuclear factor of activated T-cells, cytoplasmic 1	NFATC1	;;;;;;;;;;;;;	14	1	1	1	0	0	0	0	0	0	0	0	0	0	0	0	0	0	1	0	0	0	0	0	0	0	0	0	0	0	0	0	0	0	1	0	0	0	0	0	0	0
B7Z524;H0YDX7;J3QT46;D9YZV0;B3KNB9;A8K9E1;Q9Y450-4;Q9Y450;E9PS53;E9PHZ9;H0YES5;Q9NSX9;B7Z1K2	B7Z524;H0YDX7;J3QT46;D9YZV0;B3KNB9;A8K9E1;Q9Y450-4;Q9Y450;E9PS53;E9PHZ9	3;3;3;3;3;3;3;3;2;2;1;1;1	3;3;3;3;3;3;3;3;2;2;1;1;1	3;3;3;3;3;3;3;3;2;2;1;1;1	HBS1-like protein	HBS1L	;;;;;;;;;	13	3	3	3	0	0	0	0	0	0	0	0	0	2	0	0	2	0	1	0	0	0	0	0	0	0	0	0	0	2	0	0	2	0	1	0	0	0	0	0	0	0
E9PBU1;E7ERS5;B7Z2X1;A8K9L2;Q05CR6;Q86Y07-5;Q86Y07-2;Q86Y07	E9PBU1;E7ERS5;B7Z2X1;A8K9L2;Q05CR6;Q86Y07-5;Q86Y07-2;Q86Y07	1;1;1;1;1;1;1;1	1;1;1;1;1;1;1;1	1;1;1;1;1;1;1;1	Serine/threonine-protein kinase VRK2	VRK2	;;;;;;;	8	1	1	1	0	0	0	0	0	0	0	0	0	0	0	0	1	0	0	0	0	0	0	0	0	0	0	0	0	0	0	0	1	0	0	0	0	0	0	0	0	0
A8K9U1;Q14999;Q14999-2	A8K9U1;Q14999;Q14999-2	4;4;4	4;4;4	4;4;4	Cullin-7	CUL7	;;	3	4	4	4	0	1	0	0	0	0	0	0	0	1	0	0	2	0	1	0	0	1	0	0	0	0	0	0	0	1	0	0	2	0	1	0	0	1	0	0	0	0
A8K9U6;Q7Z2W4;C9J6P4;Q7Z2W4-2;Q7Z2W4-3;Q05DV5;Q7Z2W4-4;H7C5K1;Q7Z2W4-5	A8K9U6;Q7Z2W4;C9J6P4;Q7Z2W4-2;Q7Z2W4-3	20;20;19;15;11;8;8;3;3	20;20;19;15;11;8;8;3;3	20;20;19;15;11;8;8;3;3	Zinc finger CCCH-type antiviral protein 1	ZC3HAV1	;;;;	9	20	20	20	3	6	0	0	6	10	0	0	6	11	11	7	11	3	13	4	3	6	0	0	6	10	0	0	6	11	11	7	11	3	13	4	3	6	0	0	6	10
A8KA33;Q9Y2L9-2;Q9Y2L9;Q9Y2L9-3	A8KA33;Q9Y2L9-2;Q9Y2L9;Q9Y2L9-3	1;1;1;1	1;1;1;1	1;1;1;1	Leucine-rich repeat and calponin homology domain-containing protein 1	LRCH1	;;;	4	1	1	1	0	0	0	0	0	0	0	0	0	1	0	0	1	0	0	0	0	0	0	0	0	0	0	0	0	1	0	0	1	0	0	0	0	0	0	0	0	0
B4DYU4;A8KA75;Q4LE51;P42336	B4DYU4;A8KA75;Q4LE51;P42336	1;1;1;1	1;1;1;1	1;1;1;1	Phosphatidylinositol 4,5-bisphosphate 3-kinase catalytic subunit alpha isoform	PIK3CA variant protein;PIK3CA	;;;	4	1	1	1	0	0	0	0	0	0	0	0	0	1	0	0	0	0	0	0	0	0	0	0	0	0	0	0	0	1	0	0	0	0	0	0	0	0	0	0	0	0
A8KA83;Q9P0L0;Q9P0L0-2;J3QKM9	A8KA83;Q9P0L0;Q9P0L0-2	11;11;10;1	11;11;10;1	10;10;9;1	Vesicle-associated membrane protein-associated protein A	VAPA	;;	4	11	11	10	6	7	1	1	3	4	1	0	1	7	3	1	7	0	6	0	6	7	1	1	3	4	1	0	1	7	3	1	7	0	6	0	5	6	0	0	2	3
A8KAC4	A8KAC4	7	6	1				1	7	6	1	1	2	0	0	1	1	0	1	0	3	1	1	1	1	3	0	0	1	0	0	0	0	0	1	0	2	0	1	1	1	2	0	0	0	0	0	0	0
B3KP32;A8KAD5;Q9H0X9-3;Q9H0X9-2;Q9H0X9;E9PNH0;B3KWF0;Q8WVV2;H0YCD7;B4DMI4;B4E033	B3KP32;A8KAD5;Q9H0X9-3;Q9H0X9-2;Q9H0X9;E9PNH0;B3KWF0;Q8WVV2;H0YCD7;B4DMI4;B4E033	2;2;2;2;2;1;1;1;1;1;1	2;2;2;2;2;1;1;1;1;1;1	2;2;2;2;2;1;1;1;1;1;1	Oxysterol-binding protein;Oxysterol-binding protein-related protein 5	OSBPL5	;;;;;;;;;;	11	2	2	2	0	1	0	0	0	1	0	0	0	0	0	0	0	0	1	0	0	1	0	0	0	1	0	0	0	0	0	0	0	0	1	0	0	1	0	0	0	1
A8KAH9;P62834;A0A075B6Q0;Q5U0C3;F5H4H0;F5GYH7;F5H077;F5GWU8;F5H491;F5H0B7;F5H500;F5H6R7;F5H004;F5GYB5;F5GX62;Q9BXV4;E7ESV4;F5H7Y6;A0A024RB87;P61224-2;P61224-3;P61224;F8WBC0;B7ZAY2;A0A0J9YXB3;P61224-4;A6NIZ1	A8KAH9;P62834;A0A075B6Q0;Q5U0C3;F5H4H0;F5GYH7;F5H077;F5GWU8;F5H491;F5H0B7;F5H500;F5H6R7;F5H004;F5GYB5;F5GX62;Q9BXV4;E7ESV4;F5H7Y6;A0A024RB87;P61224-2;P61224-3;P61224	4;4;3;3;2;2;2;2;2;2;2;2;2;2;2;2;2;2;2;2;2;2;1;1;1;1;1	4;4;3;3;2;2;2;2;2;2;2;2;2;2;2;2;2;2;2;2;2;2;1;1;1;1;1	4;4;3;3;2;2;2;2;2;2;2;2;2;2;2;2;2;2;2;2;2;2;1;1;1;1;1	Ras-related protein Rap-1A;Ras-related protein Rap-1b	RAP1A;RAP1B	;;;;;;;;;;;;;;;;;;;;;	27	4	4	4	0	1	0	0	0	2	0	0	0	1	3	1	1	0	2	0	0	1	0	0	0	2	0	0	0	1	3	1	1	0	2	0	0	1	0	0	0	2
A8KAM5;Q8N474;Q6ZSL4;Q05DS5	A8KAM5;Q8N474;Q6ZSL4;Q05DS5	2;2;1;1	2;2;1;1	2;2;1;1	Secreted frizzled-related protein 1	SFRP1	;;;	4	2	2	2	0	1	0	0	0	0	0	0	0	0	0	0	1	0	0	0	0	1	0	0	0	0	0	0	0	0	0	0	1	0	0	0	0	1	0	0	0	0
U3KQ90;Q59HG4;V9H027;A8KAP0;P55199	U3KQ90;Q59HG4;V9H027;A8KAP0;P55199	3;3;3;3;3	3;3;3;3;3	3;3;3;3;3	RNA polymerase II elongation factor ELL	ELL;MEN	;;;;	5	3	3	3	0	0	0	0	0	0	0	0	0	1	0	1	1	0	0	0	0	0	0	0	0	0	0	0	0	1	0	1	1	0	0	0	0	0	0	0	0	0
A8KAQ6;Q9Y679-2;Q9Y679;Q68CX8;B4E3W1;Q9Y679-3	A8KAQ6;Q9Y679-2;Q9Y679;Q68CX8;B4E3W1;Q9Y679-3	3;3;3;2;2;2	3;3;3;2;2;2	3;3;3;2;2;2	Ancient ubiquitous protein 1	AUP1;DKFZp686P12272	;;;;;	6	3	3	3	0	2	0	0	0	0	0	0	0	1	0	0	1	0	1	0	0	2	0	0	0	0	0	0	0	1	0	0	1	0	1	0	0	2	0	0	0	0
Q59GC1;R9WNI0;W5ZQ92;R9WQY1;A8MQB8;G3V0J0;X5D907;X5DQX7;Q06787-8;Q06787-6;Q06787-2;Q06787-4;Q06787-5;Q06787-9;Q06787-7;Q06787-3;Q06787;R9WPL0;A0A087WXI3;G8JLE9;Q06787-11;Q06787-10	Q59GC1;R9WNI0;W5ZQ92;R9WQY1;A8MQB8;G3V0J0;X5D907;X5DQX7;Q06787-8;Q06787-6;Q06787-2;Q06787-4;Q06787-5;Q06787-9;Q06787-7;Q06787-3;Q06787;R9WPL0;A0A087WXI3;G8JLE9;Q06787-11;Q06787-10	3;3;3;3;3;3;3;3;3;3;3;3;3;3;3;3;3;2;2;2;2;2	1;1;1;1;1;1;1;1;1;1;1;1;1;1;1;1;1;1;1;1;1;1	1;1;1;1;1;1;1;1;1;1;1;1;1;1;1;1;1;1;1;1;1;1	Fragile X mental retardation protein 1	FMR1	;;;;;;;;;;;;;;;;;;;;;	22	3	1	1	2	1	1	1	2	2	1	0	0	1	1	1	2	1	2	1	1	0	0	0	1	0	0	0	0	0	0	0	0	0	1	0	1	0	0	0	1	0
A8MTY9;O60768;O14972;A8MY26;B7Z606;O14972-2	A8MTY9;O60768;O14972;A8MY26;B7Z606;O14972-2	2;2;2;1;1;1	2;2;2;1;1;1	2;2;2;1;1;1	Down syndrome critical region protein 3	DSCR3	;;;;;	6	2	2	2	0	0	0	0	0	0	0	0	0	1	0	0	1	0	2	0	0	0	0	0	0	0	0	0	0	1	0	0	1	0	2	0	0	0	0	0	0	0
K7EMA7;B9EJE3;H7BY10;K7EJV9;K7ERT8;A8MUS3;P62750	K7EMA7;B9EJE3;H7BY10;K7EJV9;K7ERT8;A8MUS3;P62750	1;1;1;1;1;1;1	1;1;1;1;1;1;1	1;1;1;1;1;1;1	60S ribosomal protein L23a	RPL23A;RPL23AL	;;;;;;	7	1	1	1	0	0	0	0	0	0	0	1	0	0	0	0	0	1	0	0	0	0	0	0	0	0	0	1	0	0	0	0	0	1	0	0	0	0	0	0	0	0
A8MX94;V9HWE9;P09211;A0A087X2E9;Q5D6A5	A8MX94;V9HWE9;P09211;A0A087X2E9	6;6;6;3;2	6;6;6;3;2	6;6;6;3;2	Glutathione S-transferase P	GSTP1;HEL-S-22	;;;	5	6	6	6	2	3	1	3	2	2	3	1	1	5	3	0	5	0	3	0	2	3	1	3	2	2	3	1	1	5	3	0	5	0	3	0	2	3	1	3	2	2
A8MXB7;Q9Y343-2;Q9Y343	A8MXB7;Q9Y343-2;Q9Y343	1;1;1	1;1;1	1;1;1	Sorting nexin-24	SNX24	;;	3	1	1	1	0	0	0	0	0	0	0	0	0	0	0	0	1	0	0	0	0	0	0	0	0	0	0	0	0	0	0	0	1	0	0	0	0	0	0	0	0	0
A8MXE8;Q7Z5J4-4;Q7Z5J4-3;Q7Z5J4-2;Q7Z5J4	A8MXE8;Q7Z5J4-4;Q7Z5J4-3;Q7Z5J4-2;Q7Z5J4	4;4;4;4;4	4;4;4;4;4	4;4;4;4;4	Retinoic acid-induced protein 1	RAI1	;;;;	5	4	4	4	0	0	0	0	2	0	0	0	0	1	0	1	0	0	3	0	0	0	0	0	2	0	0	0	0	1	0	1	0	0	3	0	0	0	0	0	2	0
A9CQZ8;G3V1L9;Q07157	A9CQZ8;G3V1L9;Q07157	20;20;20	1;1;1	1;1;1	Tight junction protein ZO-1	TJP1	;;	3	20	1	1	2	8	1	1	3	8	4	0	3	7	5	4	7	2	11	2	0	0	0	0	0	0	0	0	0	1	0	0	0	0	0	0	0	0	0	0	0	0
A9UEZ6;A9UF02;A9UF07;A9UF06;A9UEZ8;A9UF00;A9UEZ7;A9UEZ5;A9UF08;A9UEZ4;A9UEZ9;A9UF04;A9UF03;A9UF01;A9UF05;Q3B837;Q3B836;B4DH91;Q59F19;A0A024R8E2;Q59FK4;P00519;P00519-2;Q13746;Q8NF93;J7M832	A9UEZ6;A9UF02;A9UF07;A9UF06;A9UEZ8;A9UF00;A9UEZ7;A9UEZ5	9;8;7;5;5;5;5;5;4;4;4;4;4;4;4;3;3;3;3;3;3;3;3;2;1;1	3;3;3;0;0;0;0;0;0;0;0;0;0;0;0;3;3;3;3;3;3;3;3;0;0;0	3;3;3;0;0;0;0;0;0;0;0;0;0;0;0;3;3;3;3;3;3;3;3;0;0;0	Non-specific protein-tyrosine kinase	BCR/ABL fusion	;;;;;;;	26	9	3	3	0	1	0	0	0	3	0	0	0	8	1	0	4	0	3	0	0	0	0	0	0	0	0	0	0	3	0	0	2	0	0	0	0	0	0	0	0	0
B2CIS9;A9UFC0;P31944	B2CIS9;A9UFC0;P31944	1;1;1	1;1;1	1;1;1	Caspase-14;Caspase-14 subunit p17, mature form;Caspase-14 subunit p10, mature form;Caspase-14 subunit p20, intermediate form;Caspase-14 subunit p8, intermediate form	CASP14	;;	3	1	1	1	0	0	0	1	0	0	0	0	0	0	0	0	0	0	0	1	0	0	0	1	0	0	0	0	0	0	0	0	0	0	0	1	0	0	0	1	0	0
D5FZW3;E9M263;Q9BXA2;Q9UBV6;Q14484;A9YUX2;B5ANL9;Q9UP81;F8W6P5;Q4TZM4;Q9BWU5;Q8IZI0;Q8IUL9;Q6V0K9;Q52MT0;Q3LR79;Q0Z944;E9NGZ5;B3VL31;B3VL05;Q9BWV6;Q9GZL9;B3VL86;D9YZU5;C8C504;Q14473;P68871;Q9UM85;Q9H1I6;J7LKS8;B3VL12;Q3L3Q5;O95408;A0A140KFU0;A8MUF7;Q3Y9I8;Q14477;Q14476;E9PEW8;Q6J1Z7;Q670S4;Q4F786;D1MGQ0;B7UCU6;B2M1S8;Q4TWB7;B3VL17;Q14474;Q9UK54;Q9UNL6;E9PBW4;E9PFT6;CON__P02070;E7CYP2;D9YZU9;D9YZU…	D5FZW3;E9M263;Q9BXA2;Q9UBV6;Q14484;A9YUX2;B5ANL9;Q9UP81;F8W6P5;Q4TZM4;Q9BWU5;Q8IZI0;Q8IUL9;Q6V0K9;Q52MT0;Q3LR79;Q0Z944;E9NGZ5;B3VL31;B3VL05;Q9BWV6;Q9GZL9;B3VL86;D9YZU5;C8C504;Q14473;P68871;Q9UM85;Q9H1I6;J7LKS8;B3VL12;Q3L3Q5;O95408;A0A140KFU0;A8MUF7;Q3Y9I8;Q14477;Q14476;E9PEW8;Q6J1Z7;Q670S4;Q4F786;D1MGQ0;B7UCU6;B2M1S8;Q4TWB7;B3VL17;Q14474;Q9UK54;Q9UNL6;E9PBW4;E9PFT6;CON__P02070;E7CYP2;D9YZU9;D9YZU…	2;2;2;2;2;2;2;2;2;2;2;2;2;2;2;2;2;2;2;2;2;2;2;2;2;2;2;1;1;1;1;1;1;1;1;1;1;1;1;1;1;1;1;1;1;1;1;1;1;1;1;1;1;1;1;1;1;1;1;1;1;1;1;1;1;1	2;2;2;2;2;2;2;2;2;2;2;2;2;2;2;2;2;2;2;2;2;2;2;2;2;2;2;1;1;1;1;1;1;1;1;1;1;1;1;1;1;1;1;1;1;1;1;1;1;1;1;1;1;1;1;1;1;1;1;1;1;1;1;1;1;1	2;2;2;2;2;2;2;2;2;2;2;2;2;2;2;2;2;2;2;2;2;2;2;2;2;2;2;1;1;1;1;1;1;1;1;1;1;1;1;1;1;1;1;1;1;1;1;1;1;1;1;1;1;1;1;1;1;1;1;1;1;1;1;1;1;1	Hemoglobin subunit beta;LVV-hemorphin-7;Spinorphin;Hemoglobin subunit gamma-2;Hemoglobin subunit gamma-1;Hemoglobin subunit epsilon;Hemoglobin subunit delta	HBB;beta-globin;HBE1;HBD;HBG2;HBG1	;;;;;;;;;;;;;;;;;;;;;;;;;;;;;;;;;;;;;;;;;;;;;;;;;;;;;;;;;;;;;;;;;	66	2	2	2	0	0	0	1	0	1	0	0	0	0	0	0	0	0	0	0	0	0	0	1	0	1	0	0	0	0	0	0	0	0	0	0	0	0	0	1	0	1
B0AZS5;O00139-2;B4DM85;O00139-1;O00139-5;O00139;O00139-4;H0Y8H2;D6R9M0;B4DY48;A0A140VKG5;Q8N4N8	B0AZS5;O00139-2;B4DM85;O00139-1;O00139-5;O00139;O00139-4	5;5;4;4;4;4;4;1;1;1;1;1	5;5;4;4;4;4;4;1;1;1;1;1	5;5;4;4;4;4;4;1;1;1;1;1	Kinesin-like protein;Kinesin-like protein KIF2A	KIF2A	;;;;;;	12	5	5	5	0	1	0	0	0	2	0	0	0	3	3	2	3	0	2	0	0	1	0	0	0	2	0	0	0	3	3	2	3	0	2	0	0	1	0	0	0	2
Q4LE74;M0R0P8;B0I1T6;Q13459-2;Q13459;M0R300;M0R240;M0QXP0;Q8WVD2	Q4LE74;M0R0P8;B0I1T6;Q13459-2;Q13459;M0R300	4;4;4;4;4;3;1;1;1	4;4;4;4;4;3;1;1;1	4;4;4;4;4;3;1;1;1	Unconventional myosin-IXb	MYO9B variant protein;MYO9B	;;;;;	9	4	4	4	0	0	0	0	0	0	0	0	0	1	1	0	4	0	3	0	0	0	0	0	0	0	0	0	0	1	1	0	4	0	3	0	0	0	0	0	0	0
B3KVH4;B0LPE5;P31749;P31749-2;G3V4I6;A0A087WY56;A0A0S2Z3D6;G3V2I6;G3V3X1;B3KXD7;Q9BV07;A0A142IKA9	B3KVH4;B0LPE5;P31749;P31749-2	7;7;7;5;3;3;3;3;2;2;2;1	7;7;7;5;3;3;3;3;2;2;2;1	4;4;4;2;2;1;2;1;1;1;1;1	RAC-alpha serine/threonine-protein kinase	AKT1	;;;	12	7	7	4	0	0	0	0	2	2	0	0	0	4	1	1	3	0	3	0	0	0	0	0	2	2	0	0	0	4	1	1	3	0	3	0	0	0	0	0	0	1
Q6ICN0;B0LPF3;P62993;B3KR50;P62993-2;J3KT38;J3QLF6;J3QRL5	Q6ICN0;B0LPF3;P62993;B3KR50;P62993-2;J3KT38	4;4;4;3;3;2;1;1	4;4;4;3;3;2;1;1	4;4;4;3;3;2;1;1	Growth factor receptor-bound protein 2	GRB2	;;;;;	8	4	4	4	1	3	0	0	0	1	1	0	1	2	0	0	2	1	2	0	1	3	0	0	0	1	1	0	1	2	0	0	2	1	2	0	1	3	0	0	0	1
B4DQF6;B3KPB9;B0QY89;Q9Y262-2;Q9Y262;B0QY90;Q8N7H0;B3KNG0;Q7Z5X3;H7C3A0;C9JHP4;C9K0Q7;B4DEH4	B4DQF6;B3KPB9;B0QY89;Q9Y262-2;Q9Y262;B0QY90;Q8N7H0;B3KNG0	6;6;6;6;6;5;3;3;2;1;1;1;1	6;6;6;6;6;5;3;3;2;1;1;1;1	6;6;6;6;6;5;3;3;2;1;1;1;1	Eukaryotic translation initiation factor 3 subunit L	EIF3L	;;;;;;;	13	6	6	6	0	0	0	0	0	1	0	0	0	2	2	0	4	0	6	0	0	0	0	0	0	1	0	0	0	2	2	0	4	0	6	0	0	0	0	0	0	1
B0QYK0;Q01844-6;Q01844-3;Q01844;Q01844-5;H7BY36;A0A0D9SFL3;C9JGE3;Q01844-2	B0QYK0;Q01844-6;Q01844-3;Q01844;Q01844-5;H7BY36;A0A0D9SFL3;C9JGE3;Q01844-2	4;4;4;4;4;3;3;3;3	4;4;4;4;4;3;3;3;3	3;3;3;3;3;3;3;3;3	RNA-binding protein EWS	EWSR1	;;;;;;;;	9	4	4	3	0	0	0	0	3	1	0	0	0	1	1	0	1	0	3	1	0	0	0	0	3	1	0	0	0	1	1	0	1	0	3	1	0	0	0	0	3	1
F2Z2V0;B0QZ18;Q99829;E7ENH5;A6PVH9;Q59EI4;Q5JX56;Q5JX58;Q5JX59;Q5JX60;Q5JX44;Q5JX45;Q5JX54;Q5JX55;H0Y524;Q5JX61;Q5JX52;Q5JX57;E7EV27	F2Z2V0;B0QZ18;Q99829;E7ENH5;A6PVH9;Q59EI4;Q5JX56;Q5JX58;Q5JX59;Q5JX60;Q5JX44;Q5JX45	5;5;5;4;4;4;3;3;3;3;3;3;2;2;2;2;2;1;1	5;5;5;4;4;4;3;3;3;3;3;3;2;2;2;2;2;1;1	5;5;5;4;4;4;3;3;3;3;3;3;2;2;2;2;2;1;1	Copine-1	CPNE1	;;;;;;;;;;;	19	5	5	5	0	1	0	0	2	1	0	0	0	4	1	1	1	0	3	0	0	1	0	0	2	1	0	0	0	4	1	1	1	0	3	0	0	1	0	0	2	1
B5BU41;B0YIY3;Q14012;H7C071;A0A087WUR6;Q5SQQ7;Q8IU85-2;Q8IU85;C9JES6	B5BU41;B0YIY3;Q14012;H7C071;A0A087WUR6;Q5SQQ7;Q8IU85-2;Q8IU85	4;4;4;3;2;2;2;2;1	4;4;4;3;2;2;2;2;1	4;4;4;3;2;2;2;2;1	Calcium/calmodulin-dependent protein kinase type 1;Calcium/calmodulin-dependent protein kinase type 1D	CAMK1;CAMK1D	;;;;;;;	9	4	4	4	1	2	0	0	1	1	0	0	0	2	1	0	0	0	1	0	1	2	0	0	1	1	0	0	0	2	1	0	0	0	1	0	1	2	0	0	1	1
I6L994;B4E1Q4;B0YJ89;O14730-2;O14730;J3QQL5	I6L994;B4E1Q4;B0YJ89;O14730-2;O14730;J3QQL5	2;2;2;2;2;1	2;2;2;2;2;1	2;2;2;2;2;1	Serine/threonine-protein kinase RIO3	RIOK3	;;;;;	6	2	2	2	0	0	0	0	0	0	0	0	0	1	0	0	1	0	2	0	0	0	0	0	0	0	0	0	0	1	0	0	1	0	2	0	0	0	0	0	0	0
E7EVT8;B1AA16;B3KS06;F6VX93;B1AA15;B1AA17;Q5VIR6-2;Q5VIR6-3;Q5VIR6;Q5VIR6-4	E7EVT8;B1AA16;B3KS06;F6VX93;B1AA15;B1AA17;Q5VIR6-2;Q5VIR6-3;Q5VIR6;Q5VIR6-4	1;1;1;1;1;1;1;1;1;1	1;1;1;1;1;1;1;1;1;1	1;1;1;1;1;1;1;1;1;1	Vacuolar protein sorting-associated protein 53 homolog	VPS53;HCCS1	;;;;;;;;;	10	1	1	1	0	0	0	0	0	0	0	0	0	0	0	0	0	0	1	0	0	0	0	0	0	0	0	0	0	0	0	0	0	0	1	0	0	0	0	0	0	0
B1AJY7;O75832;B1AJY5;O75832-2;B1AJY6	B1AJY7;O75832;B1AJY5;O75832-2	3;3;2;2;1	3;3;2;2;1	3;3;2;2;1	26S proteasome non-ATPase regulatory subunit 10	PSMD10	;;;	5	3	3	3	1	1	0	0	0	2	0	0	0	3	1	0	2	0	1	0	1	1	0	0	0	2	0	0	0	3	1	0	2	0	1	0	1	1	0	0	0	2
B1AK13;P35914;P35914-3;P35914-2;G5E9S9;Q9NT06;B7Z4D4;H0Y2L7;B7Z212;Q8TB92-5;Q8TB92-2;Q8TB92	B1AK13;P35914	6;6;2;2;1;1;1;1;1;1;1;1	6;6;2;2;1;1;1;1;1;1;1;1	6;6;2;2;1;1;1;1;1;1;1;1	Hydroxymethylglutaryl-CoA lyase, mitochondrial	HMGCL	;	12	6	6	6	3	5	0	0	3	4	2	0	0	2	1	0	2	0	3	0	3	5	0	0	3	4	2	0	0	2	1	0	2	0	3	0	3	5	0	0	3	4
B1AKJ5;O43847;O43847-2;B4DRI0;G3V1R5;A0A087WYK8;Q6UUU9;Q96L67;F5H7V1;H0Y5G9;B4DYV0	B1AKJ5;O43847;O43847-2;B4DRI0;G3V1R5;A0A087WYK8;Q6UUU9;Q96L67;F5H7V1;H0Y5G9	21;21;21;20;20;20;19;12;12;11;10	21;21;21;20;20;20;19;12;12;11;10	21;21;21;20;20;20;19;12;12;11;10	Nardilysin	NRD1	;;;;;;;;;	11	21	21	21	8	13	0	1	8	13	5	3	2	11	8	3	12	3	15	2	8	13	0	1	8	13	5	3	2	11	8	3	12	3	15	2	8	13	0	1	8	13
B1AKU2;P98170;B2R9R2	B1AKU2;P98170;B2R9R2	4;4;3	4;4;3	4;4;3	E3 ubiquitin-protein ligase XIAP	XIAP	;;	3	4	4	4	0	0	0	0	1	0	0	0	0	1	0	0	1	0	3	0	0	0	0	0	1	0	0	0	0	1	0	0	1	0	3	0	0	0	0	0	1	0
B1AKZ5;Q6FHL9;B1AKZ4;Q15121;Q15121-2	B1AKZ5;Q6FHL9;B1AKZ4;Q15121;Q15121-2	2;2;2;2;2	2;2;2;2;2	2;2;2;2;2	Astrocytic phosphoprotein PEA-15	PEA15	;;;;	5	2	2	2	0	0	0	0	0	1	1	0	1	2	1	0	0	0	0	0	0	0	0	0	0	1	1	0	1	2	1	0	0	0	0	0	0	0	0	0	0	1
B1AL69;Q7L3B6	B1AL69;Q7L3B6	9;9	9;9	9;9	Hsp90 co-chaperone Cdc37-like 1	CDC37L1	;	2	9	9	9	4	5	1	0	3	3	3	1	0	2	2	0	3	0	2	0	4	5	1	0	3	3	3	1	0	2	2	0	3	0	2	0	4	5	1	0	3	3
B1ALC2;B5MDS3;Q5T7W0-3;Q5T7W0-2;Q5T7W0-4;Q5T7W0	B1ALC2;B5MDS3;Q5T7W0-3;Q5T7W0-2;Q5T7W0-4;Q5T7W0	1;1;1;1;1;1	1;1;1;1;1;1	1;1;1;1;1;1	Zinc finger protein 618	ZNF618	;;;;;	6	1	1	1	0	0	0	0	0	0	0	0	0	0	0	0	1	0	1	0	0	0	0	0	0	0	0	0	0	0	0	0	1	0	1	0	0	0	0	0	0	0
B1ANR0;Q6IQ30;Q13310-2;Q13310;Q13310-3;H0Y5F5;Q15164;Q53GL4;H0YEU6;Q147Y3;Q3B867;Q59GZ7;H0YCC8;H0YEQ8;B1ANR1;H0Y6X6;H0YER0;P0CB38	B1ANR0;Q6IQ30;Q13310-2;Q13310;Q13310-3;H0Y5F5	23;23;23;23;23;19;11;10;9;9;9;9;7;4;4;3;2;2	23;23;23;23;23;19;11;10;9;9;9;9;7;4;4;3;2;2	15;15;15;15;15;14;9;8;7;7;7;7;4;1;1;3;2;2	Polyadenylate-binding protein;Polyadenylate-binding protein 4	PABPC4	;;;;;	18	23	23	15	11	14	6	4	15	15	7	1	4	17	11	6	14	5	14	4	11	14	6	4	15	15	7	1	4	17	11	6	14	5	14	4	9	9	4	2	8	8
B1AQP2;Q9UHV9	B1AQP2;Q9UHV9	2;2	2;2	2;2	Prefoldin subunit 2	PFDN2	;	2	2	2	2	0	1	0	0	0	1	0	0	0	0	0	0	0	0	0	0	0	1	0	0	0	1	0	0	0	0	0	0	0	0	0	0	0	1	0	0	0	1
B1B1I7;G5E9D4;Q96EB1;Q96EB1-3;Q96EB1-2	B1B1I7;G5E9D4;Q96EB1;Q96EB1-3;Q96EB1-2	2;2;2;2;2	2;2;2;2;2	2;2;2;2;2	Elongator complex protein 4	ELP4	;;;;	5	2	2	2	0	0	0	0	1	1	0	0	0	0	2	0	1	0	1	0	0	0	0	0	1	1	0	0	0	0	2	0	1	0	1	0	0	0	0	0	1	1
B1Q3L0;Q9C035-4;Q9C035-3;Q9C035-2;Q9C035;Q9C035-6;Q9C035-5;D8L203;D8L202;D8L201;D8L200;D8L1Z9;D8L1Z7;E7EQQ5;Q05CU3;C9JWN8;D8L1Z8;L7REZ6;H7C134;Q68DV4;E9PFM0;B2RNG4;Q9BYJ4-2;Q9C030;Q9BYJ4;Q9C030-2	B1Q3L0;Q9C035-4;Q9C035-3;Q9C035-2;Q9C035;Q9C035-6;Q9C035-5;D8L203;D8L202;D8L201;D8L200;D8L1Z9;D8L1Z7;E7EQQ5;Q05CU3	5;5;5;5;5;4;4;3;3;3;3;3;3;3;3;2;2;1;1;1;1;1;1;1;1;1	5;5;5;5;5;4;4;3;3;3;3;3;3;3;3;2;2;1;1;1;1;1;1;1;1;1	5;5;5;5;5;4;4;3;3;3;3;3;3;3;3;2;2;1;1;1;1;1;1;1;1;1	Tripartite motif-containing protein 5	TRIM5	;;;;;;;;;;;;;;	26	5	5	5	0	1	0	0	1	2	0	0	0	0	1	1	2	1	3	0	0	1	0	0	1	2	0	0	0	0	1	1	2	1	3	0	0	1	0	0	1	2
Q96IR1;Q53HV1;B2R491;P62701	Q96IR1;Q53HV1;B2R491;P62701	2;2;2;2	2;2;2;2	2;2;2;2	40S ribosomal protein S4;40S ribosomal protein S4, X isoform	RPS4X	;;;	4	2	2	2	1	1	0	1	1	0	0	0	0	1	0	0	1	0	0	0	1	1	0	1	1	0	0	0	0	1	0	0	1	0	0	0	1	1	0	1	1	0
M0R0P7;M0R3D6;M0R1A7;M0R117;B4DM74;B2R4C0;Q02543;Q32XH3;B4DM94;B4DUV3;Q53HD3	M0R0P7;M0R3D6;M0R1A7;M0R117;B4DM74;B2R4C0;Q02543;Q32XH3;B4DM94;B4DUV3;Q53HD3	3;3;3;3;3;3;3;2;2;2;2	3;3;3;3;3;3;3;2;2;2;2	3;3;3;3;3;3;3;2;2;2;2	60S ribosomal protein L18a	RPL18A	;;;;;;;;;;	11	3	3	3	1	1	1	0	2	2	2	1	1	2	1	1	2	2	2	1	1	1	1	0	2	2	2	1	1	2	1	1	2	2	2	1	1	1	1	0	2	2
F8VR50;C9JZD1;B4DM63;Q2LE71;B2R4D5;O15145	F8VR50;C9JZD1;B4DM63;Q2LE71;B2R4D5;O15145	1;1;1;1;1;1	1;1;1;1;1;1	1;1;1;1;1;1	Actin-related protein 2/3 complex subunit 3	ARPC3	;;;;;	6	1	1	1	0	1	0	0	0	0	0	0	0	0	0	0	0	0	0	0	0	1	0	0	0	0	0	0	0	0	0	0	0	0	0	0	0	1	0	0	0	0
F5H459;B2R4I8;Q92572	F5H459;B2R4I8;Q92572	1;1;1	1;1;1	1;1;1	AP-3 complex subunit sigma-1	AP3S1	;;	3	1	1	1	0	0	0	0	0	0	0	0	0	1	0	0	1	0	1	0	0	0	0	0	0	0	0	0	0	1	0	0	1	0	1	0	0	0	0	0	0	0
B2R4M6;P06702	B2R4M6;P06702	3;3	3;3	3;3	Protein S100;Protein S100-A9	S100A9	;	2	3	3	3	1	1	1	3	0	0	0	2	0	0	0	0	0	1	1	0	1	1	1	3	0	0	0	2	0	0	0	0	0	1	1	0	1	1	1	3	0	0
K7EMV3;B4E380;B4DEB1;K7EK07;B2R6Y1;B2R4P9;K7ES00;Q71DI3;Q16695;P84243;P68431;Q6TXQ4;K7EP01;Q5TEC6;A8K4Y7;Q6NXT2	K7EMV3;B4E380;B4DEB1;K7EK07;B2R6Y1;B2R4P9;K7ES00;Q71DI3;Q16695;P84243;P68431;Q6TXQ4;K7EP01;Q5TEC6;A8K4Y7;Q6NXT2	2;2;2;2;2;2;2;2;2;2;2;1;1;1;1;1	2;2;2;2;2;2;2;2;2;2;2;1;1;1;1;1	2;2;2;2;2;2;2;2;2;2;2;1;1;1;1;1	Histone H3;Histone H3.2;Histone H3.1t;Histone H3.3;Histone H3.1;Histone H3.3C	H3F3B;H3F3A;HIST2H3A;HIST3H3;HIST1H3A;HIST2H3PS2;H3F3C	;;;;;;;;;;;;;;;	16	2	2	2	2	2	2	1	1	0	1	1	0	0	0	0	0	1	0	0	2	2	2	1	1	0	1	1	0	0	0	0	0	1	0	0	2	2	2	1	1	0
Q0VAS5;B2R4R0;P62805;Q6B823	Q0VAS5;B2R4R0;P62805;Q6B823	6;6;6;3	6;6;6;3	6;6;6;3	Histone H4	HIST1H4H;HIST1H4A	;;;	4	6	6	6	3	2	6	5	2	0	1	2	0	0	0	1	0	2	0	0	3	2	6	5	2	0	1	2	0	0	0	1	0	2	0	0	3	2	6	5	2	0
B2R4R9;P62857	B2R4R9;P62857	1;1	1;1	1;1	40S ribosomal protein S28	RPS28	;	2	1	1	1	0	0	0	0	0	1	0	0	0	1	1	0	1	0	1	0	0	0	0	0	0	1	0	0	0	1	1	0	1	0	1	0	0	0	0	0	0	1
B2R514;E7EM64;Q7L5N1;H7C3T0;B4DHR8	B2R514;E7EM64;Q7L5N1	3;3;3;1;1	3;3;3;1;1	3;3;3;1;1	COP9 signalosome complex subunit 6	COPS6	;;	5	3	3	3	0	0	0	0	0	0	0	0	0	1	0	0	0	0	3	0	0	0	0	0	0	0	0	0	0	1	0	0	0	0	3	0	0	0	0	0	0	0
B2R548;E9PQY2;Q9NQP4	B2R548;E9PQY2;Q9NQP4	1;1;1	1;1;1	1;1;1	Prefoldin subunit 4	PFDN4	;;	3	1	1	1	0	0	0	0	0	0	0	0	0	1	0	0	0	0	1	0	0	0	0	0	0	0	0	0	0	1	0	0	0	0	1	0	0	0	0	0	0	0
V9HWJ2;V9HW78;Q6FIA4;B2R5M8;O75874;Q6FI37;Q0QER2;C9J4N6;B4DXS4;C9JJE5;C9JLU6;A0A0A0U6N4;B4DSZ6;Q53GL5;P48735-2;P48735	V9HWJ2;V9HW78;Q6FIA4;B2R5M8;O75874;Q6FI37;Q0QER2;C9J4N6	10;10;10;10;10;9;7;5;4;3;3;1;1;1;1;1	10;10;10;10;10;9;7;5;4;3;3;1;1;1;1;1	10;10;10;10;10;9;7;5;4;3;3;1;1;1;1;1	Isocitrate dehydrogenase [NADP];Isocitrate dehydrogenase [NADP] cytoplasmic	HEL-S-26;HEL-216;IDH1	;;;;;;;	16	10	10	10	0	0	0	1	0	2	2	1	1	5	4	0	5	0	3	2	0	0	0	1	0	2	2	1	1	5	4	0	5	0	3	2	0	0	0	1	0	2
G5E9W8;B4DSX6;C9JQ42;B2R5R5;P46976-3;P46976-2;P46976;Q8N5Y3;C9J8R8;C9J7C7	G5E9W8;B4DSX6;C9JQ42;B2R5R5;P46976-3;P46976-2;P46976;Q8N5Y3	3;3;3;3;3;3;3;2;1;1	3;3;3;3;3;3;3;2;1;1	3;3;3;3;3;3;3;2;1;1	Glycogenin-1	GYG1	;;;;;;;	10	3	3	3	0	0	0	0	0	1	0	0	0	2	0	0	2	0	2	0	0	0	0	0	0	1	0	0	0	2	0	0	2	0	2	0	0	0	0	0	0	1
Q68DQ4;B2R5T5;P10644;P10644-2;K7EM13;K7EPB2;K7EPR5;Q96P62;K7EQK3;A6YCE2;K7EMU2;X6RAV4;K7EMZ6;A6YCE1;K7EIE5;K7EID3;K7EJ40;K7EK41;Q15300;K7EKR1;H7BYW5;C9JSK5;A0A024R802;B4DM81;A8K099;P31321	Q68DQ4;B2R5T5;P10644;P10644-2;K7EM13;K7EPB2	8;8;8;6;4;4;2;2;2;2;2;2;2;2;2;2;2;2;2;1;1;1;1;1;1;1	8;8;8;6;4;4;2;2;2;2;2;2;2;2;2;2;2;2;2;1;1;1;1;1;1;1	8;8;8;6;4;4;2;2;2;2;2;2;2;2;2;2;2;2;2;1;1;1;1;1;1;1	cAMP-dependent protein kinase type I-alpha regulatory subunit;cAMP-dependent protein kinase type I-alpha regulatory subunit, N-terminally processed	DKFZp779L0468;PRKAR1A	;;;;;	26	8	8	8	0	5	0	0	0	1	4	0	2	3	1	0	1	0	2	0	0	5	0	0	0	1	4	0	2	3	1	0	1	0	2	0	0	5	0	0	0	1
B2R5U4;Q9UMX1-2;Q9UMX1-3;Q9UMX1	B2R5U4;Q9UMX1-2;Q9UMX1-3;Q9UMX1	1;1;1;1	1;1;1;1	1;1;1;1	Suppressor of fused homolog	SUFU	;;;	4	1	1	1	0	0	0	0	0	0	0	0	0	1	0	0	0	0	1	0	0	0	0	0	0	0	0	0	0	1	0	0	0	0	1	0	0	0	0	0	0	0
C9JB30;B2R5W6;Q9UPY8;B7Z867;A2VCR0;B4DM33;Q15691	C9JB30;B2R5W6;Q9UPY8	4;4;4;1;1;1;1	4;4;4;1;1;1;1	2;2;2;0;0;0;0	Microtubule-associated protein RP/EB family member 3	MAPRE3	;;	7	4	4	2	0	0	0	0	0	2	0	0	0	2	3	0	4	0	1	0	0	0	0	0	0	2	0	0	0	2	3	0	4	0	1	0	0	0	0	0	0	2
B4DTV4;B2R643;Q9UBC5;G3V342	B4DTV4;B2R643;Q9UBC5;G3V342	2;2;2;1	2;2;2;1	2;2;2;1	Unconventional myosin-Ia	MYO1A	;;;	4	2	2	2	0	1	0	0	0	0	0	0	0	0	0	0	1	0	0	0	0	1	0	0	0	0	0	0	0	0	0	0	1	0	0	0	0	1	0	0	0	0
Q6IAU5;B2R665;O15355;B4DDC8;B3KXL8;Q96IN7;Q59GB2	Q6IAU5;B2R665;O15355;B4DDC8;B3KXL8;Q96IN7	12;12;12;11;11;6;4	12;12;12;11;11;6;4	12;12;12;11;11;6;4	Protein phosphatase 1G	PPM1G	;;;;;	7	12	12	12	3	1	0	0	2	0	0	1	2	6	3	4	5	0	5	1	3	1	0	0	2	0	0	1	2	6	3	4	5	0	5	1	3	1	0	0	2	0
B2R694;P48449-2;P48449-3;P48449;A0A0G2JQD0;C9J315	B2R694;P48449-2;P48449-3;P48449;A0A0G2JQD0	5;5;5;5;4;1	5;5;5;5;4;1	5;5;5;5;4;1	Terpene cyclase/mutase family member;Lanosterol synthase	LSS	;;;;	6	5	5	5	0	0	0	0	0	3	0	0	0	3	1	0	4	0	1	0	0	0	0	0	0	3	0	0	0	3	1	0	4	0	1	0	0	0	0	0	0	3
B7Z6B3;B2R6C4;Q00765;B7Z2A3;B7Z332;B7Z510;H0Y8J8;E2QRG8;Q00765-2	B7Z6B3;B2R6C4;Q00765;B7Z2A3	3;3;3;2;1;1;1;1;1	3;3;3;2;1;1;1;1;1	3;3;3;2;1;1;1;1;1	Receptor expression-enhancing protein;Receptor expression-enhancing protein 5	REEP5	;;;	9	3	3	3	0	2	0	0	1	0	1	1	0	1	0	0	0	0	0	1	0	2	0	0	1	0	1	1	0	1	0	0	0	0	0	1	0	2	0	0	1	0
B3KVQ0;B2R6K2;J3KTA1;Q96IG2-2;Q96IG2	B3KVQ0;B2R6K2;J3KTA1;Q96IG2-2;Q96IG2	2;2;2;2;2	2;2;2;2;2	1;1;1;1;1	F-box/LRR-repeat protein 20	FBXL20	;;;;	5	2	2	1	0	0	0	0	0	0	0	0	0	0	0	0	1	0	1	0	0	0	0	0	0	0	0	0	0	0	0	0	1	0	1	0	0	0	0	0	0	0
B2R6L0;Q13885;Q9BVA1;O43209;B7Z4N1;A0A024QZU2;Q9UGA2;A0A075B736;Q5SQY0;A6NNZ2;A4UCT2;Q6P602;A5D907;A5D906;A1L196;A1L195;K7ES63;I0CMK4	B2R6L0;Q13885;Q9BVA1;O43209;B7Z4N1;A0A024QZU2;Q9UGA2;A0A075B736;Q5SQY0;A6NNZ2	14;14;13;12;12;12;11;7;7;7;5;5;5;5;3;3;1;1	2;2;1;1;1;1;1;0;0;0;0;0;2;2;1;1;1;0	1;1;0;0;0;0;0;0;0;0;0;0;1;1;0;0;0;0	Tubulin beta-2A chain;Tubulin beta-2B chain;Tubulin beta-8 chain-like protein LOC260334	TUBB2A;TUBB2B;DKFZp566F223;TUBB8	;;;;;;;;;	18	14	2	1	7	8	5	7	6	8	6	4	3	10	6	3	5	5	6	3	0	0	0	1	0	2	1	1	0	2	2	0	2	1	1	1	0	0	0	1	0	1
K4RH61;B2R6P3;P50281	K4RH61;B2R6P3;P50281	2;2;2	2;2;2	2;2;2	Matrix metalloproteinase-14	MMP14	;;	3	2	2	2	0	0	0	0	2	0	0	0	1	1	0	0	1	0	0	0	0	0	0	0	2	0	0	0	1	1	0	0	1	0	0	0	0	0	0	0	2	0
M0R2P6;B2R6W9;Q8TBC3;M0R2U6;M0QZF2;M0R204;M0QYJ9;H0Y5P8;M0QYB1;M0R0E3;M0R0S2;M0QZF4;B4DUV2;B4DUW2;B3KVX8;B7ZAF7;B4DJX2;B4DLI0;M0R0S1;Q8TBC3-2;Q9Y597-2;Q9Y597	M0R2P6;B2R6W9;Q8TBC3;M0R2U6;M0QZF2;M0R204;M0QYJ9;H0Y5P8;M0QYB1;M0R0E3;M0R0S2;M0QZF4;B4DUV2;B4DUW2;B3KVX8;B7ZAF7;B4DJX2;B4DLI0;M0R0S1;Q8TBC3-2;Q9Y597-2;Q9Y597	2;2;2;1;1;1;1;1;1;1;1;1;1;1;1;1;1;1;1;1;1;1	2;2;2;1;1;1;1;1;1;1;1;1;1;1;1;1;1;1;1;1;1;1	2;2;2;1;1;1;1;1;1;1;1;1;1;1;1;1;1;1;1;1;1;1	SH3KBP1-binding protein 1;BTB/POZ domain-containing protein KCTD3	SHKBP1;KCTD3	;;;;;;;;;;;;;;;;;;;;;	22	2	2	2	0	0	0	0	0	0	0	0	0	0	0	1	1	0	0	0	0	0	0	0	0	0	0	0	0	0	0	1	1	0	0	0	0	0	0	0	0	0
Q53FC7;B3KSM6;B2R6X5;P17066;P48741;B4DHP5	Q53FC7;B3KSM6;B2R6X5;P17066;P48741;B4DHP5	4;4;4;4;3;2	1;1;1;1;1;0	1;1;1;1;1;0	Heat shock 70 kDa protein 6;Putative heat shock 70 kDa protein 7	HSPA6;HSPA7	;;;;;	6	4	1	1	2	3	3	4	3	3	3	1	2	3	2	1	3	2	3	2	1	1	1	1	1	1	1	0	1	1	1	1	1	1	1	1	1	1	1	1	1	1
B2R713;Q7Z2T5;B4DXX1	B2R713;Q7Z2T5;B4DXX1	2;2;1	2;2;1	2;2;1	TRMT1-like protein	TRMT1L	;;	3	2	2	2	0	0	0	0	0	0	0	0	0	1	0	1	2	0	1	0	0	0	0	0	0	0	0	0	0	1	0	1	2	0	1	0	0	0	0	0	0	0
B2R7C2;O43264;O43264-2;B4E1J7;B4DUQ3;F5H3C1	B2R7C2;O43264;O43264-2;B4E1J7	6;6;5;4;2;1	6;6;5;4;2;1	6;6;5;4;2;1	Centromere/kinetochore protein zw10 homolog	ZW10	;;;	6	6	6	6	0	0	0	0	0	0	0	0	0	0	0	0	4	0	3	0	0	0	0	0	0	0	0	0	0	0	0	0	4	0	3	0	0	0	0	0	0	0
B4DSG6;B2R7G4;P32780-2;P32780	B4DSG6;B2R7G4;P32780-2;P32780	1;1;1;1	1;1;1;1	1;1;1;1	General transcription factor IIH subunit 1	GTF2H1	;;;	4	1	1	1	0	0	0	0	0	0	0	0	0	0	1	0	1	0	1	0	0	0	0	0	0	0	0	0	0	0	1	0	1	0	1	0	0	0	0	0	0	0
J3QL14;R4GN72;B2R7M1;F5GYQ1;B7Z6L9;P61421;B7Z788	J3QL14;R4GN72;B2R7M1;F5GYQ1;B7Z6L9;P61421;B7Z788	2;2;2;2;2;2;1	2;2;2;2;2;2;1	2;2;2;2;2;2;1	V-type proton ATPase subunit d 1	ATP6V0D1	;;;;;;	7	2	2	2	0	1	0	0	0	2	1	0	0	2	1	0	1	1	2	0	0	1	0	0	0	2	1	0	0	2	1	0	1	1	2	0	0	1	0	0	0	2
B2R7T2;P61812;P61812-2	B2R7T2;P61812;P61812-2	1;1;1	1;1;1	1;1;1	Transforming growth factor beta-2;Latency-associated peptide	TGFB2	;;	3	1	1	1	0	0	0	0	0	1	0	0	0	0	0	0	0	0	0	0	0	0	0	0	0	1	0	0	0	0	0	0	0	0	0	0	0	0	0	0	0	1
B2R7T8;P47756-2;B1AK87;B1AK88;B4DWA6;P47756;B1AK85;Q7L4N0	B2R7T8;P47756-2;B1AK87;B1AK88;B4DWA6;P47756;B1AK85;Q7L4N0	23;23;22;22;22;17;13;12	23;23;22;22;22;17;13;12	23;23;22;22;22;17;13;12	F-actin-capping protein subunit beta	CAPZB	;;;;;;;	8	23	23	23	8	14	3	3	9	15	9	5	8	16	15	5	18	4	17	6	8	14	3	3	9	15	9	5	8	16	15	5	18	4	17	6	8	14	3	3	9	15
Q0VGD6;Q6MZS5;B2R7W4;O43390;O43390-2;B4DMB1;O43390-4;O43390-3;B4DT28;B4DMD1	Q0VGD6;Q6MZS5;B2R7W4;O43390;O43390-2;B4DMB1;O43390-4;O43390-3;B4DT28;B4DMD1	7;7;7;7;7;6;6;6;5;4	2;2;2;2;2;2;2;2;2;1	2;2;2;2;2;2;2;2;2;1	Heterogeneous nuclear ribonucleoprotein R	HNRPR;DKFZp686A13234;HNRNPR	;;;;;;;;;	10	7	2	2	2	4	3	2	2	2	2	2	1	1	0	2	3	2	3	1	0	0	0	0	0	0	0	0	0	0	0	0	1	1	0	0	0	0	0	0	0	0
B2R853	B2R853	36	1	0				1	36	1	0	5	2	9	33	8	5	8	12	3	5	7	3	4	12	2	14	0	0	0	0	0	0	0	0	0	0	0	0	0	0	0	1	0	0	0	0	0	0
B2R858;P26196;Q8IV96	B2R858;P26196;Q8IV96	3;3;2	3;3;2	3;3;2	Probable ATP-dependent RNA helicase DDX6	DDX6	;;	3	3	3	3	0	0	0	0	0	1	0	0	0	2	1	1	1	1	2	1	0	0	0	0	0	1	0	0	0	2	1	1	1	1	2	1	0	0	0	0	0	1
B2R8G6;Q14318-2;A0A024R7P2;B7Z6M0;Q14318;A0A0A0MTJ1;Q14318-3;U3KQ64;M0R2K9;U3KQI1;M0R2Q6;M0R1Q0;M0R1S6	B2R8G6;Q14318-2;A0A024R7P2;B7Z6M0;Q14318;A0A0A0MTJ1;Q14318-3	7;7;6;6;6;4;4;3;3;2;2;1;1	7;7;6;6;6;4;4;3;3;2;2;1;1	7;7;6;6;6;4;4;3;3;2;2;1;1	Peptidyl-prolyl cis-trans isomerase FKBP8	FKBP8	;;;;;;	13	7	7	7	2	2	0	0	3	5	0	0	0	3	2	0	3	0	4	0	2	2	0	0	3	5	0	0	0	3	2	0	3	0	4	0	2	2	0	0	3	5
M0R2I3;B2R8R5;Q13263	M0R2I3;B2R8R5;Q13263	1;1;1	1;1;1	1;1;1	Transcription intermediary factor 1-beta	TRIM28	;;	3	1	1	1	0	0	0	0	0	0	0	0	0	0	0	0	1	0	0	0	0	0	0	0	0	0	0	0	0	0	0	0	1	0	0	0	0	0	0	0	0	0
B2R8Z8;O60506-2;O60506;Q05CK9;F6UXX1	B2R8Z8;O60506-2;O60506;Q05CK9	13;13;13;12;2	1;1;1;0;0	1;1;1;0;0	Heterogeneous nuclear ribonucleoprotein Q	SYNCRIP	;;;	5	13	1	1	5	9	8	4	5	5	4	3	2	6	2	2	4	2	5	1	0	0	0	0	0	0	0	0	0	1	0	0	0	0	0	0	0	0	0	0	0	0
B2R959;B4DVF8;M0R1W6;B4DPK8;M0R076;H7C464;M0QYL7;B7WPG3;Q8WVV9-5	B2R959	13;2;2;2;1;1;1;1;1	1;0;0;0;0;0;0;0;0	1;0;0;0;0;0;0;0;0				9	13	1	1	9	7	7	2	7	7	4	1	4	8	8	5	7	2	9	4	1	1	0	0	1	0	0	0	0	1	0	0	0	0	0	0	1	1	0	0	1	0
V9HW51;B2R960;O43396;Q59G46;K7ER96;K7EML9;B3KT45;K7EPB7;K7EKG2	V9HW51;B2R960;O43396;Q59G46;K7ER96;K7EML9	12;12;12;11;11;7;5;2;1	12;12;12;11;11;7;5;2;1	12;12;12;11;11;7;5;2;1	Thioredoxin-like protein 1	HEL-S-114;TXNL1	;;;;;	9	12	12	12	8	8	8	5	7	8	8	6	6	8	8	3	8	6	9	4	8	8	8	5	7	8	8	6	6	8	8	3	8	6	9	4	8	8	8	5	7	8
V9HWG9;B2R983;P78417;Q5TA02;P78417-3;P78417-2;Q5TA01	V9HWG9;B2R983;P78417;Q5TA02;P78417-3;P78417-2;Q5TA01	21;21;21;20;20;12;11	21;21;21;20;20;12;11	21;21;21;20;20;12;11	Glutathione S-transferase omega-1	HEL-S-21;GSTO1	;;;;;;	7	21	21	21	15	18	12	10	15	16	12	9	6	14	15	7	12	8	15	4	15	18	12	10	15	16	12	9	6	14	15	7	12	8	15	4	15	18	12	10	15	16
B4DU58;V9HW69;B2R9S4;P40121-2;P40121;E7ENU9;H7C0X8;B8ZZL6	B4DU58;V9HW69;B2R9S4;P40121-2;P40121;E7ENU9	6;6;6;6;6;4;2;2	6;6;6;6;6;4;2;2	6;6;6;6;6;4;2;2	Macrophage-capping protein	HEL-S-66;CAPG	;;;;;	8	6	6	6	1	4	0	4	0	1	0	0	1	4	1	0	4	0	2	0	1	4	0	4	0	1	0	0	1	4	1	0	4	0	2	0	1	4	0	4	0	1
B2R9X3;O60547-2;O60547	B2R9X3;O60547-2;O60547	4;4;4	4;4;4	4;4;4	GDP-mannose 4,6 dehydratase	GMDS	;;	3	4	4	4	0	1	0	0	0	3	0	0	0	2	2	0	1	0	4	0	0	1	0	0	0	3	0	0	0	2	2	0	1	0	4	0	0	1	0	0	0	3
B2RA91;F8VXG7;Q99590-2;Q99590;A0A087WTB7;Q05BS8;A0A0A0MTP7;B4DZM2	B2RA91;F8VXG7;Q99590-2;Q99590	3;3;3;3;1;1;1;1	3;3;3;3;1;1;1;1	3;3;3;3;1;1;1;1	Protein SCAF11	SCAF11	;;;	8	3	3	3	1	1	0	0	0	0	0	0	0	1	0	1	0	0	0	0	1	1	0	0	0	0	0	0	0	1	0	1	0	0	0	0	1	1	0	0	0	0
Q53H08;Q53FI2;B2RAG5;Q59EC9;O15228-2;O15228;Q71V38;B3KN78;Q5TBH6;Q5TBH8	Q53H08;Q53FI2;B2RAG5;Q59EC9;O15228-2;O15228;Q71V38;B3KN78	3;3;3;3;3;3;2;2;1;1	3;3;3;3;3;3;2;2;1;1	3;3;3;3;3;3;2;2;1;1	Dihydroxyacetone phosphate acyltransferase	GNPAT	;;;;;;;	10	3	3	3	0	0	0	0	1	2	1	0	0	0	0	0	2	0	3	0	0	0	0	0	1	2	1	0	0	0	0	0	2	0	3	0	0	0	0	0	1	2
B2RAH5;O14974;O14974-5;O14974-4;O14974-2;O14974-3;A0A024RBF1;F8VZN8;H0YHI8;H0YIS4;H0YIM2;H0YIS3;A0A0U1RQZ1;H0YHL8	B2RAH5;O14974;O14974-5;O14974-4;O14974-2;O14974-3;A0A024RBF1;F8VZN8;H0YHI8	13;13;12;12;12;11;10;9;7;5;3;3;2;1	13;13;12;12;12;11;10;9;7;5;3;3;2;1	13;13;12;12;12;11;10;9;7;5;3;3;2;1	Protein phosphatase 1 regulatory subunit;Protein phosphatase 1 regulatory subunit 12A	PPP1R12A	;;;;;;;;	14	13	13	13	2	5	0	0	0	2	0	0	2	6	7	3	4	0	5	0	2	5	0	0	0	2	0	0	2	6	7	3	4	0	5	0	2	5	0	0	0	2
Q9UM02;B2RAH7;P48147	Q9UM02;B2RAH7;P48147	15;15;15	15;15;15	15;15;15	Prolyl endopeptidase	PREP	;;	3	15	15	15	1	9	0	0	2	3	2	0	1	2	2	0	7	1	5	0	1	9	0	0	2	3	2	0	1	2	2	0	7	1	5	0	1	9	0	0	2	3
Q6P0N9;B2RAL3;Q06190;A0JLT3;A0PJH4;B4DS28;Q06190-3;Q06190-2	Q6P0N9;B2RAL3;Q06190;A0JLT3;A0PJH4	4;4;4;2;2;1;1;1	4;4;4;2;2;1;1;1	4;4;4;2;2;1;1;1	Serine/threonine-protein phosphatase 2A regulatory subunit B subunit alpha	PPP2R3A	;;;;	8	4	4	4	0	0	0	0	0	0	0	0	0	1	0	1	3	0	3	0	0	0	0	0	0	0	0	0	0	1	0	1	3	0	3	0	0	0	0	0	0	0
Q69FE3;B2RAP9;Q9NWZ3;Q7Z6A8;B4E359;Q9NWZ3-2;Q7Z6A7;A0A0R4J2F4;F8VW24;F8VVZ1;F8VR40	Q69FE3;B2RAP9;Q9NWZ3;Q7Z6A8;B4E359;Q9NWZ3-2;Q7Z6A7;A0A0R4J2F4	7;7;7;5;5;5;4;4;2;2;2	7;7;7;5;5;5;4;4;2;2;2	7;7;7;5;5;5;4;4;2;2;2	Interleukin-1 receptor-associated kinase 4	IRAK4	;;;;;;;	11	7	7	7	0	2	0	0	0	4	0	0	0	2	1	2	4	0	3	0	0	2	0	0	0	4	0	0	0	2	1	2	4	0	3	0	0	2	0	0	0	4
D3DWK1;B2RAR6;E9PRY8;P29692-2;E9PK01;Q9BW34;A0A087X1X7;Q71RH4;Q9H7G6;P29692;E9PMW7;E9PIZ1;E9PPR1;E9PL12;E9PQ49;E9PI39;H0YCK7;P29692-3;E9PN91;E9PL71;E9PQZ1;P29692-4;E9PKK3;E9PK72;H0YE58;E9PKH7;E9PK06;E9PNC8;H0YE72;E9PPY1;E9PJV8;E9PN56;E9PN71;E9PRL0;E9PQR8	D3DWK1;B2RAR6;E9PRY8;P29692-2;E9PK01;Q9BW34;A0A087X1X7;Q71RH4;Q9H7G6;P29692;E9PMW7;E9PIZ1;E9PPR1;E9PL12;E9PQ49;E9PI39;H0YCK7;P29692-3;E9PN91;E9PL71	6;6;6;6;5;5;5;5;5;5;4;4;4;4;4;4;4;4;3;3;2;2;1;1;1;1;1;1;1;1;1;1;1;1;1	6;6;6;6;5;5;5;5;5;5;4;4;4;4;4;4;4;4;3;3;2;2;1;1;1;1;1;1;1;1;1;1;1;1;1	5;5;5;5;4;4;5;5;5;4;4;4;4;4;4;4;4;3;3;3;1;1;1;1;0;1;1;1;0;1;1;1;1;1;1	Elongation factor 1-delta	EEF1D	;;;;;;;;;;;;;;;;;;;	35	6	6	5	0	2	1	1	0	0	1	1	0	1	3	0	1	1	2	1	0	2	1	1	0	0	1	1	0	1	3	0	1	1	2	1	0	1	1	1	0	0
B2RBH1;Q59FQ3;Q5RGS4;Q9HB21-2;Q9HB21;B3KQL5	B2RBH1;Q59FQ3;Q5RGS4;Q9HB21-2;Q9HB21	3;2;2;2;2;1	3;2;2;2;2;1	3;2;2;2;2;1	Pleckstrin homology domain-containing family A member 1	PLEKHA1	;;;;	6	3	3	3	0	0	0	0	0	2	0	0	0	0	0	0	1	0	0	0	0	0	0	0	0	2	0	0	0	0	0	0	1	0	0	0	0	0	0	0	0	2
B2RBI2;Q96A49;Q53GS5;B4E1C9;B4DHY7	B2RBI2;Q96A49;Q53GS5;B4E1C9;B4DHY7	7;7;6;5;4	7;7;6;5;4	7;7;6;5;4	Synapse-associated protein 1	SYAP1	;;;;	5	7	7	7	1	5	0	0	0	1	0	0	0	3	1	1	2	0	3	0	1	5	0	0	0	1	0	0	0	3	1	1	2	0	3	0	1	5	0	0	0	1
B7ZKU7;B2RBN7;Q9H6U6-2;Q9H6U6-7;Q9H6U6;Q9H6U6-3;Q9H6U6-8;K7ESE9;Q9H6U6-6;A0A087X207;A0A087X2J1;Q05D99;Q70WD9;B4E3M9;K7EJU7;K7EKB0;K7EJH7;K7EML5	B7ZKU7;B2RBN7;Q9H6U6-2;Q9H6U6-7;Q9H6U6;Q9H6U6-3;Q9H6U6-8;K7ESE9;Q9H6U6-6;A0A087X207;A0A087X2J1	9;9;9;9;9;9;9;7;7;6;6;3;2;2;1;1;1;1	9;9;9;9;9;9;9;7;7;6;6;3;2;2;1;1;1;1	9;9;9;9;9;9;9;7;7;6;6;3;2;2;1;1;1;1	Breast carcinoma-amplified sequence 3	BCAS3	;;;;;;;;;;	18	9	9	9	0	1	0	0	1	2	0	0	0	3	4	1	5	1	7	1	0	1	0	0	1	2	0	0	0	3	4	1	5	1	7	1	0	1	0	0	1	2
F8W8D4;J3JZZ9;B2RBP3;Q8TBC4-2;Q8TBC4;B7Z5F6	F8W8D4;J3JZZ9;B2RBP3;Q8TBC4-2;Q8TBC4;B7Z5F6	2;2;2;2;2;1	2;2;2;2;2;1	2;2;2;2;2;1	NEDD8-activating enzyme E1 catalytic subunit	UBA3;UBE1C	;;;;;	6	2	2	2	0	0	0	0	0	0	0	0	0	2	0	0	0	0	0	0	0	0	0	0	0	0	0	0	0	2	0	0	0	0	0	0	0	0	0	0	0	0
J3QR48;B2RBR9;Q14974	J3QR48;B2RBR9;Q14974	2;2;2	2;2;2	2;2;2	Importin subunit beta-1	KPNB1	;;	3	2	2	2	1	1	0	0	0	0	0	1	0	0	0	0	0	0	1	0	1	1	0	0	0	0	0	1	0	0	0	0	0	0	1	0	1	1	0	0	0	0
F6KPG5;CON__P02768-1;B2RBS8;P02768;B4DPR2;A0A0C4DGB6;A8K9P0;Q56G89;B4DPP6;C9JKR2;H0YA55;B7WNR0;P02768-2;D6RHD5;A0A087WWT3;P02768-3;H7C013	F6KPG5;CON__P02768-1;B2RBS8;P02768;B4DPR2;A0A0C4DGB6;A8K9P0;Q56G89;B4DPP6;C9JKR2;H0YA55;B7WNR0;P02768-2;D6RHD5;A0A087WWT3;P02768-3	11;11;11;11;10;10;10;10;10;9;9;9;9;8;7;7;3	7;7;7;7;6;6;6;7;6;6;5;6;6;5;5;5;2	7;7;7;7;6;6;6;7;6;6;5;6;6;5;5;5;2	Serum albumin	ALB	;;;;;;;;;;;;;;;	17	11	7	7	3	1	1	9	1	1	0	0	0	0	0	1	0	0	0	0	0	0	0	6	0	0	0	0	0	0	0	1	0	0	0	0	0	0	0	6	0	0
C9IZ57;B2RC46;Q9NRH1-2;Q9NRH1	C9IZ57;B2RC46;Q9NRH1-2;Q9NRH1	2;2;2;2	2;2;2;2	2;2;2;2	Yae1 domain-containing protein 1	YAE1D1	;;;	4	2	2	2	2	1	0	0	1	0	0	0	0	0	1	0	0	0	0	0	2	1	0	0	1	0	0	0	0	0	1	0	0	0	0	0	2	1	0	0	1	0
B4DXS1;Q5VUC6;B4DHU9;B3KT39;B2RCF3;Q5VUC7;O60551	B4DXS1;Q5VUC6;B4DHU9;B3KT39;B2RCF3;Q5VUC7;O60551	2;2;2;2;2;2;2	1;1;1;1;1;1;1	1;1;1;1;1;1;1	Glycylpeptide N-tetradecanoyltransferase;Glycylpeptide N-tetradecanoyltransferase 2	NMT2	;;;;;;	7	2	1	1	0	0	0	0	0	1	0	0	0	0	0	0	1	0	2	0	0	0	0	0	0	0	0	0	0	0	0	0	1	0	1	0	0	0	0	0	0	0
S4R3Z0;Q659C9;Q9NVU3;B2RCJ6;Q9BZH6	S4R3Z0;Q659C9;Q9NVU3;B2RCJ6;Q9BZH6	1;1;1;1;1	1;1;1;1;1	1;1;1;1;1	WD repeat-containing protein 11	WDR11;DKFZp434L1715	;;;;	5	1	1	1	0	0	0	0	0	0	0	0	0	1	1	0	1	0	1	0	0	0	0	0	0	0	0	0	0	1	1	0	1	0	1	0	0	0	0	0	0	0
Q9H8E3;B4E266;B4DER1;B2RCM2;Q9P2J5-2;Q9P2J5;Q9NVP8;Q9P2J5-3	Q9H8E3;B4E266;B4DER1;B2RCM2;Q9P2J5-2;Q9P2J5;Q9NVP8;Q9P2J5-3	2;2;2;2;2;2;1;1	2;2;2;2;2;2;1;1	2;2;2;2;2;2;1;1	Leucine--tRNA ligase, cytoplasmic	LARS	;;;;;;;	8	2	2	2	0	0	0	0	0	0	0	0	0	0	0	0	0	0	2	0	0	0	0	0	0	0	0	0	0	0	0	0	0	0	2	0	0	0	0	0	0	0
B3KRV6;Q6FHL8;Q5M8T4;B2RCP7;B3KWK5;P29279	B3KRV6;Q6FHL8;Q5M8T4;B2RCP7;B3KWK5;P29279	2;2;2;2;1;1	2;2;2;2;1;1	2;2;2;2;1;1	Connective tissue growth factor	CTGF	;;;;;	6	2	2	2	0	1	0	0	1	0	0	0	0	0	0	0	0	0	0	0	0	1	0	0	1	0	0	0	0	0	0	0	0	0	0	0	0	1	0	0	1	0
B5BUK7;B2RCZ4;P41743	B5BUK7;B2RCZ4;P41743	3;3;3	3;3;3	3;3;3	Protein kinase C;Protein kinase C iota type	PRKCI	;;	3	3	3	3	0	0	0	0	0	1	0	0	0	1	0	0	0	0	2	0	0	0	0	0	0	1	0	0	0	1	0	0	0	0	2	0	0	0	0	0	0	1
B2RD30;Q8TB03;Q8TB03-3;B4E326;Q8TB03-2	B2RD30;Q8TB03;Q8TB03-3	3;3;2;1;1	3;3;2;1;1	3;3;2;1;1	Uncharacterized protein CXorf38	CXorf38	;;	5	3	3	3	0	0	0	0	0	2	0	0	0	1	1	0	1	0	1	0	0	0	0	0	0	2	0	0	0	1	1	0	1	0	1	0	0	0	0	0	0	2
B2RD36;Q96DG6	B2RD36;Q96DG6	5;5	5;5	5;5	Carboxymethylenebutenolidase homolog	CMBL	;	2	5	5	5	0	3	0	0	1	3	2	0	0	2	1	1	2	0	2	1	0	3	0	0	1	3	2	0	0	2	1	1	2	0	2	1	0	3	0	0	1	3
B2RD51;O95456-2;O95456;F8WBH7	B2RD51;O95456-2;O95456;F8WBH7	2;2;2;1	2;2;2;1	2;2;2;1	Proteasome assembly chaperone 1	PSMG1	;;;	4	2	2	2	1	2	0	0	2	2	0	0	1	1	2	2	2	1	2	0	1	2	0	0	2	2	0	0	1	1	2	2	2	1	2	0	1	2	0	0	2	2
K7EIN2;B2RD96;Q9BRJ7;B4DLR9;B4DIZ6;A0A140VJQ3;K7ENA3;Q96DE0-3;Q96DE0	K7EIN2;B2RD96;Q9BRJ7;B4DLR9;B4DIZ6;A0A140VJQ3;K7ENA3;Q96DE0-3;Q96DE0	2;2;2;1;1;1;1;1;1	2;2;2;1;1;1;1;1;1	2;2;2;1;1;1;1;1;1	Protein syndesmos;U8 snoRNA-decapping enzyme	NUDT16L1;NUDT16	;;;;;;;;	9	2	2	2	0	0	0	0	0	0	0	0	0	0	0	0	1	0	2	0	0	0	0	0	0	0	0	0	0	0	0	0	1	0	2	0	0	0	0	0	0	0
G3V336;B2RDC9;E9PCJ7;Q05DA8;Q8N806	G3V336;B2RDC9;E9PCJ7;Q05DA8;Q8N806	1;1;1;1;1	1;1;1;1;1	1;1;1;1;1	Putative E3 ubiquitin-protein ligase UBR7	UBR7	;;;;	5	1	1	1	1	0	0	0	0	0	0	0	0	0	0	1	0	0	0	0	1	0	0	0	0	0	0	0	0	0	0	1	0	0	0	0	1	0	0	0	0	0
B2RDE8;P51858;A8K8G0;B7Z958;P51858-2;P51858-3;B7Z525	B2RDE8;P51858;A8K8G0;B7Z958;P51858-2;P51858-3;B7Z525	9;9;7;7;7;7;6	9;9;7;7;7;7;6	9;9;7;7;7;7;6	Hepatoma-derived growth factor	HDGF	;;;;;;	7	9	9	9	6	4	1	0	2	4	3	0	2	7	4	1	4	2	4	1	6	4	1	0	2	4	3	0	2	7	4	1	4	2	4	1	6	4	1	0	2	4
B2RDJ6;O76071;B4DRZ6	B2RDJ6;O76071;B4DRZ6	2;2;1	2;2;1	2;2;1	Probable cytosolic iron-sulfur protein assembly protein CIAO1	CIAO1	;;	3	2	2	2	0	0	0	0	0	1	0	0	0	2	1	0	1	0	1	0	0	0	0	0	0	1	0	0	0	2	1	0	1	0	1	0	0	0	0	0	0	1
H3BNF0;B2RDN3;Q9Y5Y2;H3BRK5;H3BMW1;Q2YS46;H3BNS4;H3BRE1;H3BQR2	H3BNF0;B2RDN3;Q9Y5Y2;H3BRK5;H3BMW1;Q2YS46;H3BNS4	3;3;3;2;2;2;2;1;1	3;3;3;2;2;2;2;1;1	3;3;3;2;2;2;2;1;1	Cytosolic Fe-S cluster assembly factor NUBP2	NUBP2;NUBP1	;;;;;;	9	3	3	3	1	2	0	0	1	3	0	0	0	2	1	1	1	1	1	1	1	2	0	0	1	3	0	0	0	2	1	1	1	1	1	1	1	2	0	0	1	3
B2RDT8;Q9Y5X2;C9J8E6;C9J014;C9J271;C9IYC5;C9JCB9	B2RDT8;Q9Y5X2;C9J8E6;C9J014;C9J271	11;11;6;6;6;2;2	11;11;6;6;6;2;2	11;11;6;6;6;2;2	Sorting nexin-8	SNX8	;;;;	7	11	11	11	2	6	0	0	2	6	2	2	2	5	2	3	7	2	7	3	2	6	0	0	2	6	2	2	2	5	2	3	7	2	7	3	2	6	0	0	2	6
H0UI76;B2RDV2;Q8NDH3-2;Q8NDH3-5;Q8NDH3-4;Q8NDH3;Q8NDH3-3;H0YEP3	H0UI76;B2RDV2;Q8NDH3-2;Q8NDH3-5;Q8NDH3-4;Q8NDH3;Q8NDH3-3	5;5;5;5;5;5;3;2	5;5;5;5;5;5;3;2	5;5;5;5;5;5;3;2	Probable aminopeptidase NPEPL1	NPEPL1	;;;;;;	8	5	5	5	0	2	0	0	0	2	0	0	0	0	0	0	2	0	2	0	0	2	0	0	0	2	0	0	0	0	0	0	2	0	2	0	0	2	0	0	0	2
Q5RKT7;B2RDW1;P62979;J3QS39;J3QTR3;F5H6Q2;Q3MIH3;F5GYU3;F5H2Z3;F5H265;Q5UGI3;B4DV12;F5H388;F5H747;F5GXK7;J3QKN0;Q5U5U6;Q5PY61;Q9UFQ0;Q96C32;Q96MH4;L8B4I8;L8B196;Q96H31;L8B4R0;A8K674;L8B4Z6;L8B4M0;L8B4J3;Q66K58;Q59EM9;P62987;P0CG47;P0CG48;M0R1V7;Q49A90;M0R1M6;Q8WYN9;M0R2S1;J3QSA3;F5GZ39	Q5RKT7;B2RDW1;P62979;J3QS39;J3QTR3;F5H6Q2;Q3MIH3;F5GYU3;F5H2Z3;F5H265;Q5UGI3;B4DV12;F5H388;F5H747;F5GXK7;J3QKN0;Q5U5U6;Q5PY61;Q9UFQ0;Q96C32;Q96MH4;L8B4I8;L8B196;Q96H31;L8B4R0;A8K674;L8B4Z6;L8B4M0;L8B4J3;Q66K58;Q59EM9;P62987;P0CG47;P0CG48;M0R1V7;Q49A90;M0R1M6;Q8WYN9;M0R2S1	5;5;5;4;4;4;4;4;4;4;4;4;4;4;4;4;4;4;4;4;4;4;4;4;4;4;4;4;4;4;4;4;4;4;3;3;3;3;3;2;2	5;5;5;4;4;4;4;4;4;4;4;4;4;4;4;4;4;4;4;4;4;4;4;4;4;4;4;4;4;4;4;4;4;4;3;3;3;3;3;2;2	5;5;5;4;4;4;4;4;4;4;4;4;4;4;4;4;4;4;4;4;4;4;4;4;4;4;4;4;4;4;4;4;4;4;3;3;3;3;3;2;2	Ubiquitin-40S ribosomal protein S27a;Ubiquitin;40S ribosomal protein S27a;Ubiquitin-60S ribosomal protein L40;Ubiquitin;60S ribosomal protein L40;Polyubiquitin-B;Ubiquitin;Polyubiquitin-C;Ubiquitin	RPS27A;HEL112;UBB;UBC;UBA52;DKFZp434K0435;UbC	;;;;;;;;;;;;;;;;;;;;;;;;;;;;;;;;;;;;;;	41	5	5	5	2	3	1	2	4	2	3	3	3	5	5	3	5	3	4	2	2	3	1	2	4	2	3	3	3	5	5	3	5	3	4	2	2	3	1	2	4	2
B4DKZ9;B3KTN2;Q5M7Z9;B2RDX5;Q53GX7;P26639;P26639-2	B4DKZ9;B3KTN2;Q5M7Z9;B2RDX5;Q53GX7;P26639;P26639-2	3;3;3;3;3;3;3	3;3;3;3;3;3;3	3;3;3;3;3;3;3	Threonine--tRNA ligase, cytoplasmic	TARS	;;;;;;	7	3	3	3	0	1	0	0	0	0	0	0	0	1	1	0	0	0	0	0	0	1	0	0	0	0	0	0	0	1	1	0	0	0	0	0	0	1	0	0	0	0
B4DNW7;D3DPU2;B2RDY9;B4DNY3;B4DI38;B4DNA3;Q01518-2;Q01518;B4DUZ8;Q5T0R7;Q5T0R6;Q5T0R5;Q5T0R4;Q5T0R3;Q5T0R2;Q5T0R1;Q5T0R9;Q5T0R8;Q5T0S3	B4DNW7;D3DPU2;B2RDY9;B4DNY3;B4DI38;B4DNA3;Q01518-2;Q01518;B4DUZ8	12;12;12;11;11;10;10;10;9;4;4;4;4;4;4;4;4;1;1	12;12;12;11;11;10;10;10;9;4;4;4;4;4;4;4;4;1;1	11;11;11;10;10;9;9;9;8;4;4;4;4;4;4;4;4;1;1	Adenylyl cyclase-associated protein;Adenylyl cyclase-associated protein 1	CAP1	;;;;;;;;	19	12	12	11	2	3	0	1	0	3	3	1	2	8	3	2	8	3	5	2	2	3	0	1	0	3	3	1	2	8	3	2	8	3	5	2	1	3	0	0	0	3
G3V4T7;B3KX30;B2RE19;Q96NE9-2;Q96NE9;Q5HYC4;H0YJC1;Q96NE9-3;H0YJ19;G3V2L4	G3V4T7;B3KX30;B2RE19;Q96NE9-2;Q96NE9;Q5HYC4	9;9;9;9;9;5;4;3;2;1	9;9;9;9;9;5;4;3;2;1	9;9;9;9;9;5;4;3;2;1	FERM domain-containing protein 6	FRMD6;DKFZp686J08125	;;;;;	10	9	9	9	0	3	0	0	1	5	1	1	0	8	4	1	3	0	8	1	0	3	0	0	1	5	1	1	0	8	4	1	3	0	8	1	0	3	0	0	1	5
B2RMV2;Q69YQ0-2;Q69YQ0;F8WAN1;Q59GT7;C9J8U1;C9JLY8	B2RMV2;Q69YQ0-2;Q69YQ0;F8WAN1;Q59GT7;C9J8U1	11;11;11;10;10;8;1	11;11;11;10;10;8;1	11;11;11;10;10;8;1	Cytospin-A	CYTSA;SPECC1L;SPECC1L-ADORA2A	;;;;;	7	11	11	11	0	3	0	0	0	4	0	0	3	7	6	2	5	0	6	0	0	3	0	0	0	4	0	0	3	7	6	2	5	0	6	0	0	3	0	0	0	4
B2RNR6;Q96KR1;A8K849;H0Y8W1;B3KP82;B3KVS4;Q05D65	B2RNR6;Q96KR1;A8K849	17;17;9;5;2;1;1	17;17;9;5;2;1;1	17;17;9;5;2;1;1	Zinc finger RNA-binding protein	ZFR	;;	7	17	17	17	6	8	0	0	5	4	0	1	1	8	6	5	6	1	11	1	6	8	0	0	5	4	0	1	1	8	6	5	6	1	11	1	6	8	0	0	5	4
B7ZMF1;B2RTQ2;Q9UPU7-2;Q9UPU7;C9JW56;B9A6J8;Q9UPU7-3	B7ZMF1;B2RTQ2;Q9UPU7-2;Q9UPU7;C9JW56;B9A6J8	6;6;6;6;3;3;1	6;6;6;6;3;3;1	6;6;6;6;3;3;1	TBC1 domain family member 2B	TBC1D2B	;;;;;	7	6	6	6	0	3	0	0	0	2	0	0	0	2	0	0	3	0	4	0	0	3	0	0	0	2	0	0	0	2	0	0	3	0	4	0	0	3	0	0	0	2
E7EX73;B4DSI9;E9PGM1;E7EUU4;B4DGF1;B2RU10;B2RU06;Q4LE58;Q04637-5;Q04637-4;Q04637-3;Q04637;Q04637-8;Q04637-9;Q04637-6;Q04637-7;A0A0A0MR52;C9JF13;Q96I65;C9J6B6;C9K073;C9J2Z7;H7C044;H7C0V6;F8WCF2;C9JHW9;O95065	E7EX73;B4DSI9;E9PGM1;E7EUU4;B4DGF1;B2RU10;B2RU06;Q4LE58;Q04637-5;Q04637-4;Q04637-3;Q04637;Q04637-8;Q04637-9;Q04637-6;Q04637-7;A0A0A0MR52;C9JF13	27;27;27;27;27;27;27;27;27;27;27;27;27;27;26;26;22;14;13;12;10;9;6;3;1;1;1	27;27;27;27;27;27;27;27;27;27;27;27;27;27;26;26;22;14;13;12;10;9;6;3;1;1;1	23;23;23;23;23;23;23;23;23;23;23;23;23;23;22;22;18;11;12;11;10;9;5;3;1;1;1	Eukaryotic translation initiation factor 4 gamma 1	EIF4G1;EIF4G1 variant protein	;;;;;;;;;;;;;;;;;	27	27	27	23	6	15	1	0	5	11	2	1	4	12	9	4	13	3	16	2	6	15	1	0	5	11	2	1	4	12	9	4	13	3	16	2	6	12	1	0	5	8
E9PGF5;E9PF55;B2RU35;Q9HBL0;Q0VG54;Q0VG55;A0A087WWW7;H0Y4U1;Q59G71;Q6PJM3;Q9UFN8;Q9H757	E9PGF5;E9PF55;B2RU35;Q9HBL0;Q0VG54;Q0VG55;A0A087WWW7;H0Y4U1;Q59G71	26;26;26;26;25;24;23;16;16;9;8;6	26;26;26;26;25;24;23;16;16;9;8;6	1;1;1;1;1;1;1;1;1;1;1;1	Tensin-1	TNS1	;;;;;;;;	12	26	26	1	7	7	1	1	5	9	1	0	2	17	14	4	15	5	17	1	7	7	1	1	5	9	1	0	2	17	14	4	15	5	17	1	0	1	0	0	0	0
B2RWP0;O60292;M0R2Q7;Q8IUV1	B2RWP0;O60292	11;11;1;1	11;11;1;1	11;11;1;1	Signal-induced proliferation-associated 1-like protein 3	SIPA1L3	;	4	11	11	11	0	0	0	0	1	0	0	0	0	3	4	2	4	0	7	0	0	0	0	0	1	0	0	0	0	3	4	2	4	0	7	0	0	0	0	0	1	0
Q4VXL4;D6RAA5;Q4VXL8;E7EMZ9;B2RWP4;E9PBC6;B7ZMJ9;O95359-2;O95359-6;O95359-1;O95359-5;O95359-3;O95359;A0A0U1RRM9;H0Y9Y7;H0Y911;E9PGB3	Q4VXL4;D6RAA5;Q4VXL8;E7EMZ9;B2RWP4;E9PBC6;B7ZMJ9;O95359-2;O95359-6;O95359-1;O95359-5;O95359-3;O95359;A0A0U1RRM9	4;4;4;4;4;4;4;4;4;4;4;4;4;2;1;1;1	2;2;2;2;2;2;2;2;2;2;2;2;2;1;1;1;1	2;2;2;2;2;2;2;2;2;2;2;2;2;1;1;1;1	Transforming acidic coiled-coil-containing protein 2	TACC2	;;;;;;;;;;;;;	17	4	2	2	2	1	0	0	1	2	2	0	1	2	2	3	2	2	2	1	1	0	0	0	0	0	0	0	0	0	0	1	0	0	0	0	1	0	0	0	0	0
B2RXG1;E7EV90;Q5BKX6-2;Q5BKX6;Q5BKX6-3	B2RXG1;E7EV90;Q5BKX6-2;Q5BKX6;Q5BKX6-3	1;1;1;1;1	1;1;1;1;1	1;1;1;1;1	Solute carrier family 45 member 4	SLC45A4	;;;;	5	1	1	1	0	0	0	1	0	0	0	0	0	0	0	0	0	0	0	0	0	0	0	1	0	0	0	0	0	0	0	0	0	0	0	0	0	0	0	1	0	0
Q96CP5;B3KM34;O75439;Q9UG64;B3KQ85;A8K1E9;G3V0E4;B4DM90;F8WAZ6;F8WEA6;F8WBE1	Q96CP5;B3KM34;O75439;Q9UG64;B3KQ85;A8K1E9;G3V0E4;B4DM90	5;5;5;4;4;4;4;3;2;1;1	5;5;5;4;4;4;4;3;2;1;1	5;5;5;4;4;4;4;3;2;1;1	Mitochondrial-processing peptidase subunit beta	PMPCB;DKFZp586I1223	;;;;;;;	11	5	5	5	1	2	0	0	1	2	4	1	2	1	0	2	5	2	4	3	1	2	0	0	1	2	4	1	2	1	0	2	5	2	4	3	1	2	0	0	1	2
B4DWG1;B3KM47;Q9Y6Y8;Q9Y6Y8-2;B3KN10;A0A0C4DH82;H7C0V8;H7C4C4	B4DWG1;B3KM47;Q9Y6Y8;Q9Y6Y8-2;B3KN10	12;12;12;10;8;3;2;1	12;12;12;10;8;3;2;1	12;12;12;10;8;3;2;1	SEC23-interacting protein	SEC23IP	;;;;	8	12	12	12	1	4	0	0	2	4	1	0	2	9	6	1	4	1	8	0	1	4	0	0	2	4	1	0	2	9	6	1	4	1	8	0	1	4	0	0	2	4
B3KM89;O94855;O94855-2;A8K6V0;E9PDM8;Q49AI3;E9PC44;Q4W5D3;Q9NWP5	B3KM89;O94855;O94855-2;A8K6V0;E9PDM8	15;15;15;13;12;6;6;5;3	14;14;14;12;12;6;6;4;3	14;14;14;12;12;6;6;4;3	Protein transport protein Sec24D	SEC24D	;;;;	9	15	14	14	0	5	0	0	1	6	1	1	1	8	3	2	7	2	7	2	0	5	0	0	1	6	1	1	1	7	3	2	7	2	6	2	0	5	0	0	1	6
B4E0B9;B4DZC3;B3KMC9;Q9H0D6-2;Q9H0D6	B4E0B9;B4DZC3;B3KMC9;Q9H0D6-2;Q9H0D6	2;2;2;2;2	2;2;2;2;2	2;2;2;2;2	5-3 exoribonuclease 2	XRN2	;;;;	5	2	2	2	0	0	0	0	0	0	0	0	0	1	1	0	1	0	2	0	0	0	0	0	0	0	0	0	0	1	1	0	1	0	2	0	0	0	0	0	0	0
Q53GG3;B3KN57;B3KML1;O60749;O60749-2;D6RC15	Q53GG3;B3KN57;B3KML1;O60749;O60749-2	6;6;6;6;5;1	4;4;4;4;3;1	4;4;4;4;3;1	Sorting nexin-2	SNX2	;;;;	6	6	4	4	0	2	0	0	0	1	0	0	0	3	1	0	3	0	3	0	0	0	0	0	0	1	0	0	0	2	1	0	3	0	2	0	0	0	0	0	0	1
B4DKU1;B3KMN5;B3KT11;C9JA08;Q96D46	B4DKU1;B3KMN5;B3KT11;C9JA08;Q96D46	1;1;1;1;1	1;1;1;1;1	1;1;1;1;1	60S ribosomal export protein NMD3	NMD3	;;;;	5	1	1	1	0	0	0	0	0	0	0	0	0	1	0	0	1	0	0	0	0	0	0	0	0	0	0	0	0	1	0	0	1	0	0	0	0	0	0	0	0	0
B3KY97;B3KMR5;Q5JTH9-2;Q5JTH9-3;Q5JTH9;A0A087X0G0;B3KPQ2	B3KY97;B3KMR5;Q5JTH9-2;Q5JTH9-3;Q5JTH9	4;4;4;4;4;1;1	4;4;4;4;4;1;1	4;4;4;4;4;1;1	RRP12-like protein	RRP12	;;;;	7	4	4	4	0	2	0	0	0	0	0	0	0	1	0	1	1	0	3	0	0	2	0	0	0	0	0	0	0	1	0	1	1	0	3	0	0	2	0	0	0	0
B4E0B7;B3KY03;B3KMS0;Q15021;E7EN77;Q6ZV00;A0PJ76	B4E0B7;B3KY03;B3KMS0;Q15021;E7EN77;Q6ZV00	5;5;5;5;4;4;1	5;5;5;5;4;4;1	5;5;5;5;4;4;1	Condensin complex subunit 1	NCAPD2	;;;;;	7	5	5	5	0	0	0	0	4	0	0	0	0	0	0	3	0	0	0	0	0	0	0	0	4	0	0	0	0	0	0	3	0	0	0	0	0	0	0	0	4	0
B3KN28;O95394;O95394-3;O95394-4;A0A087WT27;J3KN95;D6RCQ8;D6RCD1;D6RF77;H0Y8I3;D6RC77;D6RIS6;H0Y987	B3KN28;O95394;O95394-3;O95394-4;A0A087WT27;J3KN95;D6RCQ8	8;8;8;7;5;5;4;3;3;2;2;2;2	8;8;8;7;5;5;4;3;3;2;2;2;2	8;8;8;7;5;5;4;3;3;2;2;2;2	Phosphoacetylglucosamine mutase	PGM3	;;;;;;	13	8	8	8	0	4	0	0	0	0	0	0	1	5	3	1	1	0	3	0	0	4	0	0	0	0	0	0	1	5	3	1	1	0	3	0	0	4	0	0	0	0
B3KN49;O94992	B3KN49;O94992	3;3	3;3	3;3	Protein HEXIM1	HEXIM1	;	2	3	3	3	0	1	0	0	0	1	0	0	1	2	1	0	1	0	1	0	0	1	0	0	0	1	0	0	1	2	1	0	1	0	1	0	0	1	0	0	0	1
B3KN52;Q9UBP9-4;Q9UBP9;Q9UBP9-3;Q59EC1;H0Y6R1;Q9UBP9-2	B3KN52;Q9UBP9-4;Q9UBP9;Q9UBP9-3	5;5;5;3;2;2;2	5;5;5;3;2;2;2	5;5;5;3;2;2;2	PTB domain-containing engulfment adapter protein 1	GULP1	;;;	7	5	5	5	2	3	0	0	2	1	1	0	0	2	2	1	3	1	2	2	2	3	0	0	2	1	1	0	0	2	2	1	3	1	2	2	2	3	0	0	2	1
B3KN55;Q9UBS8;Q9UBS8-2;B7Z229;E7EP22;B7Z3J5;D6RA38;D6R996;D6RDU6;D6RBU3;D6R988;D6RBK4;D6RAS4	B3KN55;Q9UBS8;Q9UBS8-2;B7Z229	11;11;9;7;5;5;4;2;2;2;1;1;1	11;11;9;7;5;5;4;2;2;2;1;1;1	11;11;9;7;5;5;4;2;2;2;1;1;1	E3 ubiquitin-protein ligase RNF14	RNF14	;;;	13	11	11	11	3	10	0	0	3	8	3	3	3	9	4	2	5	3	7	3	3	10	0	0	3	8	3	3	3	9	4	2	5	3	7	3	3	10	0	0	3	8
B3KN59;O95816;B3KM36;O95816-2	B3KN59;O95816;B3KM36;O95816-2	10;10;9;9	10;10;9;9	10;10;9;9	BAG family molecular chaperone regulator 2	BAG2	;;;	4	10	10	10	5	8	1	0	2	5	1	0	0	4	3	2	4	0	5	0	5	8	1	0	2	5	1	0	0	4	3	2	4	0	5	0	5	8	1	0	2	5
B4DHC4;B3KNB4;P61981;B4DE78	B4DHC4;B3KNB4;P61981;B4DE78	4;4;4;3	2;2;2;1	2;2;2;1	14-3-3 protein gamma;14-3-3 protein gamma, N-terminally processed	YWHAG	;;;	4	4	2	2	0	2	1	1	2	2	2	2	0	2	3	1	3	3	2	1	0	0	0	0	1	0	2	1	0	1	1	0	2	2	1	1	0	0	0	0	1	0
B3KNC0;Q59HG1;O95239-2;O95239;B4DYE2;Q2VIQ3	B3KNC0;Q59HG1;O95239-2;O95239;B4DYE2;Q2VIQ3	2;2;2;2;1;1	2;2;2;2;1;1	2;2;2;2;1;1	Kinesin-like protein;Chromosome-associated kinesin KIF4A;Chromosome-associated kinesin KIF4B	KIF4A;KIF4B	;;;;;	6	2	2	2	0	0	0	0	0	0	0	0	0	0	0	2	0	0	0	0	0	0	0	0	0	0	0	0	0	0	0	2	0	0	0	0	0	0	0	0	0	0
B3KNE4;B4DYH7;Q9Y2I1-2;Q9Y2I1;B3KNF9	B3KNE4;B4DYH7;Q9Y2I1-2;Q9Y2I1;B3KNF9	2;2;2;2;1	2;2;2;2;1	2;2;2;2;1	Nischarin	NISCH	;;;;	5	2	2	2	0	1	0	0	0	1	0	0	0	2	0	0	1	0	1	0	0	1	0	0	0	1	0	0	0	2	0	0	1	0	1	0	0	1	0	0	0	1
B3KNF6;B4DR61;P61619;H7C1Q9;C9JXC6;H7C069;A6NK38;F2Z2C7;A6NIF9;C9JJV4;B3KQ68;F8W776;Q8TC24;P61619-3;Q9H9S3-2;Q9H9S3-3;Q9H9S3	B3KNF6;B4DR61;P61619;H7C1Q9;C9JXC6;H7C069;A6NK38;F2Z2C7;A6NIF9;C9JJV4;B3KQ68;F8W776;Q8TC24;P61619-3;Q9H9S3-2;Q9H9S3-3;Q9H9S3	2;2;2;1;1;1;1;1;1;1;1;1;1;1;1;1;1	2;2;2;1;1;1;1;1;1;1;1;1;1;1;1;1;1	2;2;2;1;1;1;1;1;1;1;1;1;1;1;1;1;1	Protein transport protein Sec61 subunit alpha isoform 1;Protein transport protein Sec61 subunit alpha isoform 2	SEC61A1;SEC61A2	;;;;;;;;;;;;;;;;	17	2	2	2	0	0	0	0	0	1	0	0	0	0	0	0	1	0	0	2	0	0	0	0	0	1	0	0	0	0	0	0	1	0	0	2	0	0	0	0	0	1
Q15451;H0Y5M6;B3KNJ2;Q1KKQ2;F8WBA3;O94806;Q15139	Q15451;H0Y5M6;B3KNJ2;Q1KKQ2;F8WBA3;O94806;Q15139	1;1;1;1;1;1;1	1;1;1;1;1;1;1	1;1;1;1;1;1;1	Protein kinase C;Serine/threonine-protein kinase;Serine/threonine-protein kinase D3;Serine/threonine-protein kinase D1	PRKD3;PRKD1	;;;;;;	7	1	1	1	0	0	0	0	0	0	0	0	0	1	0	0	0	0	1	0	0	0	0	0	0	0	0	0	0	1	0	0	0	0	1	0	0	0	0	0	0	0
B3KNL6;B3KP06;O75815-3;O75815;O75815-2;B4DWK2	B3KNL6;B3KP06;O75815-3;O75815;O75815-2;B4DWK2	6;6;6;6;4;3	6;6;6;6;4;3	6;6;6;6;4;3	Breast cancer anti-estrogen resistance protein 3	BCAR3	;;;;;	6	6	6	6	1	2	0	0	1	1	0	1	0	4	2	2	3	1	3	0	1	2	0	0	1	1	0	1	0	4	2	2	3	1	3	0	1	2	0	0	1	1
B3KNQ9;B3KWP0;B4DTG4;E9PMQ6;Q00613-2;Q00613	B3KNQ9;B3KWP0;B4DTG4;E9PMQ6;Q00613-2;Q00613	1;1;1;1;1;1	1;1;1;1;1;1	1;1;1;1;1;1	Heat shock factor protein 1	HSF1	;;;;;	6	1	1	1	0	1	0	0	1	1	0	0	0	1	1	1	1	0	1	0	0	1	0	0	1	1	0	0	0	1	1	1	1	0	1	0	0	1	0	0	1	1
B3KP18;Q6NUQ1	B3KP18;Q6NUQ1	2;2	2;2	2;2	RAD50-interacting protein 1	RINT1	;	2	2	2	2	1	2	0	0	0	0	0	0	0	1	0	0	1	0	0	0	1	2	0	0	0	0	0	0	0	1	0	0	1	0	0	0	1	2	0	0	0	0
Q53GP8;B3KP83;Q99704;B4DJN1;Q99704-2;Q2TA81;Q14CB2;Q99704-3	Q53GP8;B3KP83;Q99704;B4DJN1;Q99704-2	5;5;5;4;3;2;2;2	5;5;5;4;3;2;2;2	5;5;5;4;3;2;2;2	Docking protein 1	DOK1	;;;;	8	5	5	5	0	1	0	0	2	3	0	0	0	1	1	0	2	0	5	0	0	1	0	0	2	3	0	0	0	1	1	0	2	0	5	0	0	1	0	0	2	3
G3V1M7;B3KPA6;Q53HR2;B4DEA8;P49748-2;P49748;P49748-3	G3V1M7;B3KPA6;Q53HR2;B4DEA8;P49748-2;P49748;P49748-3	1;1;1;1;1;1;1	1;1;1;1;1;1;1	1;1;1;1;1;1;1	Very long-chain specific acyl-CoA dehydrogenase, mitochondrial	ACADVL	;;;;;;	7	1	1	1	0	0	0	0	0	0	0	0	0	0	0	0	0	0	1	0	0	0	0	0	0	0	0	0	0	0	0	0	0	0	1	0	0	0	0	0	0	0
H3BSH2;B3KPK9;Q9H6Q4-3;Q9H6Q4;I3L2A3;H3BSJ7;B4DVC7;Q9H6Q4-2	H3BSH2;B3KPK9;Q9H6Q4-3;Q9H6Q4;I3L2A3;H3BSJ7;B4DVC7;Q9H6Q4-2	2;2;2;2;1;1;1;1	2;2;2;2;1;1;1;1	2;2;2;2;1;1;1;1	Cytosolic Fe-S cluster assembly factor NARFL	NARFL	;;;;;;;	8	2	2	2	0	0	0	0	0	1	0	0	1	1	0	0	1	0	1	0	0	0	0	0	0	1	0	0	1	1	0	0	1	0	1	0	0	0	0	0	0	1
B3KT06;B3KPS3;P68363;A8JZY9;P68363-2;B4DDU2;F8VQQ4;F8VVB9;B4DN58;F8VRZ4;F8VS66;F8VX09;F8VWV9;A6NHL2-2;A6NHL2;C9K0S6;Q6QMJ5;Q15670;C9JDL2;C9JDS9;F8VRK0;F8VXZ7;D3DX41;F8W0F6	B3KT06;B3KPS3;P68363;A8JZY9;P68363-2;B4DDU2	17;17;17;16;14;11;8;8;7;6;6;5;5;4;4;3;3;3;3;3;2;1;1;1	1;1;1;1;1;1;0;0;0;0;0;0;0;0;0;0;0;0;0;0;0;0;0;0	0;0;0;0;0;0;0;0;0;0;0;0;0;0;0;0;0;0;0;0;0;0;0;0	Tubulin alpha-1B chain	TUBA1B	;;;;;	24	17	1	0	8	8	5	6	5	7	5	2	3	13	6	3	8	4	10	1	0	0	0	0	0	0	0	0	0	1	0	0	0	0	0	0	0	0	0	0	0	0
F5H5N2;B4DNC9;B4DDI1;B3KQ30;Q9H1K1;B1P7G3;A0A024RBI3;Q9H1K1-2	F5H5N2;B4DNC9;B4DDI1;B3KQ30;Q9H1K1;B1P7G3;A0A024RBI3;Q9H1K1-2	4;4;4;4;4;3;3;3	4;4;4;4;4;3;3;3	4;4;4;4;4;3;3;3	Iron-sulfur cluster assembly enzyme ISCU, mitochondrial	ISCU;NIFUN	;;;;;;;	8	4	4	4	2	3	0	0	0	1	2	0	1	1	1	0	1	2	1	0	2	3	0	0	0	1	2	0	1	1	1	0	1	2	1	0	2	3	0	0	0	1
B3KQ33;Q8TEX9;Q8TEX9-2;H0YN14;D3DS63;B3KTB3;B3KT38;B3KPS9;Q59FI4;H0YN07;H0YMR4;B4DXR7;B3KPY9;Q6I9Y8;B3KSQ4;Q59H62;H0YLV0;H0YL92;H0YK93;H0YKG5	B3KQ33;Q8TEX9;Q8TEX9-2;H0YN14;D3DS63;B3KTB3;B3KT38;B3KPS9;Q59FI4	7;7;7;6;5;5;5;5;5;3;3;3;3;3;3;3;2;2;1;1	7;7;7;6;5;5;5;5;5;3;3;3;3;3;3;3;2;2;1;1	7;7;7;6;5;5;5;5;5;3;3;3;3;3;3;3;2;2;1;1	Importin-4	IPO4	;;;;;;;;	20	7	7	7	0	2	0	0	0	0	0	1	0	2	2	1	2	0	5	0	0	2	0	0	0	0	0	1	0	2	2	1	2	0	5	0	0	2	0	0	0	0
B3KS18;B4DDX1;B3KQ71;B4DWL6;Q9H4A6	B3KS18;B4DDX1;B3KQ71;B4DWL6;Q9H4A6	1;1;1;1;1	1;1;1;1;1	1;1;1;1;1	Golgi phosphoprotein 3	GOLPH3	;;;;	5	1	1	1	0	0	0	0	0	0	0	0	0	0	0	0	1	0	0	0	0	0	0	0	0	0	0	0	0	0	0	0	1	0	0	0	0	0	0	0	0	0
Q6IAW5;B3KQF5;O43852;O43852-3;B3KNG6;A0A024R755;O43852-2;O43852-4;O43852-10;O43852-5;O43852-6;O43852-13;O43852-14;O43852-9;O43852-15;O43852-11;O43852-8;B3KQK3;H0Y875;O43852-12;O43852-7	Q6IAW5;B3KQF5;O43852;O43852-3;B3KNG6;A0A024R755;O43852-2;O43852-4;O43852-10;O43852-5;O43852-6;O43852-13;O43852-14;O43852-9;O43852-15;O43852-11;O43852-8	6;6;6;6;5;5;5;5;4;4;4;3;3;3;3;3;3;2;2;2;2	6;6;6;6;5;5;5;5;4;4;4;3;3;3;3;3;3;2;2;2;2	6;6;6;6;5;5;5;5;4;4;4;3;3;3;3;3;3;2;2;2;2	Calumenin	CALU	;;;;;;;;;;;;;;;;	21	6	6	6	3	2	3	2	1	0	4	1	0	0	1	0	0	2	0	1	3	2	3	2	1	0	4	1	0	0	1	0	0	2	0	1	3	2	3	2	1	0
B3KQK0;B3KQK5;B4DZ87;O94826	B3KQK0;B3KQK5;B4DZ87;O94826	1;1;1;1	1;1;1;1	1;1;1;1	Mitochondrial import receptor subunit TOM70	TOMM70A	;;;	4	1	1	1	0	0	0	0	0	0	0	0	0	0	0	0	1	0	1	0	0	0	0	0	0	0	0	0	0	0	0	0	1	0	1	0	0	0	0	0	0	0
B3KQL3;Q68DG0;Q8N241;Q9UBY9;Q9UBY9-2	B3KQL3;Q68DG0;Q8N241;Q9UBY9;Q9UBY9-2	1;1;1;1;1	1;1;1;1;1	1;1;1;1;1	Heat shock protein beta-7	DKFZp779D0968;HSPB7	;;;;	5	1	1	1	0	0	0	0	0	0	0	0	0	0	0	0	1	0	0	0	0	0	0	0	0	0	0	0	0	0	0	0	1	0	0	0	0	0	0	0	0	0
B3KQT9;B3KQT2;V9HVY3;P30101;B4DJ98;B4DDM1	B3KQT9;B3KQT2;V9HVY3;P30101;B4DJ98;B4DDM1	13;13;13;13;8;7	13;13;13;13;8;7	10;10;10;10;6;7	Protein disulfide-isomerase;Protein disulfide-isomerase A3	HEL-S-269;PDIA3	;;;;;	6	13	13	10	6	9	3	3	7	8	5	3	4	10	7	3	5	3	6	4	6	9	3	3	7	8	5	3	4	10	7	3	5	3	6	4	5	7	2	2	5	6
B3KQZ4;E9PJ55;Q9NUJ3;Q9HAL7	B3KQZ4;E9PJ55;Q9NUJ3;Q9HAL7	3;3;3;2	3;3;3;2	3;3;3;2	T-complex protein 11-like protein 1	TCP11L1	;;;	4	3	3	3	0	0	0	0	0	0	0	0	0	1	0	0	1	1	3	0	0	0	0	0	0	0	0	0	0	1	0	0	1	1	3	0	0	0	0	0	0	0
Q1RLN5;B3KR88;Q8IWW6-3;Q8IWW6-2;Q8IWW6-4;Q8IWW6;H0Y5D8	Q1RLN5;B3KR88;Q8IWW6-3;Q8IWW6-2;Q8IWW6-4;Q8IWW6;H0Y5D8	2;2;2;2;2;2;1	2;2;2;2;2;2;1	2;2;2;2;2;2;1	Rho GTPase-activating protein 12	ARHGAP12	;;;;;;	7	2	2	2	0	0	0	0	0	0	0	0	0	1	0	0	1	0	0	0	0	0	0	0	0	0	0	0	0	1	0	0	1	0	0	0	0	0	0	0	0	0
Q9H7R8;B3KR97;Q5SW96	Q9H7R8;B3KR97;Q5SW96	2;2;2	2;2;2	2;2;2	Low density lipoprotein receptor adapter protein 1	LDLRAP1	;;	3	2	2	2	0	0	0	0	0	1	0	0	0	1	0	0	0	0	0	0	0	0	0	0	0	1	0	0	0	1	0	0	0	0	0	0	0	0	0	0	0	1
B3KRB4;B3KU84;Q6V0I7-2;Q6V0I7-3;Q6V0I7	B3KRB4;B3KU84;Q6V0I7-2;Q6V0I7-3;Q6V0I7	1;1;1;1;1	1;1;1;1;1	1;1;1;1;1	Protocadherin Fat 4	FAT4	;;;;	5	1	1	1	0	0	0	0	0	0	0	0	0	1	0	0	0	0	0	0	0	0	0	0	0	0	0	0	0	1	0	0	0	0	0	0	0	0	0	0	0	0
E5RJ29;D3DSQ2;B3KRC4;Q9NYI0-2;Q9NYI0;E5RH02;H0YAQ7;E5RJE4;E5RFG7;Q9NYI0-3	E5RJ29;D3DSQ2;B3KRC4;Q9NYI0-2;Q9NYI0	5;5;5;5;5;1;1;1;1;1	5;5;5;5;5;1;1;1;1;1	5;5;5;5;5;1;1;1;1;1	PH and SEC7 domain-containing protein 3	PSD3	;;;;	10	5	5	5	0	1	0	0	1	1	0	0	0	0	0	0	3	0	1	0	0	1	0	0	1	1	0	0	0	0	0	0	3	0	1	0	0	1	0	0	1	1
B3KRR4;Q32Q83;Q6P392;Q8WUA2	B3KRR4;Q32Q83;Q6P392;Q8WUA2	1;1;1;1	1;1;1;1	1;1;1;1	Peptidyl-prolyl cis-trans isomerase-like 4	PPIL4	;;;	4	1	1	1	0	0	0	0	0	0	0	0	0	1	0	0	0	0	0	0	0	0	0	0	0	0	0	0	0	1	0	0	0	0	0	0	0	0	0	0	0	0
B3KRW4;Q9H5N1;Q9H5N1-2;B4DHR0;Q49AT6;H3BT64;H3BNR2;H3BNR8;H3BU67	B3KRW4;Q9H5N1;Q9H5N1-2;B4DHR0;Q49AT6	14;14;13;12;7;4;3;2;2	14;14;13;12;7;4;3;2;2	14;14;13;12;7;4;3;2;2	Rab GTPase-binding effector protein 2	RABEP2	;;;;	9	14	14	14	5	9	0	0	3	8	2	0	2	6	3	4	9	3	8	1	5	9	0	0	3	8	2	0	2	6	3	4	9	3	8	1	5	9	0	0	3	8
B3KS69;Q96FJ0;Q96FJ0-2;B3KR00	B3KS69;Q96FJ0;Q96FJ0-2;B3KR00	9;9;8;6	9;9;8;6	9;9;8;6	AMSH-like protease	STAMBPL1	;;;	4	9	9	9	2	6	0	0	4	4	1	0	0	2	0	0	4	0	4	0	2	6	0	0	4	4	1	0	0	2	0	0	4	0	4	0	2	6	0	0	4	4
B3KS70;B4DI69;Q6PQ81;F6SYF8;B4DID6;Q9UBP4;E9PKK9;O43532;E9PHY3;Q8N294;E9PKW6	B3KS70;B4DI69;Q6PQ81;F6SYF8;B4DID6;Q9UBP4;E9PKK9;O43532;E9PHY3;Q8N294;E9PKW6	2;2;2;2;2;2;1;1;1;1;1	2;2;2;2;2;2;1;1;1;1;1	2;2;2;2;2;2;1;1;1;1;1	Dickkopf-related protein 3	DKK3	;;;;;;;;;;	11	2	2	2	0	0	0	0	0	0	0	0	0	2	0	0	0	0	1	0	0	0	0	0	0	0	0	0	0	2	0	0	0	0	1	0	0	0	0	0	0	0
B3KSC8;B7Z4W6;I3L1R7;Q99447-2;Q99447-4;Q99447;Q99447-3;I3L1C4;I3L3V9;I3L2Q1;I3L1L9	B3KSC8;B7Z4W6;I3L1R7;Q99447-2;Q99447-4;Q99447;Q99447-3;I3L1C4;I3L3V9;I3L2Q1;I3L1L9	2;2;2;2;2;2;2;1;1;1;1	2;2;2;2;2;2;2;1;1;1;1	2;2;2;2;2;2;2;1;1;1;1	Ethanolamine-phosphate cytidylyltransferase	PCYT2	;;;;;;;;;;	11	2	2	2	0	0	0	0	1	2	0	0	0	0	0	2	1	0	0	0	0	0	0	0	1	2	0	0	0	0	0	2	1	0	0	0	0	0	0	0	1	2
B4DMT5;B3KSH1;O00303;H0YDT6;B4DEW9	B4DMT5;B3KSH1;O00303;H0YDT6;B4DEW9	2;2;2;1;1	2;2;2;1;1	2;2;2;1;1	Eukaryotic translation initiation factor 3 subunit F	EIF3F	;;;;	5	2	2	2	0	0	0	0	0	1	0	0	0	1	1	0	2	0	1	0	0	0	0	0	0	1	0	0	0	1	1	0	2	0	1	0	0	0	0	0	0	1
C9J173;B8ZZF6;E7ET59;E7EUX4;E7ENF2;X5DRF6;Q6IBG4;B5BU62;B3KSH8;P49441	C9J173;B8ZZF6;E7ET59;E7EUX4;E7ENF2;X5DRF6;Q6IBG4;B5BU62;B3KSH8;P49441	1;1;1;1;1;1;1;1;1;1	1;1;1;1;1;1;1;1;1;1	1;1;1;1;1;1;1;1;1;1	Inositol polyphosphate 1-phosphatase	INPP1	;;;;;;;;;	10	1	1	1	0	0	0	0	0	1	0	0	0	1	1	0	1	0	1	0	0	0	0	0	0	1	0	0	0	1	1	0	1	0	1	0	0	0	0	0	0	1
Q5T6H7;B3KSI7;Q9NQW7-2;Q9NQW7;Q9NQW7-4;Q9NQW7-3	Q5T6H7;B3KSI7;Q9NQW7-2;Q9NQW7;Q9NQW7-4;Q9NQW7-3	2;2;2;2;2;2	2;2;2;2;2;2	2;2;2;2;2;2	Xaa-Pro aminopeptidase 1	XPNPEP1	;;;;;	6	2	2	2	0	1	0	0	0	0	1	0	0	1	1	0	0	0	2	0	0	1	0	0	0	0	1	0	0	1	1	0	0	0	2	0	0	1	0	0	0	0
L7N2F4;C9J5N1;B3KSP9;Q9BTE6;Q9BTE6-2;Q9BTE6-3;K7EQ85	L7N2F4;C9J5N1;B3KSP9;Q9BTE6;Q9BTE6-2;Q9BTE6-3;K7EQ85	2;2;2;2;2;2;1	2;2;2;2;2;2;1	2;2;2;2;2;2;1	Alanyl-tRNA editing protein Aarsd1	AARSD1;PTGES3L-AARSD1	;;;;;;	7	2	2	2	0	1	0	0	0	0	0	0	0	1	1	0	1	0	1	0	0	1	0	0	0	0	0	0	0	1	1	0	1	0	1	0	0	1	0	0	0	0
B3KT35;Q8WYP3-2;Q8WYP3;E7EPJ1;A1A4T0	B3KT35;Q8WYP3-2;Q8WYP3;E7EPJ1;A1A4T0	5;5;4;3;3	5;5;4;3;3	5;5;4;3;3	Ras and Rab interactor 2	RIN2	;;;;	5	5	5	5	0	0	0	0	4	0	0	0	0	0	0	0	0	0	2	0	0	0	0	0	4	0	0	0	0	0	0	0	0	0	2	0	0	0	0	0	4	0
B3KTA3;Q16658;C9JPH9;C9JFC0;A0A0A0MSB2;B3KTM9	B3KTA3;Q16658	8;8;1;1;1;1	8;8;1;1;1;1	8;8;1;1;1;1	Fascin	FSCN1	;	6	8	8	8	2	3	1	0	5	7	6	2	3	8	6	1	5	2	6	1	2	3	1	0	5	7	6	2	3	8	6	1	5	2	6	1	2	3	1	0	5	7
Q6NSC7;Q2TAB5;B3KTA5;P56962;E9PJW1;E9PQU9;E9PJV6;E9PIC2;B4DJ69;Q8N3G0	Q6NSC7;Q2TAB5;B3KTA5;P56962;E9PJW1;E9PQU9;E9PJV6;E9PIC2;B4DJ69;Q8N3G0	2;2;2;2;1;1;1;1;1;1	2;2;2;2;1;1;1;1;1;1	2;2;2;2;1;1;1;1;1;1	Syntaxin-17	STX17;DKFZp762D1813	;;;;;;;;;	10	2	2	2	0	0	0	0	1	1	0	0	0	0	0	0	1	0	0	0	0	0	0	0	1	1	0	0	0	0	0	0	1	0	0	0	0	0	0	0	1	1
B3KTB6;Q9C0B7	B3KTB6;Q9C0B7	1;1	1;1	1;1	Transport and Golgi organization protein 6 homolog	TANGO6	;	2	1	1	1	0	0	0	0	0	0	0	0	0	0	0	0	1	0	1	0	0	0	0	0	0	0	0	0	0	0	0	0	1	0	1	0	0	0	0	0	0	0
B7Z4J9;B7Z689;B3KTF7;B7Z502;B7Z321;Q6NX51;Q96A65	B7Z4J9;B7Z689;B3KTF7;B7Z502;B7Z321;Q6NX51;Q96A65	1;1;1;1;1;1;1	1;1;1;1;1;1;1	1;1;1;1;1;1;1	Exocyst complex component 4	EXOC4	;;;;;;	7	1	1	1	0	0	0	0	0	0	0	0	0	0	0	0	1	0	1	0	0	0	0	0	0	0	0	0	0	0	0	0	1	0	1	0	0	0	0	0	0	0
B3KTJ9;Q8N163-2;Q8N163;E5RHJ4;G3V119;H0YB24;A0A087X2B6;E2PSM9	B3KTJ9;Q8N163-2;Q8N163;E5RHJ4;G3V119;H0YB24	3;3;3;2;2;2;1;1	3;3;3;2;2;2;1;1	3;3;3;2;2;2;1;1	Cell cycle and apoptosis regulator protein 2	CCAR2	;;;;;	8	3	3	3	0	0	0	0	0	1	0	0	0	0	0	1	2	0	2	0	0	0	0	0	0	1	0	0	0	0	0	1	2	0	2	0	0	0	0	0	0	1
B4DT65;B3KTL8;Q9BYJ9;Q9BYJ9-2	B4DT65;B3KTL8;Q9BYJ9	3;3;3;1	3;3;3;1	3;3;3;1	YTH domain-containing family protein 1	YTHDF1	;;	4	3	3	3	0	0	0	0	0	0	0	0	0	1	0	0	3	0	1	0	0	0	0	0	0	0	0	0	0	1	0	0	3	0	1	0	0	0	0	0	0	0
I6S2Y9;B3KTV8;Q9UJM3;K7ENN7;K7ENI4;K7EMD2;K7EJB4	I6S2Y9;B3KTV8;Q9UJM3	5;5;5;1;1;1;1	5;5;5;1;1;1;1	5;5;5;1;1;1;1	ERBB receptor feedback inhibitor 1	ERRFI1	;;	7	5	5	5	0	3	0	0	2	1	0	0	0	1	1	0	1	0	3	0	0	3	0	0	2	1	0	0	0	1	1	0	1	0	3	0	0	3	0	0	2	1
B3KTX3;Q86VW0;F8WFB2;C9J4X8;C9JHW6;H7BZR8	B3KTX3;Q86VW0;F8WFB2;C9J4X8;C9JHW6;H7BZR8	2;2;1;1;1;1	2;2;1;1;1;1	2;2;1;1;1;1	SEC14 domain and spectrin repeat-containing protein 1	SESTD1	;;;;;	6	2	2	2	0	0	0	0	0	0	0	0	0	0	0	0	2	0	1	0	0	0	0	0	0	0	0	0	0	0	0	0	2	0	1	0	0	0	0	0	0	0
B3KU60;Q9C0B1;B4DHN4	B3KU60;Q9C0B1	5;5;1	5;5;1	5;5;1	Alpha-ketoglutarate-dependent dioxygenase FTO	FTO	;	3	5	5	5	1	0	0	0	1	0	0	0	0	2	1	0	1	0	3	0	1	0	0	0	1	0	0	0	0	2	1	0	1	0	3	0	1	0	0	0	1	0
Q8N959;B3KU62;Q597H1;Q92597;E7ESM1;B7Z5Z7;B7Z4H0;B3KWB2;B7Z505;A0A024R9I3;Q53EU7;Q92597-3;Q92597-2;E5RJY1;E5RJ98;E5RI76;E5RH82;E5RIR1;E5RGM5;C7SRP8;E5RK17;C7SRP7;E5RIV1;E5RIM2	Q8N959;B3KU62;Q597H1;Q92597;E7ESM1;B7Z5Z7;B7Z4H0;B3KWB2;B7Z505;A0A024R9I3;Q53EU7;Q92597-3;Q92597-2;E5RJY1	5;5;5;5;4;4;4;4;4;4;4;4;4;3;1;1;1;1;1;1;1;1;1;1	5;5;5;5;4;4;4;4;4;4;4;4;4;3;1;1;1;1;1;1;1;1;1;1	5;5;5;5;4;4;4;4;4;4;4;4;4;3;1;1;1;1;1;1;1;1;1;1	Protein NDRG1	TRG14;NDRG1	;;;;;;;;;;;;;	24	5	5	5	0	3	0	0	1	4	2	1	3	4	2	1	5	2	4	1	0	3	0	0	1	4	2	1	3	4	2	1	5	2	4	1	0	3	0	0	1	4
H0Y860;B3KUB5;Q9P246;Q9P246-2;Q05BJ5;H7C5K2;H7C5A5;Q9P246-3	H0Y860;B3KUB5;Q9P246;Q9P246-2;Q05BJ5;H7C5K2;H7C5A5;Q9P246-3	2;2;2;2;1;1;1;1	2;2;2;2;1;1;1;1	2;2;2;2;1;1;1;1	Stromal interaction molecule 2	STIM2	;;;;;;;	8	2	2	2	1	1	0	0	0	1	1	0	0	1	1	0	2	0	1	0	1	1	0	0	0	1	1	0	0	1	1	0	2	0	1	0	1	1	0	0	0	1
B3KUX7;D6RCP5;Q8N264-3;Q8N264-2;Q8N264;D6RBC2;Q8N264-4	B3KUX7;D6RCP5;Q8N264-3;Q8N264-2;Q8N264	4;4;4;4;4;1;1	4;4;4;4;4;1;1	4;4;4;4;4;1;1	Rho GTPase-activating protein 24	ARHGAP24	;;;;	7	4	4	4	0	0	0	0	0	0	0	0	0	0	0	0	2	0	3	0	0	0	0	0	0	0	0	0	0	0	0	0	2	0	3	0	0	0	0	0	0	0
B3KUY5;Q8WTW3	B3KUY5;Q8WTW3	1;1	1;1	1;1	Conserved oligomeric Golgi complex subunit 1	COG1	;	2	1	1	1	0	0	0	0	0	0	0	0	0	0	1	0	1	0	1	0	0	0	0	0	0	0	0	0	0	0	1	0	1	0	1	0	0	0	0	0	0	0
B3KV49;B4DX01;B7Z403;F6TLX2;Q9Y3E8;Q9HC38-2;Q9HC38;A8K8F0;I3L3Q4;Q9HC38-3;I3L1I0	B3KV49;B4DX01;B7Z403;F6TLX2;Q9Y3E8;Q9HC38-2;Q9HC38;A8K8F0;I3L3Q4	11;11;11;11;11;11;11;10;8;4;3	11;11;11;11;11;11;11;10;8;4;3	11;11;11;11;11;11;11;10;8;4;3	Glyoxalase domain-containing protein 4	GLOD4	;;;;;;;;	11	11	11	11	7	6	3	2	6	5	2	2	1	4	3	4	4	1	7	2	7	6	3	2	6	5	2	2	1	4	3	4	4	1	7	2	7	6	3	2	6	5
B3KV71;H0YKX0;Q96EP0-3;Q96EP0;A0A0B4J293;Q96EP0-2;H0YM83;H0YKI4	B3KV71;H0YKX0;Q96EP0-3;Q96EP0;A0A0B4J293	6;6;6;6;4;2;1;1	6;6;6;6;4;2;1;1	6;6;6;6;4;2;1;1	E3 ubiquitin-protein ligase RNF31	RNF31	;;;;	8	6	6	6	0	0	0	1	0	1	0	0	0	5	1	0	1	0	2	0	0	0	0	1	0	1	0	0	0	5	1	0	1	0	2	0	0	0	0	1	0	1
B4E0K0;Q5JRG1;H7BYF2;B3KW23;Q9BVL2-2;Q9BVL2-3;Q9BVL2	B4E0K0;Q5JRG1;H7BYF2;B3KW23;Q9BVL2-2;Q9BVL2-3;Q9BVL2	1;1;1;1;1;1;1	1;1;1;1;1;1;1	1;1;1;1;1;1;1	Nucleoporin p58/p45	NUPL1	;;;;;;	7	1	1	1	0	1	0	0	0	0	0	0	0	0	0	0	0	0	0	0	0	1	0	0	0	0	0	0	0	0	0	0	0	0	0	0	0	1	0	0	0	0
B3KW52	B3KW52	3	1	1				1	3	1	1	0	1	0	0	0	1	0	0	0	2	2	0	0	0	3	0	0	0	0	0	0	0	0	0	0	0	0	0	0	0	1	0	0	0	0	0	0	0
B3KWN0;Q8NB46	B3KWN0;Q8NB46	10;10	10;10	10;10	Serine/threonine-protein phosphatase 6 regulatory ankyrin repeat subunit C	ANKRD52	;	2	10	10	10	1	2	0	0	1	3	0	0	1	7	2	0	3	0	4	0	1	2	0	0	1	3	0	0	1	7	2	0	3	0	4	0	1	2	0	0	1	3
B3KWP7;Q8TBX8-3;Q8TBX8;B3KQV3;Q8TBX8-2;H0YIJ6;F8VNT5;F8VU68	B3KWP7;Q8TBX8-3;Q8TBX8;B3KQV3;Q8TBX8-2	4;3;3;2;2;1;1;1	3;3;3;2;2;1;1;1	3;3;3;2;2;1;1;1	Phosphatidylinositol 5-phosphate 4-kinase type-2 gamma	PIP4K2C	;;;;	8	4	3	3	1	1	0	0	0	1	0	0	0	2	0	0	2	0	1	0	0	0	0	0	0	0	0	0	0	2	0	0	2	0	0	0	0	0	0	0	0	0
X5D2F4;B3KWV6;Q7L576;A0A0G2JR96;A0A0G2JQT1;Q7L576-2;B3KWT5;H7C229;B7Z3H2;B7Z4I3;E7EVJ5;Q7L576-3;Q96F07-2;E7EW33;B7Z217;B7Z8N7;Q96F07;Q9NSN1;H0YL50;A0A0G2JRX2;A0A087WU52;A0A0G2JRV9;A0A087WWL1;A0A087WZL7;A0A0G2JQH3;A0A087WVZ5;A0A087WVE1;A0A087WTQ3;A0A087WWZ1	X5D2F4;B3KWV6;Q7L576;A0A0G2JR96;A0A0G2JQT1;Q7L576-2	18;18;18;11;11;11;7;7;7;7;7;7;7;6;6;6;6;5;3;2;2;2;2;1;1;1;1;1;1	18;18;18;11;11;11;7;7;7;7;7;7;7;6;6;6;6;5;3;2;2;2;2;1;1;1;1;1;1	18;18;18;11;11;11;7;7;7;7;7;7;7;6;6;6;6;5;3;2;2;2;2;1;1;1;1;1;1	Cytoplasmic FMR1-interacting protein 1	CYFIP1	;;;;;	29	18	18	18	4	11	0	0	5	10	0	2	4	12	8	3	11	2	12	0	4	11	0	0	5	10	0	2	4	12	8	3	11	2	12	0	4	11	0	0	5	10
B4DUR8;B3KX11;Q2TU64;Q59H77;P49368-2;P49368;E9PQ35;E9PRC8;Q5SZX6	B4DUR8;B3KX11;Q2TU64;Q59H77;P49368-2;P49368;E9PQ35;E9PRC8;Q5SZX6	2;2;2;2;2;2;1;1;1	2;2;2;2;2;2;1;1;1	2;2;2;2;2;2;1;1;1	T-complex protein 1 subunit gamma	CCT3	;;;;;;;;	9	2	2	2	0	1	0	0	0	0	0	0	0	1	1	0	1	0	1	0	0	1	0	0	0	0	0	0	0	1	1	0	1	0	1	0	0	1	0	0	0	0
Q8N4U9;Q8N3C8;H0UI55;B3KXK4;Q8NI08-7;Q8NI08-2;Q8NI08;H0Y6T0;Q3ZTS4;H0Y5F6;Q6PK00;Q3LID7;Q8NI08-5	Q8N4U9;Q8N3C8;H0UI55;B3KXK4;Q8NI08-7;Q8NI08-2;Q8NI08;H0Y6T0;Q3ZTS4;H0Y5F6;Q6PK00;Q3LID7;Q8NI08-5	2;2;2;2;2;2;2;1;1;1;1;1;1	2;2;2;2;2;2;2;1;1;1;1;1;1	2;2;2;2;2;2;2;1;1;1;1;1;1	Nuclear receptor coactivator 7	NCOA7;DKFZp761B2210;Nbla00052	;;;;;;;;;;;;	13	2	2	2	0	0	0	0	0	1	0	0	0	2	0	0	0	0	0	0	0	0	0	0	0	1	0	0	0	2	0	0	0	0	0	0	0	0	0	0	0	1
B3KXN9;Q96SZ5	B3KXN9;Q96SZ5	5;5	5;5	5;5	2-aminoethanethiol dioxygenase	ADO	;	2	5	5	5	1	3	0	0	0	2	1	1	0	4	2	1	1	1	3	1	1	3	0	0	0	2	1	1	0	4	2	1	1	1	3	1	1	3	0	0	0	2
B3KY47;Q8TF72;B4E244;Q6ZVL3;Q96K23;Q8TF72-2	B3KY47;Q8TF72;B4E244;Q6ZVL3	36;36;22;18;2;1	36;36;22;18;2;1	36;36;22;18;2;1	Protein Shroom3	SHROOM3	;;;	6	36	36	36	5	20	0	0	20	5	0	1	0	8	6	6	22	6	18	2	5	20	0	0	20	5	0	1	0	8	6	6	22	6	18	2	5	20	0	0	20	5
B3KY54;Q59F18;B4E0L3;C9JGQ0;H7C372;B4DUZ2;C9JP19;C9JQZ8	B3KY54;Q59F18	14;10;3;2;2;2;1;1	1;0;0;0;0;0;0;0	0;0;0;0;0;0;0;0			;	8	14	1	0	0	6	0	0	2	6	2	1	7	12	5	6	10	1	10	2	0	0	0	0	0	0	0	0	0	0	0	0	0	0	1	0	0	0	0	0	0	0
B3LEU8;Q6NUQ4-2;Q6NUQ4;B4DKI3;B2RD07;B4DLT7;H7C085;H7C008;Q8N3H6;H7BZI0;H7C0H8	B3LEU8;Q6NUQ4-2;Q6NUQ4;B4DKI3;B2RD07	7;7;7;4;4;3;3;3;3;2;1	7;7;7;4;4;3;3;3;3;2;1	7;7;7;4;4;3;3;3;3;2;1	Transmembrane protein 214	TMEM214	;;;;	11	7	7	7	1	1	0	0	0	1	0	0	1	1	0	0	2	0	3	0	1	1	0	0	0	1	0	0	1	1	0	0	2	0	3	0	1	1	0	0	0	1
B4E3E6;B4DDB6;P51991-2;Q65ZQ3;Q8NFG3;H7C1J8;Q66K53	B4E3E6;B4DDB6;P51991-2;Q65ZQ3	10;10;10;5;1;1;1	1;1;1;0;0;0;0	1;1;1;0;0;0;0	Heterogeneous nuclear ribonucleoprotein A3	HNRPA3;HNRNPA3;D10S102	;;;	7	10	1	1	3	5	1	1	2	2	1	1	2	2	1	1	3	1	3	1	0	0	0	0	0	0	0	0	0	0	0	0	1	0	0	0	0	0	0	0	0	0
B4DDF4;Q6FHE4;B4DUT8;Q99439;Q53GK7;B4DHU5;B4DN57;Q6FHC3;Q99439-2;A0A087X271;A0A087X1X5;H3BVI6;K7ES69;H3BQH0;A0A087WV51;U3KPS3	B4DDF4;Q6FHE4;B4DUT8;Q99439;Q53GK7;B4DHU5;B4DN57;Q6FHC3;Q99439-2;A0A087X271;A0A087X1X5;H3BVI6;K7ES69	16;16;16;16;14;13;13;13;13;12;9;9;8;4;2;2	16;16;16;16;14;13;13;13;13;12;9;9;8;4;2;2	15;15;15;15;13;12;12;12;12;11;9;9;7;4;2;2	Calponin;Calponin-2	CNN2	;;;;;;;;;;;;	16	16	16	15	10	12	8	8	11	11	8	7	6	12	10	9	12	8	11	8	10	12	8	8	11	11	8	7	6	12	10	9	12	8	11	8	9	11	7	7	10	10
B4DDH8;Q96N66-3;Q96N66-2;Q96N66	B4DDH8;Q96N66-3;Q96N66-2;Q96N66	2;2;2;2	2;2;2;2	2;2;2;2	Lysophospholipid acyltransferase 7	MBOAT7	;;;	4	2	2	2	0	1	0	0	0	0	0	0	0	0	0	0	2	0	1	0	0	1	0	0	0	0	0	0	0	0	0	0	2	0	1	0	0	1	0	0	0	0
B4DDM0;P23443-4;P23443-3;P23443-5;P23443-2;P23443	B4DDM0;P23443-4;P23443-3;P23443-5;P23443-2;P23443	2;2;2;2;2;2	2;2;2;2;2;2	2;2;2;2;2;2	Ribosomal protein S6 kinase;Ribosomal protein S6 kinase beta-1	RPS6KB1	;;;;;	6	2	2	2	0	0	0	0	0	0	0	0	0	2	1	0	1	0	2	0	0	0	0	0	0	0	0	0	0	2	1	0	1	0	2	0	0	0	0	0	0	0
Q69YR1;B4DDP8;B4DG35;Q9BRR6-4;Q9BRR6-3;Q9BRR6-2;Q9BRR6	Q69YR1;B4DDP8;B4DG35;Q9BRR6-4;Q9BRR6-3;Q9BRR6-2;Q9BRR6	2;2;2;2;2;2;2	2;2;2;2;2;2;2	2;2;2;2;2;2;2	ADP-dependent glucokinase	DKFZp667C1917;ADPGK	;;;;;;	7	2	2	2	0	1	0	0	1	2	0	0	1	1	1	1	1	1	0	0	0	1	0	0	1	2	0	0	1	1	1	1	1	1	0	0	0	1	0	0	1	2
B4DDQ4;W6I206;W8QRJ0;Q9Y4K0;H0YAR1	B4DDQ4;W6I206;W8QRJ0;Q9Y4K0;H0YAR1	3;3;3;3;2	3;3;3;3;2	3;3;3;3;2	Lysyl oxidase homolog 2	LOXL2	;;;;	5	3	3	3	0	1	0	0	1	1	0	0	1	2	1	0	1	0	2	0	0	1	0	0	1	1	0	0	1	2	1	0	1	0	2	0	0	1	0	0	1	1
B4DP93;X5D7K9;B4DXN0;B4DDR2;X5D2M8;Q14764;X5DNU0;X5D7S8;H3BPZ2;H3BNF2;H3BUP3;H3BQE7;H3BP76;H3BUK7;H3BNF6;H3BRL2;H3BQK6;X5DP17;X5D7R7;X5DP24	B4DP93;X5D7K9;B4DXN0;B4DDR2;X5D2M8;Q14764;X5DNU0;X5D7S8	5;5;5;5;5;5;4;3;1;1;1;1;1;1;1;1;1;1;1;1	5;5;5;5;5;5;4;3;1;1;1;1;1;1;1;1;1;1;1;1	5;5;5;5;5;5;4;3;1;1;1;1;1;1;1;1;1;1;1;1	Major vault protein	MVP	;;;;;;;	20	5	5	5	0	0	0	0	0	0	2	0	0	1	1	0	0	2	1	0	0	0	0	0	0	0	2	0	0	1	1	0	0	2	1	0	0	0	0	0	0	0
B4DE30;E7ENZ3;B4DYC8;B7ZAR1;B4DDU6;B4DZT5;B4DXI1;E9PCA1;B4DX08;Q9BU08;V9HW37;P48643-2;P48643;Q96GI1;Q9HB74;B4DZY9	B4DE30;E7ENZ3;B4DYC8;B7ZAR1;B4DDU6;B4DZT5;B4DXI1;E9PCA1;B4DX08;Q9BU08;V9HW37;P48643-2;P48643;Q96GI1	5;5;5;5;5;5;5;5;5;5;5;5;5;4;2;2	5;5;5;5;5;5;5;5;5;5;5;5;5;4;2;2	5;5;5;5;5;5;5;5;5;5;5;5;5;4;2;2	T-complex protein 1 subunit epsilon	CCT5;HEL-S-69	;;;;;;;;;;;;;	16	5	5	5	0	1	0	0	0	0	0	0	0	0	2	0	2	0	1	0	0	1	0	0	0	0	0	0	0	0	2	0	2	0	1	0	0	1	0	0	0	0
B4DDX2;Q07666-2;Q07666;B4E043;B2R7B5;Q07666-3;B3KTS3;O75525-2;O75525;Q5VWX1	B4DDX2;Q07666-2;Q07666;B4E043;B2R7B5;Q07666-3	4;4;4;3;3;3;1;1;1;1	4;4;4;3;3;3;1;1;1;1	4;4;4;3;3;3;1;1;1;1	KH domain-containing, RNA-binding, signal transduction-associated protein 1	KHDRBS1	;;;;;	10	4	4	4	1	2	1	0	2	2	0	1	1	1	2	0	4	0	3	0	1	2	1	0	2	2	0	1	1	1	2	0	4	0	3	0	1	2	1	0	2	2
B4DE59;C9JTX4;C9J826;C9JK18;C9JKY1	B4DE59	16;7;7;7;7	7;7;7;7;7	0;0;0;0;0				5	16	7	0	4	5	3	16	3	4	3	5	2	2	4	2	3	5	3	7	1	2	0	7	0	2	0	2	0	0	1	1	2	3	2	4	0	0	0	0	0	0
B4DE91;P49189;B4DYY1;B4DX14;B9EKV4;P49189-2	B4DE91;P49189;B4DYY1;B4DX14;B9EKV4;P49189-2	4;4;3;3;3;3	4;4;3;3;3;3	4;4;3;3;3;3	4-trimethylaminobutyraldehyde dehydrogenase	ALDH9A1	;;;;;	6	4	4	4	0	0	0	1	0	0	0	0	0	0	0	1	1	0	2	0	0	0	0	1	0	0	0	0	0	0	0	1	1	0	2	0	0	0	0	1	0	0
B7ZA74;B7Z4W4;B4DEA3;P54727;Q53F10;P54727-2;Q5W0S4;H0Y579;Q5W0S5	B7ZA74;B7Z4W4;B4DEA3;P54727;Q53F10;P54727-2	3;3;3;3;2;2;1;1;1	3;3;3;3;2;2;1;1;1	3;3;3;3;2;2;1;1;1	UV excision repair protein RAD23 homolog B	RAD23B	;;;;;	9	3	3	3	0	1	0	0	0	0	0	0	0	2	1	0	0	0	0	0	0	1	0	0	0	0	0	0	0	2	1	0	0	0	0	0	0	1	0	0	0	0
B4DEE8;P16455;Q6LDD1;A0A059PXT9;A0A0G2SKF3;A0A0G2SKE6;E5BBQ0	B4DEE8;P16455;Q6LDD1;A0A059PXT9	3;3;2;2;1;1;1	3;3;2;2;1;1;1	3;3;2;2;1;1;1	Methylated-DNA--protein-cysteine methyltransferase	MGMT	;;;	7	3	3	3	0	0	0	0	1	3	0	0	0	2	2	1	0	0	0	0	0	0	0	0	1	3	0	0	0	2	2	1	0	0	0	0	0	0	0	0	1	3
B4DQF1;B4DEI4;B4DNR1;Q9H8Y8-2;Q9H8Y8;Q9H8Y8-3	B4DQF1;B4DEI4;B4DNR1;Q9H8Y8-2;Q9H8Y8;Q9H8Y8-3	2;2;2;2;2;2	2;2;2;2;2;2	2;2;2;2;2;2	Golgi reassembly-stacking protein 2	GORASP2	;;;;;	6	2	2	2	1	2	0	1	1	2	1	0	0	2	1	0	2	0	1	0	1	2	0	1	1	2	1	0	0	2	1	0	2	0	1	0	1	2	0	1	1	2
B4DEM9;Q9Y2S7	B4DEM9;Q9Y2S7	1;1	1;1	1;1	Polymerase delta-interacting protein 2	POLDIP2	;	2	1	1	1	0	0	0	0	0	0	0	0	0	0	0	0	1	0	1	0	0	0	0	0	0	0	0	0	0	0	0	0	1	0	1	0	0	0	0	0	0	0
B4DEP6;E7EX17;B4DRM3;P23588;F8VX11;P23588-2;F8W0K0;F8VYE9;F8VSC7;F8VP89;F8VRU1;Q7Z5Y0;B4DS01	B4DEP6;E7EX17;B4DRM3;P23588;F8VX11;P23588-2;F8W0K0;F8VYE9;F8VSC7;F8VP89	5;5;5;5;4;4;3;3;3;3;2;2;2	5;5;5;5;4;4;3;3;3;3;2;2;2	5;5;5;5;4;4;3;3;3;3;2;2;2	Eukaryotic translation initiation factor 4B	EIF4B	;;;;;;;;;	13	5	5	5	2	1	0	0	1	3	2	0	1	2	2	2	2	1	1	1	2	1	0	0	1	3	2	0	1	2	2	2	2	1	1	1	2	1	0	0	1	3
E9PAM4;B4DEP8;Q9BTU6	E9PAM4;B4DEP8;Q9BTU6	3;3;3	3;3;3	3;3;3	Phosphatidylinositol 4-kinase type 2-alpha	PI4K2A	;;	3	3	3	3	0	1	0	0	0	2	0	0	0	2	1	0	1	0	2	0	0	1	0	0	0	2	0	0	0	2	1	0	1	0	2	0	0	1	0	0	0	2
B4DEQ7;Q96II8-4;Q96II8;Q96II8-2;E9PD99;B4DU23;Q96II8-3;B3KP65;H7C0F9;H7C0J8;F8WFB5;H7C1G3	B4DEQ7;Q96II8-4;Q96II8;Q96II8-2;E9PD99;B4DU23;Q96II8-3;B3KP65	8;8;8;8;7;7;7;4;2;2;1;1	8;8;8;8;7;7;7;4;2;2;1;1	8;8;8;8;7;7;7;4;2;2;1;1	Leucine-rich repeat and calponin homology domain-containing protein 3	LRCH3	;;;;;;;	12	8	8	8	4	6	0	0	4	4	0	0	0	4	3	2	2	0	3	0	4	6	0	0	4	4	0	0	0	4	3	2	2	0	3	0	4	6	0	0	4	4
B4DF38;B4DZN3;I3L3N5;P43034	B4DF38;B4DZN3;I3L3N5;P43034	2;2;1;1	2;2;1;1	2;2;1;1	Platelet-activating factor acetylhydrolase IB subunit alpha	PAFAH1B1	;;;	4	2	2	2	0	1	0	0	0	0	0	0	0	1	0	0	1	0	0	0	0	1	0	0	0	0	0	0	0	1	0	0	1	0	0	0	0	1	0	0	0	0
B4DF70;V9HW12;P32119;A6NIW5;A0A024R7F2;P32119-2	B4DF70;V9HW12;P32119	5;5;5;2;1;1	4;4;4;2;1;1	4;4;4;2;1;1	Peroxiredoxin-2	HEL-S-2a;PRDX2	;;	6	5	4	4	3	5	3	4	4	4	4	3	2	4	3	3	4	3	4	4	2	4	2	3	3	3	3	2	1	3	2	2	3	2	3	3	2	4	2	3	3	3
Q59G73;B4DFE4;B4DKG8;Q01780-2;Q01780;K7EJ37	Q59G73;B4DFE4;B4DKG8;Q01780-2;Q01780;K7EJ37	4;4;4;4;4;2	4;4;4;4;4;2	4;4;4;4;4;2	Exosome component 10	EXOSC10	;;;;;	6	4	4	4	0	0	0	0	0	0	0	0	0	1	0	1	2	0	4	0	0	0	0	0	0	0	0	0	0	1	0	1	2	0	4	0	0	0	0	0	0	0
B4DRX6;B4DG55;L7RRS0;O00443;A0A0C4DGF9;O00443-2	B4DRX6;B4DG55;L7RRS0;O00443	3;3;3;3;1;1	3;3;3;3;1;1	3;3;3;3;1;1	Phosphatidylinositol 4-phosphate 3-kinase C2 domain-containing subunit alpha	PIK3C2A	;;;	6	3	3	3	0	2	0	0	0	0	0	0	0	2	1	0	1	0	0	0	0	2	0	0	0	0	0	0	0	2	1	0	1	0	0	0	0	2	0	0	0	0
B4DG79;M0R0P9;P31751;J3QKW1;B3KP61;P31751-2;M0QZW8;J3QL45	B4DG79;M0R0P9;P31751;J3QKW1;B3KP61;P31751-2	4;4;4;3;3;3;1;1	1;1;1;1;1;1;1;1	1;1;1;1;1;1;1;1	RAC-beta serine/threonine-protein kinase	AKT2	;;;;;	8	4	1	1	0	0	0	0	2	1	0	0	0	2	0	1	2	0	2	0	0	0	0	0	0	0	0	0	0	1	0	0	0	0	0	0	0	0	0	0	0	0
Q49AQ3;B4DGC1;H0YI10;F8VXY1;Q8N5B7-2;Q8N5B7	Q49AQ3;B4DGC1;H0YI10;F8VXY1;Q8N5B7-2;Q8N5B7	2;2;2;2;2;2	2;2;2;2;2;2	2;2;2;2;2;2	Ceramide synthase 5	LASS5;CERS5	;;;;;	6	2	2	2	0	1	0	0	0	0	0	0	0	1	1	0	0	0	0	0	0	1	0	0	0	0	0	0	0	1	1	0	0	0	0	0	0	1	0	0	0	0
B7Z9P5;B4DGM4;B4DN56;M0R3F3;B4DUA7;Q9NX70-2;Q9NX70	B7Z9P5;B4DGM4;B4DN56;M0R3F3;B4DUA7;Q9NX70-2;Q9NX70	1;1;1;1;1;1;1	1;1;1;1;1;1;1	1;1;1;1;1;1;1	Mediator of RNA polymerase II transcription subunit 29	MED29;IXL	;;;;;;	7	1	1	1	0	1	0	0	0	0	0	0	0	1	1	0	0	0	0	0	0	1	0	0	0	0	0	0	0	1	1	0	0	0	0	0	0	1	0	0	0	0
B4DGM6;B4DI81;B4DN50;Q53FJ6;P17302;B4DMC9;B4DN47;Q59GT9	B4DGM6;B4DI81;B4DN50;Q53FJ6;P17302;B4DMC9;B4DN47	5;5;5;5;5;4;3;1	5;5;5;5;5;4;3;1	5;5;5;5;5;4;3;1	Gap junction protein;Gap junction alpha-1 protein	GJA1	;;;;;;	8	5	5	5	0	3	0	0	0	2	0	0	0	3	0	0	2	0	0	0	0	3	0	0	0	2	0	0	0	3	0	0	2	0	0	0	0	3	0	0	0	2
B4DRW8;B4DH07;Q5JRX3-3;Q5JRX3;Q5JRX3-2;B3KM51;A0A0A0MRX9;B3KN37;H0Y7L7;B1APQ1;Q68DT6;B4DEU0;B1APQ0	B4DRW8;B4DH07;Q5JRX3-3;Q5JRX3;Q5JRX3-2;B3KM51;A0A0A0MRX9;B3KN37	6;6;6;6;6;3;3;3;2;1;1;1;1	6;6;6;6;6;3;3;3;2;1;1;1;1	6;6;6;6;6;3;3;3;2;1;1;1;1	Presequence protease, mitochondrial	PITRM1	;;;;;;;	13	6	6	6	0	0	0	0	0	2	1	0	0	0	0	0	5	2	4	1	0	0	0	0	0	2	1	0	0	0	0	0	5	2	4	1	0	0	0	0	0	2
C9J4M6;B4DH29;C9J2Y9;B4DHJ3;P30876;B4DR40	C9J4M6;B4DH29;C9J2Y9;B4DHJ3;P30876;B4DR40	4;4;4;4;4;3	4;4;4;4;4;3	4;4;4;4;4;3	DNA-directed RNA polymerase;DNA-directed RNA polymerase II subunit RPB2	POLR2B	;;;;;	6	4	4	4	0	0	0	0	0	1	0	0	0	2	2	0	1	0	3	0	0	0	0	0	0	1	0	0	0	2	2	0	1	0	3	0	0	0	0	0	0	1
B4DH37;O15400-2;O15400	B4DH37;O15400-2;O15400	1;1;1	1;1;1	1;1;1	Syntaxin-7	STX7	;;	3	1	1	1	0	0	0	0	0	1	0	0	0	0	0	0	1	0	0	0	0	0	0	0	0	1	0	0	0	0	0	0	1	0	0	0	0	0	0	0	0	1
B4DH44;P45985;P45985-2;R4GN37	B4DH44;P45985;P45985-2;R4GN37	2;2;2;1	2;2;2;1	2;2;2;1	Dual specificity mitogen-activated protein kinase kinase 4	MAP2K4	;;;	4	2	2	2	0	0	0	0	0	0	0	0	0	1	0	0	1	0	2	0	0	0	0	0	0	0	0	0	0	1	0	0	1	0	2	0	0	0	0	0	0	0
E7ETU9;B4DHG3;O00469;O00469-2;O00469-3;Q96AR9	E7ETU9;B4DHG3;O00469;O00469-2;O00469-3	3;3;3;3;2;1	3;3;3;3;2;1	3;3;3;3;2;1	Procollagen-lysine,2-oxoglutarate 5-dioxygenase 2	PLOD2	;;;;	6	3	3	3	0	2	0	0	1	1	0	0	0	1	0	0	0	0	1	0	0	2	0	0	1	1	0	0	0	1	0	0	0	0	1	0	0	2	0	0	1	1
B4DHK9;P61160;B4DWQ5;Q8IY98;F5H6T1;P61160-2	B4DHK9;P61160;B4DWQ5;Q8IY98;F5H6T1;P61160-2	2;2;1;1;1;1	2;2;1;1;1;1	2;2;1;1;1;1	Actin-related protein 2	ACTR2	;;;;;	6	2	2	2	0	1	0	0	0	0	0	0	0	0	0	0	1	0	1	0	0	1	0	0	0	0	0	0	0	0	0	0	1	0	1	0	0	1	0	0	0	0
B4DJ73;B4DVN9;B4DHL5;B4E228;Q6NW34-2;Q6NW34;B4DUV5;E9PFF8;B4DDJ6;B4E1X5	B4DJ73;B4DVN9;B4DHL5;B4E228;Q6NW34-2;Q6NW34;B4DUV5;E9PFF8;B4DDJ6	4;4;4;4;4;4;3;2;2;1	4;4;4;4;4;4;3;2;2;1	4;4;4;4;4;4;3;2;2;1	Uncharacterized protein C3orf17	C3orf17	;;;;;;;;	10	4	4	4	0	0	0	0	0	0	0	0	0	2	2	3	2	0	1	0	0	0	0	0	0	0	0	0	0	2	2	3	2	0	1	0	0	0	0	0	0	0
E9PF05;B4DHS1;Q8NBK3-4;Q8NBK3-5;Q8NBK3;F5GXA0;Q8NBK3-2;Q8NBK3-3	E9PF05;B4DHS1;Q8NBK3-4;Q8NBK3-5;Q8NBK3;F5GXA0;Q8NBK3-2;Q8NBK3-3	2;2;2;2;2;1;1;1	2;2;2;2;2;1;1;1	2;2;2;2;2;1;1;1	Sulfatase-modifying factor 1	SUMF1	;;;;;;;	8	2	2	2	0	2	0	0	0	0	0	0	0	1	0	0	0	0	0	0	0	2	0	0	0	0	0	0	0	1	0	0	0	0	0	0	0	2	0	0	0	0
B4DVR7;B4DHW0;Q4V9L6	B4DVR7;B4DHW0;Q4V9L6	1;1;1	1;1;1	1;1;1	Transmembrane protein 119	TMEM119	;;	3	1	1	1	1	1	0	0	0	0	0	0	0	0	0	0	0	0	0	0	1	1	0	0	0	0	0	0	0	0	0	0	0	0	0	0	1	1	0	0	0	0
H0YKU5;B4DIH5;Q53HJ0;Q59EL2;P61201;P61201-2;H0YM03;B2R6N0	H0YKU5;B4DIH5;Q53HJ0;Q59EL2;P61201;P61201-2;H0YM03;B2R6N0	2;2;2;2;2;2;1;1	2;2;2;2;2;2;1;1	2;2;2;2;2;2;1;1	COP9 signalosome complex subunit 2	COPS2	;;;;;;;	8	2	2	2	0	0	0	0	0	1	0	0	0	2	1	0	0	0	1	0	0	0	0	0	0	1	0	0	0	2	1	0	0	0	1	0	0	0	0	0	0	1
B4DIR5;E9PHY8;Q8NDA8-7;Q8NDA8-2;Q8NDA8	B4DIR5;E9PHY8;Q8NDA8-7;Q8NDA8-2;Q8NDA8	1;1;1;1;1	1;1;1;1;1	1;1;1;1;1	Maestro heat-like repeat-containing protein family member 1	MROH1	;;;;	5	1	1	1	0	1	0	0	0	0	0	0	0	1	1	0	0	0	0	0	0	1	0	0	0	0	0	0	0	1	1	0	0	0	0	0	0	1	0	0	0	0
B4DIR9;Q9NYJ8;Q9NYJ8-2	B4DIR9;Q9NYJ8	3;3;1	3;3;1	3;3;1	TGF-beta-activated kinase 1 and MAP3K7-binding protein 2	TAB2	;	3	3	3	3	0	1	0	0	0	0	0	0	1	3	1	0	0	0	0	0	0	1	0	0	0	0	0	0	1	3	1	0	0	0	0	0	0	1	0	0	0	0
B4DIT7;V9HWG3;P21980;B4DTN7;P21980-2;Q6DKH2;A2A299;P21980-3;Q9H035;A2A2A0;B4DU73;B4YUQ3;B4YUQ2;B4YUQ1;B2R7D1;P49221	B4DIT7;V9HWG3;P21980;B4DTN7;P21980-2	18;18;18;16;10;4;3;3;2;2;1;1;1;1;1;1	18;18;18;16;10;4;3;3;2;2;1;1;1;1;1;1	18;18;18;16;10;4;3;3;2;2;1;1;1;1;1;1	Protein-glutamine gamma-glutamyltransferase 2	HEL-S-45;TGM2	;;;;	16	18	18	18	6	14	2	7	7	8	6	5	8	10	9	6	10	7	11	6	6	14	2	7	7	8	6	5	8	10	9	6	10	7	11	6	6	14	2	7	7	8
B4DIX4	B4DIX4	9	1	1				1	9	1	1	0	0	0	0	2	1	0	0	0	2	1	1	3	0	7	0	0	0	0	0	0	0	0	0	0	0	0	0	0	0	1	0	0	0	0	0	0	0
B4E3S9;B4DIX9;P29536-2;P29536;B3KX20;B4E3F8;Q9BV00	B4E3S9;B4DIX9;P29536-2;P29536;B3KX20;B4E3F8	6;6;6;6;5;5;2	6;6;6;6;5;5;2	6;6;6;6;5;5;2	Leiomodin-1	LMOD1	;;;;;	7	6	6	6	0	4	0	0	0	2	0	0	0	1	1	0	2	0	2	0	0	4	0	0	0	2	0	0	0	1	1	0	2	0	2	0	0	4	0	0	0	2
B4DJ85;Q92990-2;Q92990	B4DJ85;Q92990-2;Q92990	2;2;2	2;2;2	2;2;2	Glomulin	GLMN	;;	3	2	2	2	0	0	0	0	0	0	0	0	0	0	0	0	2	0	1	0	0	0	0	0	0	0	0	0	0	0	0	0	2	0	1	0	0	0	0	0	0	0
B4DJI1;V9HWB9;P00338;P00338-3;P00338-4;P00338-5;P00338-2;F5GYU2;F5GXY2;F5GXH2;F5H8H6;F5GXC7;F5GWW2;F5GXU1;F5GZQ4;F5H5J4;F5H6W8;F5H5G7;F5H155;A0A087WUM2;Q96L19;G3XAP5;F5H245;G9BCY8;G9BCY7;D6NKH9;A0A140VKA7;Q6ZMR3;P07864	B4DJI1;V9HWB9;P00338;P00338-3;P00338-4;P00338-5;P00338-2	7;7;7;7;5;4;4;3;3;2;1;1;1;1;1;1;1;1;1;1;1;1;1;1;1;1;1;1;1	7;7;7;7;5;4;4;3;3;2;1;1;1;1;1;1;1;1;1;1;1;1;1;1;1;1;1;1;1	6;6;6;6;4;3;3;3;3;2;1;1;1;1;1;1;1;0;0;0;0;0;0;0;0;0;0;0;0	L-lactate dehydrogenase;L-lactate dehydrogenase A chain	HEL-S-133P;LDHA	;;;;;;	29	7	7	6	3	4	1	5	3	1	0	1	0	1	1	1	0	1	0	1	3	4	1	5	3	1	0	1	0	1	1	1	0	1	0	1	2	3	1	4	3	1
K7EKL3;B4DJI2;P28799;K7EQI0;K7EMR1;K7EQ05;B4E1G5;P28799-3;P28799-2	K7EKL3;B4DJI2;P28799;K7EQI0;K7EMR1;K7EQ05;B4E1G5;P28799-3;P28799-2	2;2;2;1;1;1;1;1;1	2;2;2;1;1;1;1;1;1	2;2;2;1;1;1;1;1;1	Granulins;Acrogranin;Paragranulin;Granulin-1;Granulin-2;Granulin-3;Granulin-4;Granulin-5;Granulin-6;Granulin-7	GRN	;;;;;;;;	9	2	2	2	0	1	0	0	0	0	0	0	0	1	0	0	1	0	1	0	0	1	0	0	0	0	0	0	0	1	0	0	1	0	1	0	0	1	0	0	0	0
B4DJM9;M0QWZ7;B4DXB9;M0R2C6;Q9NP81	B4DJM9;M0QWZ7;B4DXB9;M0R2C6;Q9NP81	1;1;1;1;1	1;1;1;1;1	1;1;1;1;1	Serine--tRNA ligase, mitochondrial	SARS2	;;;;	5	1	1	1	0	0	0	0	0	0	0	0	0	0	0	0	1	0	0	0	0	0	0	0	0	0	0	0	0	0	0	0	1	0	0	0	0	0	0	0	0	0
Q5VU10;B4DJR3;Q5VU11;P78346;P78346-2	Q5VU10;B4DJR3;Q5VU11;P78346;P78346-2	1;1;1;1;1	1;1;1;1;1	1;1;1;1;1	Ribonuclease P protein subunit p30	RPP30	;;;;	5	1	1	1	0	1	0	0	0	0	0	0	0	0	0	0	0	0	1	0	0	1	0	0	0	0	0	0	0	0	0	0	0	0	1	0	0	1	0	0	0	0
B4DK32;Q14139;Q14139-2;B7Z7P0	B4DK32;Q14139;Q14139-2;B7Z7P0	2;2;2;1	2;2;2;1	2;2;2;1	Ubiquitin conjugation factor E4 A	UBE4A	;;;	4	2	2	2	0	0	0	0	0	1	0	0	0	0	0	0	1	0	0	0	0	0	0	0	0	1	0	0	0	0	0	0	1	0	0	0	0	0	0	0	0	1
F5H527;B4DK64;Q76I76	F5H527;B4DK64;Q76I76	2;2;2	1;1;1	1;1;1	Protein phosphatase Slingshot homolog 2	SSH2	;;	3	2	1	1	0	0	0	0	0	0	0	0	0	0	0	1	1	0	2	0	0	0	0	0	0	0	0	0	0	0	0	0	0	0	1	0	0	0	0	0	0	0
E9PCY5;B4DKD0;Q71UH4;Q02880-2;Q02880;J3KTB7;P11388;P11388-2;P11388-3;P11388-4;Q59H80	E9PCY5;B4DKD0;Q71UH4;Q02880-2;Q02880;J3KTB7;P11388;P11388-2;P11388-3;P11388-4	3;3;3;3;3;2;2;2;2;2;1	3;3;3;3;3;2;2;2;2;2;1	3;3;3;3;3;2;2;2;2;2;1	DNA topoisomerase 2;DNA topoisomerase 2-beta;DNA topoisomerase 2-alpha	TOP2B;TOP2A	;;;;;;;;;	11	3	3	3	0	0	0	0	0	0	0	0	0	1	0	0	0	0	2	0	0	0	0	0	0	0	0	0	0	1	0	0	0	0	2	0	0	0	0	0	0	0
B4DKE1;Q6NUM9;H7C3J0;Q6NUM9-2;H7BZ16;H7BZ81;I0EZ74;H0YGU3	B4DKE1;Q6NUM9;H7C3J0;Q6NUM9-2	9;9;6;5;4;4;3;1	9;9;6;5;4;4;3;1	9;9;6;5;4;4;3;1	All-trans-retinol 13,14-reductase	RETSAT	;;;	8	9	9	9	1	4	1	1	1	2	0	1	0	3	2	1	3	1	6	1	1	4	1	1	1	2	0	1	0	3	2	1	3	1	6	1	1	4	1	1	1	2
B4DRW1;B4DRR7;B4DKJ0;B4DRS2;CON__P19013;P19013;F8VX05;F8VZR6	B4DRW1;B4DRR7;B4DKJ0;B4DRS2;CON__P19013;P19013	10;10;10;10;10;10;1;1	6;6;6;6;6;6;1;1	4;4;4;4;4;4;1;1	Keratin, type II cytoskeletal 4	KRT4	;;;;;	8	10	6	4	2	1	2	3	2	2	2	3	1	2	2	1	0	2	0	10	0	0	0	0	0	0	0	0	0	0	0	0	0	0	0	6	0	0	0	0	0	0
B4DKQ5;O60784-3;O60784;O60784-2;O60784-4;B4DJ44;B3KUF5;B0QY01;F8WB30;F8WAW7;F8WE29;F8WBB0;H7BYN7;Q6UW50;B3KUU1	B4DKQ5;O60784-3;O60784;O60784-2;O60784-4;B4DJ44;B3KUF5	7;7;7;7;6;5;4;2;1;1;1;1;1;1;1	7;7;7;7;6;5;4;2;1;1;1;1;1;1;1	7;7;7;7;6;5;4;2;1;1;1;1;1;1;1	Target of Myb protein 1	TOM1	;;;;;;	15	7	7	7	0	2	0	0	0	5	1	0	2	5	3	2	4	0	6	2	0	2	0	0	0	5	1	0	2	5	3	2	4	0	6	2	0	2	0	0	0	5
H7C463;C9J406;B4DS66;B9A067;B4DQY2;B4DKR1;Q16891-3;Q16891-2;Q16891-4;Q16891;B4DT20;Q05DN3;Q3B7X4;A0A087WYS0;B4E2B5	H7C463;C9J406;B4DS66;B9A067;B4DQY2;B4DKR1;Q16891-3;Q16891-2;Q16891-4;Q16891;B4DT20	6;6;6;6;6;6;6;6;6;6;5;1;1;1;1	6;6;6;6;6;6;6;6;6;6;5;1;1;1;1	6;6;6;6;6;6;6;6;6;6;5;1;1;1;1	MICOS complex subunit MIC60	IMMT	;;;;;;;;;;	15	6	6	6	0	1	0	0	0	0	2	0	2	2	2	1	3	3	3	2	0	1	0	0	0	0	2	0	2	2	2	1	3	3	3	2	0	1	0	0	0	0
B4DKU3;Q8IY81	B4DKU3;Q8IY81	8;8	8;8	8;8	pre-rRNA processing protein FTSJ3	FTSJ3	;	2	8	8	8	1	2	0	0	1	2	0	0	1	6	3	5	3	0	4	0	1	2	0	0	1	2	0	0	1	6	3	5	3	0	4	0	1	2	0	0	1	2
B4DKW2;Q6P158;A0A087WZ11;Q6P158-2;H7C109;Q59G60;Q6P158-3	B4DKW2;Q6P158;A0A087WZ11;Q6P158-2	3;3;2;2;1;1;1	3;3;2;2;1;1;1	3;3;2;2;1;1;1	Putative ATP-dependent RNA helicase DHX57	DHX57	;;;	7	3	3	3	0	0	0	0	0	1	0	0	0	0	0	0	2	0	2	0	0	0	0	0	0	1	0	0	0	0	0	0	2	0	2	0	0	0	0	0	0	1
B4DZ22;B4DL07;P28288-2;P28288	B4DZ22;B4DL07;P28288-2;P28288	2;2;2;2	2;2;2;2	2;2;2;2	ATP-binding cassette sub-family D member 3	ABCD3	;;;	4	2	2	2	0	0	0	0	0	0	0	0	1	0	0	0	1	0	0	0	0	0	0	0	0	0	0	0	1	0	0	0	1	0	0	0	0	0	0	0	0	0
I3L2Z8;I3L3H6;F6QPS0;B4DRN1;B4DL80;G5EA36;P30260;P30260-2	I3L2Z8;I3L3H6;F6QPS0;B4DRN1;B4DL80;G5EA36;P30260;P30260-2	1;1;1;1;1;1;1;1	1;1;1;1;1;1;1;1	1;1;1;1;1;1;1;1	Cell division cycle protein 27 homolog	CDC27	;;;;;;;	8	1	1	1	0	0	0	0	0	0	0	0	0	0	0	0	1	0	1	0	0	0	0	0	0	0	0	0	0	0	0	0	1	0	1	0	0	0	0	0	0	0
E7EQI7;B4DLF2;Q53EL1;Q12768	E7EQI7;B4DLF2;Q53EL1;Q12768	2;2;2;2	2;2;2;2	2;2;2;2	WASH complex subunit strumpellin	KIAA0196	;;;	4	2	2	2	0	0	0	0	0	0	0	0	0	1	0	0	1	0	1	0	0	0	0	0	0	0	0	0	0	1	0	0	1	0	1	0	0	0	0	0	0	0
E9PQ61;B4DLG2;O75152;E9PBY7;Q0D2N5;B4DYM8;A0A024R8H9	E9PQ61;B4DLG2;O75152;E9PBY7	5;5;5;3;1;1;1	5;5;5;3;1;1;1	5;5;5;3;1;1;1	Zinc finger CCCH domain-containing protein 11A	ZC3H11A	;;;	7	5	5	5	0	0	0	0	0	0	0	0	0	1	1	3	1	0	1	0	0	0	0	0	0	0	0	0	0	1	1	3	1	0	1	0	0	0	0	0	0	0
Q4ZG59;B4DLH6;H7C207;Q15032-2;Q15032-4;Q15032;Q15032-3	Q4ZG59;B4DLH6;H7C207;Q15032-2;Q15032-4;Q15032;Q15032-3	1;1;1;1;1;1;1	1;1;1;1;1;1;1	1;1;1;1;1;1;1	R3H domain-containing protein 1	R3HDM;R3HDM1	;;;;;;	7	1	1	1	0	1	0	0	0	0	0	0	0	1	0	0	1	0	1	0	0	1	0	0	0	0	0	0	0	1	0	0	1	0	1	0	0	1	0	0	0	0
B4DLM8;O15381-3;O15381-2;O15381-5;O15381;C9JP83;C9J6P7;E7EWK7;A0JLP9;E9PH71;B4DQJ4;O15381-4	B4DLM8;O15381-3;O15381-2;O15381-5;O15381;C9JP83;C9J6P7;E7EWK7;A0JLP9;E9PH71;B4DQJ4;O15381-4	2;2;2;2;2;1;1;1;1;1;1;1	2;2;2;2;2;1;1;1;1;1;1;1	2;2;2;2;2;1;1;1;1;1;1;1	Nuclear valosin-containing protein-like	NVL	;;;;;;;;;;;	12	2	2	2	0	0	0	1	0	0	0	0	0	1	0	0	0	0	0	0	0	0	0	1	0	0	0	0	0	1	0	0	0	0	0	0	0	0	0	1	0	0
B4E2D6;I3L2N2;B4DLQ0;O14641;I3L0M7;I3L2W9;C9K0P9;B4DM44;I3L0Z8;Q13518;Q6PJD6	B4E2D6;I3L2N2;B4DLQ0;O14641;I3L0M7;I3L2W9;C9K0P9	4;4;4;4;3;3;2;1;1;1;1	2;2;2;2;1;1;0;0;1;0;0	2;2;2;2;1;1;0;0;1;0;0	Segment polarity protein dishevelled homolog DVL-2	DVL2;DVL3	;;;;;;	11	4	2	2	1	3	0	0	0	1	0	0	0	0	0	0	0	0	0	0	0	1	0	0	0	1	0	0	0	0	0	0	0	0	0	0	0	1	0	0	0	1
B4DLR3;Q00839-2;Q00839;Q96BA7;B3KX72;Q7Z4Q5;Q5RI18;Q9UEL2	B4DLR3;Q00839-2;Q00839;Q96BA7;B3KX72;Q7Z4Q5	7;7;7;6;6;4;2;1	7;7;7;6;6;4;2;1	7;7;7;6;6;4;2;1	Heterogeneous nuclear ribonucleoprotein U	HNRNPU;HNRPU	;;;;;	8	7	7	7	0	1	0	0	2	2	0	0	0	2	1	0	3	0	5	0	0	1	0	0	2	2	0	0	0	2	1	0	3	0	5	0	0	1	0	0	2	2
[truncated: 1,545 more rows]
[truncated: 96 more columns]
