# Supplementary material for: Oxidation resistance 1 is a novel senolytic target
Source: Aging Cell. 2018 May 15;17(4):e12780. doi: 10.1111/acel.12780 (PMC6052462; doi:10.1111/acel.12780)
Supplement: Supplementary file 4 [file ACEL-17-na-s004.xlsx]

## Sheet: Table S2
Supplemental Table 2. PL target proteins and abundance.
Gene names	Protein IDs	Protein names	Protein abundance (IR-SC/NC)	Protein abundance (RE-SC/NC)
OXR1	Q8N573	Oxidation resistance protein 1	7.62758	6.22865
GBF1	Q92538	Golgi-specific brefeldin A-resistance guanine nucleotide exchange factor 1	7.5967	7.1016
RRAGC	Q9HB90	Ras-related GTP-binding protein C;Ras-related GTP-binding protein D	6.94129	6.17961
PBXIP1	B4E0K4	Pre-B-cell leukemia transcription factor-interacting protein 1	4.81343	7.77702
TBC1D2	Q9BYX2	TBC1 domain family member 2A	4.80185	12.1069
INPPL1	O15357	Phosphatidylinositol 3,4,5-trisphosphate 5-phosphatase 2	4.79214	7.4831
WNK1	D3DUP2	Serine/threonine-protein kinase WNK1	4.54506	2.71559
EPS8L2	Q9H6S3	Epidermal growth factor receptor kinase substrate 8-like protein 2	4.42657	5.98528
CLTC	A0A087WVQ6	Clathrin heavy chain;Clathrin heavy chain 1	4.31215	4.1919
LRRC47	A0A024R4G1	Leucine-rich repeat-containing protein 47	4.18786	4.24668
DOCK7	H0Y7L2	Dedicator of cytokinesis protein 7	3.92153	6.46568
SMAD2	Q53XR6	Mothers against decapentaplegic homolog;Mothers against decapentaplegic homolog 2	3.88132	4.44322
C1orf198	A0A024R3S1	Uncharacterized protein C1orf198	3.8703	6.82323
HERC4	A0A024QZN8	Probable E3 ubiquitin-protein ligase HERC4	3.86453	5.26328
NPEPPS	B7Z4B2	Puromycin-sensitive aminopeptidase	3.73089	6.56981
OTUB1	F5GYN4	Ubiquitin thioesterase OTUB1	3.70796	4.85154
DICER1	Q9UPY3	Endoribonuclease Dicer	3.56457	3.18195
HECTD1	A0A087X2H1	E3 ubiquitin-protein ligase HECTD1	3.53898	3.12846
VAPB	Q53XM7	Vesicle-associated membrane protein-associated protein B/C	3.33538	2.34027
OSBP	P22059	Oxysterol-binding protein 1	3.32028	2.45858
SH3PXD2A	H0Y507	SH3 and PX domain-containing protein 2A	3.27569	2.09176
RAB11FIP5	Q9BXF6	Rab11 family-interacting protein 5	3.19466	2.9575
COPB1	P53618	Coatomer subunit beta	3.18954	4.4914
SEC23IP	B4DWG1	SEC23-interacting protein	3.18865	6.73554
SERPINB2	P05120	Plasminogen activator inhibitor 2	3.12118	3.03366
DUSP3	B5BUI8	Dual specificity protein phosphatase 3	2.96036	4.81305
SAMD4A	Q9UPU9	Protein Smaug homolog 1	2.92906	3.3799
AAK1	Q2M2I8	AP2-associated protein kinase 1	2.76336	2.67227
ASCC3	Q8N3C0	Activating signal cointegrator 1 complex subunit 3	2.64791	2.52776
STAT3	P40763	Signal transducer and activator of transcription 3;Signal transducer and activator of transcription	2.53855	4.41146
NAP1L5	Q96NT1	Nucleosome assembly protein 1-like 5	2.52059	3.13296
SH3GL1	Q9UQD4	Endophilin-A2	2.50796	2.43553
PTPN1	A8K3M3	Tyrosine-protein phosphatase non-receptor type;Tyrosine-protein phosphatase non-receptor type 1	2.49506	2.80517
MYD88	A0A0A0MS70	Myeloid differentiation primary response protein MyD88	2.47603	3.1657
ZC3HAV1L	Q96H79	Zinc finger CCCH-type antiviral protein 1-like	2.47024	2.13092
PRKAA1	Q13131	5-AMP-activated protein kinase catalytic subunit alpha-1	2.42823	2.36421
RFTN1	B4E2S3	Raftlin	2.37753	2.50105
SH3BP4	A8K594	SH3 domain-binding protein 4	2.35931	2.88942
PLCB3	Q01970	1-phosphatidylinositol 4,5-bisphosphate phosphodiesterase beta-3	2.33202	2.37475
EIF4G1	E7EX73	Eukaryotic translation initiation factor 4 gamma 1	2.29535	2.08844
MAP1S	A8K940	Microtubule-associated protein 1S;MAP1S heavy chain;MAP1S light chain	2.28901	2.4279
SNAP23	H3BM38	Synaptosomal-associated protein;Synaptosomal-associated protein 23	2.28208	2.94355
SERPINB6	A0A024QZX3	Serpin B6	2.27736	3.88745
CTIF	O43310	CBP80/20-dependent translation initiation factor	2.22896	3.17372
BCAS3	B7ZKU7	Breast carcinoma-amplified sequence 3	2.20622	3.24186
DNCL1	Q6FGH9	Dynein light chain 1, cytoplasmic;Dynein light chain 2, cytoplasmic	2.15007	3.64013
KIF1C	O43896	Kinesin-like protein KIF1C	2.13028	2.19285
KIF13B	A0JLQ2	Kinesin-like protein;Kinesin-like protein KIF13B	2.11555	3.13285
PDPK1	E9PER6	3-phosphoinositide-dependent protein kinase 1;Putative 3-phosphoinositide-dependent protein kinase 2	2.0876	3.24981
NECAP2	Q53FE5	Adaptin ear-binding coat-associated protein 2	Unique	Unique
EIF4EBP2	Q6FG68	Eukaryotic translation initiation factor 4E-binding protein 2	Unique	Unique
TPMT	Q9BS45	Thiopurine S-methyltransferase	Unique	Unique
CLCC1	A0A024R095	Chloride channel CLIC-like protein 1	Unique	Unique
MTMR3	G5E953	Myotubularin-related protein 3	Unique	Unique
IGFBP4	A0A024R1U8	Insulin-like growth factor-binding protein 4	Unique	Unique
VPS26B	A0A024R3L9	Vacuolar protein sorting-associated protein 26B	Unique	Unique
VPS4A	A0A024R705	Vacuolar protein sorting-associated protein 4A	Unique	Unique
SNTB2	A0A024R732	Beta-2-syntrophin	Unique	Unique
ALAD	B7Z3I9	Delta-aminolevulinic acid dehydratase	Unique	Unique
MGST3	Q53GB9	Microsomal glutathione S-transferase 3	Unique	Unique
C1orf27	A0A024R973	Protein odr-4 homolog	Unique	Unique
C1orf24	A0A024R978	Protein Niban	Unique	Unique
FAM82C	A0A024R9P6	Regulator of microtubule dynamics protein 3	Unique	Unique
HEBP1	F5GWX2	Heme-binding protein 1	Unique	Unique
RAB5B	A0A024RB09	Ras-related protein Rab-5B	Unique	Unique
DGKA	A0A024RB23	Diacylglycerol kinase;Diacylglycerol kinase alpha	Unique	Unique
ARMCX1	A0A087WTL2	Armadillo repeat-containing X-linked protein 1	Unique	Unique
C5orf22	Q49AR2	UPF0489 protein C5orf22	Unique	Unique
SMAP2	A0A087WV97	Stromal membrane-associated protein 2	Unique	Unique
PSMD1	Q05CW6	26S proteasome non-ATPase regulatory subunit 1	Unique	Unique
LLGL1	A0A087WW77	Lethal(2) giant larvae protein homolog 1	Unique	Unique
IQSEC1	A0A0C4DGT3	IQ motif and SEC7 domain-containing protein 1	Unique	Unique
TPD52L2	Q6FGS1	Tumor protein D54	Unique	Unique
SLC4A1AP	A0A087X0M4	Kanadaptin	Unique	Unique
OTUD6B	A0A087X0W9	OTU domain-containing protein 6B	Unique	Unique
SPAG9	Q5JB53	C-Jun-amino-terminal kinase-interacting protein 4	Unique	Unique
RNF114	A0A096LNV3	E3 ubiquitin-protein ligase RNF114	Unique	Unique
EXOC5	B4DHG4	Exocyst complex component 5	Unique	Unique
MARK3	A0A0A0MST9	MAP/microtubule affinity-regulating kinase 3	Unique	Unique
RNF213	A0A0A0MTR7	E3 ubiquitin-protein ligase RNF213	Unique	Unique
PI4KB	A0A0B4J1S8	Phosphatidylinositol 4-kinase beta	Unique	Unique
DIAPH1	A0RZB8	Protein diaphanous homolog 1	Unique	Unique
ABCF3	B4DRU9	ATP-binding cassette sub-family F member 3	Unique	Unique
SARAF	E5RFJ9	Store-operated calcium entry-associated regulatory factor	Unique	Unique
ARHGAP10	A1A4S6	Rho GTPase-activating protein 10	Unique	Unique
USP14	J3QQT6	Ubiquitin carboxyl-terminal hydrolase;Ubiquitin carboxyl-terminal hydrolase 14	Unique	Unique
APPL2	A8K3E7	DCC-interacting protein 13-beta	Unique	Unique
STRIP1	A8K4U4	Striatin-interacting protein 1	Unique	Unique
MPP5	Q4VBP4	MAGUK p55 subfamily member 5	Unique	Unique
HEL-S-94n	V9HW72	Stress-induced-phosphoprotein 1	Unique	Unique
NT5C2	A8K6K2	Cytosolic purine 5-nucleotidase	Unique	Unique
RTCA	A8K8K1	RNA 3-terminal phosphate cyclase	Unique	Unique
PPP4R1	B2RCG9	Serine/threonine-protein phosphatase 4 regulatory subunit 1	Unique	Unique
CAMK1	B5BU41	Calcium/calmodulin-dependent protein kinase type 1;Calcium/calmodulin-dependent protein kinase type 1D	Unique	Unique
PSMD10	B1AJY7	26S proteasome non-ATPase regulatory subunit 10	Unique	Unique
RPS28	B2R4R9	40S ribosomal protein S28	Unique	Unique
MAPRE3	C9JB30	Microtubule-associated protein RP/EB family member 3	Unique	Unique
LSS	B2R694	Terpene cyclase/mutase family member;Lanosterol synthase	Unique	Unique
GMDS	B2R9X3	GDP-mannose 4,6 dehydratase	Unique	Unique
TBC1D2B	B7ZMF1	TBC1 domain family member 2B	Unique	Unique
NISCH	B3KNE4	Nischarin	Unique	Unique
RNF31	B3KV71	E3 ubiquitin-protein ligase RNF31	Unique	Unique
PI4K2A	E9PAM4	Phosphatidylinositol 4-kinase type 2-alpha	Unique	Unique
POLR2B	C9J4M6	DNA-directed RNA polymerase;DNA-directed RNA polymerase II subunit RPB2	Unique	Unique
LMOD1	B4E3S9	Leiomodin-1	Unique	Unique
BSDC1	B4DM89	BSD domain-containing protein 1	Unique	Unique
SEC23A	G3V4V1	Protein transport protein Sec23A;Protein transport protein Sec23B	Unique	Unique
NRBP1	B4DW31	Nuclear receptor-binding protein	Unique	Unique
NA	B4E3H1	cDNA FLJ53284, highly similar to Supervillin	Unique	Unique
MED15	G3V1P5	Mediator of RNA polymerase II transcription subunit 15	Unique	Unique
ZC3H15	B7Z592	Zinc finger CCCH domain-containing protein 15	Unique	Unique
NSF	I3L0N3	Vesicle-fusing ATPase	Unique	Unique
GPS1	C9JFE4	COP9 signalosome complex subunit 1	Unique	Unique
RAPH1	C9K0J5	Ras-associated and pleckstrin homology domains-containing protein 1	Unique	Unique
DPYSL4	Q5T0Q6	Dihydropyrimidinase-related protein 4	Unique	Unique
FLJ10357	D3DS15	Rho guanine nucleotide exchange factor 40	Unique	Unique
TLDC1	Q6P9B6	TLD domain-containing protein 1	Unique	Unique
EIF2B4	E7ERK9	Translation initiation factor eIF-2B subunit delta	Unique	Unique
MPDZ	F5H1U9	Multiple PDZ domain protein	Unique	Unique
MTMR1	F8WA39	Myotubularin-related protein 1	Unique	Unique
MRVI1	H0YI08	Protein MRVI1	Unique	Unique
TRIP4	H0YL91	Activating signal cointegrator 1	Unique	Unique
UBFD1	H3BRL3	Ubiquitin domain-containing protein UBFD1	Unique	Unique
PPCDC	H3BRQ0	Phosphopantothenoylcysteine decarboxylase	Unique	Unique
NAA38	I3L3Z2	N-alpha-acetyltransferase 38, NatC auxiliary subunit	Unique	Unique
ATPAF1	I3L448	ATP synthase mitochondrial F1 complex assembly factor 1	Unique	Unique
PAFAH1B2	J3KNE3	Platelet-activating factor acetylhydrolase IB subunit beta	Unique	Unique
SIK3	J3KPC8	Serine/threonine-protein kinase SIK3	Unique	Unique
ARHGDIA	J3KRE2	Rho GDP-dissociation inhibitor 1	Unique	Unique
SYNM	O15061	Synemin	Unique	Unique
RANBP6	O60518	Ran-binding protein 6	Unique	Unique
UBE4B	O95155	Ubiquitin conjugation factor E4 B	Unique	Unique
DDX58	O95786	Probable ATP-dependent RNA helicase DDX58	Unique	Unique
PYGB	Q59GM9	Alpha-1,4 glucan phosphorylase;Glycogen phosphorylase, brain form	Unique	Unique
BCR	P11274	Breakpoint cluster region protein	Unique	Unique
NF1	P21359	Neurofibromin;Neurofibromin truncated	Unique	Unique
DNAJA1	P31689	DnaJ homolog subfamily A member 1	Unique	Unique
CPOX	P36551	Oxygen-dependent coproporphyrinogen-III oxidase, mitochondrial	Unique	Unique
KPNA1	Q5BKZ2	Importin subunit alpha;Importin subunit alpha-5;Importin subunit alpha-5, N-terminally processed;Importin subunit alpha-7	Unique	Unique
COPA	P53621	Coatomer subunit alpha;Xenin;Proxenin	Unique	Unique
RPL11	Q5VVC9	60S ribosomal protein L11	Unique	Unique
BASP1	P80723	Brain acid soluble protein 1	Unique	Unique
EFNB1	P98172	Ephrin-B1	Unique	Unique
CDK6	Q00534	Cyclin-dependent kinase 6	Unique	Unique
PPFIA1	Q13136	Liprin-alpha-1	Unique	Unique
SLC9A3R2	Q6NTG0	Na(+)/H(+) exchange regulatory cofactor NHE-RF2	Unique	Unique
RILPL1	Q5EBL4	RILP-like protein 1	Unique	Unique
PLEKHS1	Q5SXH7	Pleckstrin homology domain-containing family S member 1	Unique	Unique
NOL9	Q5SY16	Polynucleotide 5-hydroxyl-kinase NOL9	Unique	Unique
UBR4	Q5T4S7	E3 ubiquitin-protein ligase UBR4	Unique	Unique
RRAGB	Q5VZM0	Ras-related GTP-binding protein B;Ras-related GTP-binding protein A	Unique	Unique
RAB12	Q6IQ22	Ras-related protein Rab-12	Unique	Unique
VPS37A	Q8NEZ2	Vacuolar protein sorting-associated protein 37A	Unique	Unique
MICAL1	Q8TDZ2	Protein-methionine sulfoxide oxidase MICAL1	Unique	Unique
C19orf43	Q9BQ61	Uncharacterized protein C19orf43	Unique	Unique
C1orf50	Q9BV19	Uncharacterized protein C1orf50	Unique	Unique
KIF13A	Q9H1H9	Kinesin-like protein KIF13A	Unique	Unique
RNPEP	Q9H4A4	Aminopeptidase B	Unique	Unique
NT5DC2	Q9H857	5-nucleotidase domain-containing protein 2	Unique	Unique
EML4	Q9HC35	Echinoderm microtubule-associated protein-like 4;Tyrosine-protein kinase receptor	Unique	Unique
RAB18	Q9NP72	Ras-related protein Rab-18	Unique	Unique
RIC8A	Q9NPQ8	Synembryn-A	Unique	Unique
EIF2AK4	Q9P2K8	Eukaryotic translation initiation factor 2-alpha kinase 4	Unique	Unique
CPNE7	Q9UBL6	Copine-7	Unique	Unique
TRAF6	Q9Y4K3	TNF receptor-associated factor 6	Unique	Unique
CD2AP	Q9Y5K6	CD2-associated protein	Unique	Unique
COPG1	Q9Y678	Coatomer subunit gamma-1	Unique	Unique
CAP2	E9PDI2	Adenylyl cyclase-associated protein;Adenylyl cyclase-associated protein 2	Unique	Unique
NDRG3	B7Z341	Protein NDRG3	Unique	Unique
OSBPL3	Q9H4L5	Oxysterol-binding protein-related protein 3	Unique	Unique
RAB3GAP1	B9A6J2	Rab3 GTPase-activating protein catalytic subunit	Unique	Unique
TSC1	X5D9D2	Hamartin	Unique	Unique
