# Supplementary material for: Oxidation resistance 1 is a novel senolytic target
Source: Aging Cell. 2018 May 15;17(4):e12780. doi: 10.1111/acel.12780 (PMC6052462; doi:10.1111/acel.12780)
Supplement: Supplementary file 5 [file ACEL-17-na-s005.xlsx]

## Sheet: Table S3
Supplemental Table 3. Gene ontology (GO) enrichment analysis of the 172 PL target proteins.
Term	Count	%	P Value	Genes	List Total	Pop Hits	Pop Total	Fold Enrichment	Bonferroni	Benjamini	FDR
GO:0034613~cellular protein localization	40	24.0964	7.77801e-09	COPA, DIAPH1, RAB3GAP1, PPFIA1, CLTC, CD2AP, RRAGB, RRAGC, KIF13A, RILPL1, PDPK1, RPS28, GBF1, COPB1, RANBP6, DNAJA1, VPS4A, RPL11, BCAS3, SEC23IP, NSF, RNF31, KIF13B, TBC1D2, SEC23A, TBC1D2B, NF1, MPP5, NPEPPS, RFTN1, STAT3, DDX58, SH3BP4, RAB11FIP5, COPG1, PSMD10, CAMK1, PTPN1, VPS26B, KPNA1	153	1600	16650	2.72059	2.29837e-05	2.29837e-05	1.39821e-05
GO:0070727~cellular macromolecule localization	40	24.0964	9.74149e-09	COPA, DIAPH1, RAB3GAP1, PPFIA1, CLTC, CD2AP, RRAGB, RRAGC, KIF13A, RILPL1, PDPK1, RPS28, GBF1, COPB1, RANBP6, DNAJA1, VPS4A, RPL11, BCAS3, SEC23IP, NSF, RNF31, KIF13B, TBC1D2, SEC23A, TBC1D2B, NF1, MPP5, NPEPPS, RFTN1, STAT3, DDX58, SH3BP4, RAB11FIP5, COPG1, PSMD10, CAMK1, PTPN1, VPS26B, KPNA1	153	1613	16650	2.69866	2.87857e-05	1.4393e-05	1.75117e-05
GO:0045184~establishment of protein localization	45	27.1084	1.97919e-08	COPA, RAB5B, RAB3GAP1, PPFIA1, VPS37A, CLTC, LLGL1, KIF13A, RILPL1, PDPK1, RPS28, GBF1, COPB1, RANBP6, NECAP2, DNAJA1, VPS4A, RPL11, EXOC5, SNAP23, BCAS3, TRAF6, SEC23IP, NSF, RNF31, KIF13B, TBC1D2, SEC23A, TBC1D2B, NF1, MPP5, SMAD2, NPEPPS, RFTN1, STAT3, DDX58, RAB11FIP5, COPG1, RAB18, PSMD10, CAMK1, RAB12, PTPN1, VPS26B, KPNA1	153	2021	16650	2.42309	5.84833e-05	1.94948e-05	3.55787e-05
GO:0046907~intracellular transport	39	23.494	2.33411e-08	COPA, NRBP1, VAPB, VPS37A, CLTC, KIF13A, RILPL1, PDPK1, RPS28, GBF1, COPB1, RANBP6, VPS4A, RPL11, SNAP23, BCAS3, SEC23IP, NSF, RNF31, KIF13B, TBC1D2, SEC23A, TBC1D2B, NF1, NPEPPS, RFTN1, STAT3, KIF1C, DDX58, SPAG9, COPG1, TSC1, MAP1S, PSMD10, CAMK1, RAB12, PTPN1, VPS26B, KPNA1	153	1594	16650	2.66256	6.89705e-05	1.72431e-05	4.19589e-05
GO:0008104~protein localization	50	30.1205	3.46546e-08	COPA, RAB5B, DIAPH1, RAB3GAP1, PPFIA1, VPS37A, CLTC, CD2AP, LLGL1, RRAGB, RRAGC, KIF13A, RILPL1, PDPK1, RPS28, GBF1, COPB1, RANBP6, NECAP2, DNAJA1, VPS4A, RPL11, EXOC5, SNAP23, BCAS3, TRAF6, SEC23IP, NSF, RNF31, KIF13B, TBC1D2, SEC23A, TBC1D2B, NF1, MPP5, SMAD2, NPEPPS, RFTN1, STAT3, DDX58, RAB11FIP5, SH3BP4, COPG1, RAB18, PSMD10, CAMK1, RAB12, PTPN1, VPS26B, KPNA1	153	2448	16650	2.2227	0.000102399	2.04806e-05	6.22965e-05
GO:0051641~cellular localization	51	30.7229	4.10609e-08	COPA, NRBP1, VAPB, RAB3GAP1, VPS37A, CLTC, CD2AP, KIF13A, PDPK1, GBF1, COPB1, RANBP6, VPS4A, RPL11, NSF, KIF13B, RNF31, SEC23A, MPP5, NPEPPS, RFTN1, KIF1C, SPAG9, RAB11FIP5, COPG1, CAMK1, RAB12, VPS26B, KPNA1, DIAPH1, PPFIA1, RRAGB, LLGL1, RRAGC, RILPL1, RPS28, DNAJA1, SNAP23, BCAS3, SEC23IP, TBC1D2, TBC1D2B, NF1, DOCK7, STAT3, DDX58, SH3BP4, TSC1, MAP1S, PSMD10, PTPN1	153	2541	16650	2.18418	0.000121328	2.02223e-05	7.38128e-05
GO:0051649~establishment of localization in cell	44	26.506	4.66254e-08	COPA, NRBP1, VAPB, DIAPH1, RAB3GAP1, PPFIA1, VPS37A, CLTC, LLGL1, KIF13A, RILPL1, PDPK1, RPS28, GBF1, COPB1, RANBP6, VPS4A, RPL11, SNAP23, BCAS3, SEC23IP, NSF, RNF31, KIF13B, TBC1D2, SEC23A, TBC1D2B, NF1, NPEPPS, RFTN1, STAT3, KIF1C, DDX58, RAB11FIP5, SPAG9, COPG1, TSC1, MAP1S, PSMD10, CAMK1, RAB12, PTPN1, VPS26B, KPNA1	153	2004	16650	2.38934	0.000137768	1.96824e-05	8.38157e-05
GO:0016192~vesicle-mediated transport	36	21.6867	1.48859e-07	COPA, NRBP1, RAB5B, VAPB, RAB3GAP1, VPS37A, CLTC, CD2AP, LLGL1, KIF13A, PDPK1, GBF1, COPB1, AAK1, NECAP2, VPS4A, EXOC5, SNAP23, BCAS3, SEC23IP, NSF, TBC1D2, SEC23A, TBC1D2B, BCR, INPPL1, PI4KB, KIF1C, SH3BP4, RAB11FIP5, SPAG9, COPG1, PI4K2A, PTPN1, VPS26B, SH3GL1	153	1494	16650	2.62225	0.000439782	5.49834e-05	0.000267595
GO:0033036~macromolecule localization	53	31.9277	1.61659e-07	COPA, OSBP, RAB5B, RAB3GAP1, VPS37A, CLTC, CD2AP, KIF13A, PDPK1, GBF1, COPB1, RANBP6, NECAP2, VPS4A, RPL11, NSF, KIF13B, RNF31, SEC23A, MPP5, NPEPPS, RFTN1, RAB11FIP5, COPG1, RAB18, CAMK1, RAB12, VPS26B, KPNA1, DIAPH1, PPFIA1, RRAGB, LLGL1, RRAGC, RILPL1, RPS28, DNAJA1, SNAP23, EXOC5, TRAF6, BCAS3, SEC23IP, TBC1D2, TBC1D2B, OSBPL3, NF1, SMAD2, STAT3, DDX58, SH3BP4, TSC1, PSMD10, PTPN1	153	2817	16650	2.04744	0.000477589	5.30767e-05	0.000290605
GO:0015031~protein transport	40	24.0964	4.4182e-07	COPA, RAB5B, VPS37A, CLTC, LLGL1, KIF13A, RILPL1, RPS28, GBF1, COPB1, RANBP6, NECAP2, VPS4A, RPL11, EXOC5, SNAP23, BCAS3, TRAF6, SEC23IP, NSF, RNF31, KIF13B, TBC1D2, SEC23A, TBC1D2B, NF1, SMAD2, NPEPPS, RFTN1, STAT3, DDX58, RAB11FIP5, COPG1, RAB18, PSMD10, CAMK1, RAB12, PTPN1, VPS26B, KPNA1	153	1860	16650	2.34029	0.00130473	0.000130549	0.000794232
GO:0006886~intracellular protein transport	26	15.6627	5.61136e-06	COPA, CLTC, KIF13A, RILPL1, RPS28, COPB1, RANBP6, RPL11, BCAS3, SEC23IP, NSF, KIF13B, TBC1D2, RNF31, SEC23A, TBC1D2B, NF1, NPEPPS, RFTN1, STAT3, DDX58, COPG1, PSMD10, CAMK1, VPS26B, KPNA1	153	1020	16650	2.77393	0.0164449	0.00150628	0.0100867
GO:0030036~actin cytoskeleton organization	18	10.8434	1.22917e-05	BCR, CAP2, DIAPH1, INPPL1, NF1, PPFIA1, CD2AP, LLGL1, PDPK1, NISCH, STRIP1, TSC1, MICAL1, LMOD1, PTPN1, BCAS3, ARHGDIA, IQSEC1	153	553	16650	3.54218	0.0356703	0.00302226	0.0220937
GO:0006914~autophagy	15	9.03614	2.96937e-05	EIF4G1, MTMR3, SH3BP4, TSC1, MAP1S, RAB3GAP1, VPS37A, VPS4A, PRKAA1, RAB12, PAFAH1B2, VPS26B, EIF2AK4, RRAGB, RRAGC	153	418	16650	3.90515	0.0840068	0.00672699	0.0533653
GO:0048193~Golgi vesicle transport	13	7.83133	3.6934e-05	KIF1C, SEC23A, COPA, NRBP1, COPG1, GBF1, VAPB, COPB1, EXOC5, SNAP23, SEC23IP, NSF, LLGL1	153	319	16650	4.43481	0.103397	0.00776555	0.0663734
GO:0010506~regulation of autophagy	12	7.22892	3.70053e-05	EIF4G1, MTMR3, SH3BP4, TSC1, RAB3GAP1, PRKAA1, RAB12, PAFAH1B2, VPS26B, EIF2AK4, RRAGB, RRAGC	153	269	16650	4.85458	0.103586	0.00726367	0.0665014
GO:0007010~cytoskeleton organization	26	15.6627	3.92114e-05	DIAPH1, PPFIA1, CLTC, CD2AP, LLGL1, PDPK1, NISCH, STRIP1, VPS4A, MICAL1, LMOD1, BCAS3, ARHGDIA, IQSEC1, BCR, CAP2, INPPL1, NF1, DOCK7, MARK3, EML4, TSC1, MAP1S, SYNM, PTPN1, ARHGAP10	153	1144	16650	2.47326	0.109411	0.00721583	0.0704646
GO:0043087~regulation of GTPase activity	19	11.4458	6.03953e-05	GPS1, TBC1D2B, BCR, RAB3GAP1, NF1, DOCK7, LLGL1, RIC8A, SH3BP4, SMAP2, GBF1, TSC1, BCAS3, EPS8L2, ARHGDIA, IQSEC1, EIF2B4, TBC1D2, ARHGAP10	153	691	16650	2.99225	0.163454	0.0104435	0.108513
GO:0043085~positive regulation of catalytic activity	31	18.6747	6.53381e-05	VAPB, RAB3GAP1, LLGL1, SMAP2, PDPK1, GBF1, PSMD1, PRKAA1, BCAS3, TRAF6, EIF2B4, ARHGDIA, IQSEC1, TBC1D2, TBC1D2B, SH3PXD2A, BCR, CAP2, NF1, WNK1, DOCK7, STAT3, RIC8A, SPAG9, TSC1, PSMD10, CAMK1, PTPN1, EPS8L2, MAPRE3, ARHGAP10	153	1559	16650	2.16391	0.175584	0.0106694	0.117389
GO:0051336~regulation of hydrolase activity	28	16.8675	7.22415e-05	VAPB, RAB3GAP1, LLGL1, PDPK1, SMAP2, GBF1, MICAL1, BCAS3, ARHGDIA, EIF2B4, IQSEC1, USP14, TBC1D2, GPS1, TBC1D2B, BCR, NF1, WNK1, DOCK7, STAT3, RIC8A, SH3BP4, TSC1, SERPINB6, SERPINB2, PTPN1, EPS8L2, ARHGAP10	153	1337	16650	2.27903	0.192233	0.011173	0.129785
GO:0034249~negative regulation of cellular amide metabolic process	9	5.42169	8.8934e-05	EIF4EBP2, TSC1, DICER1, PRKAA1, SMAD2, EIF2AK4, EIF2B4, STAT3, SAMD4A	153	155	16650	6.31879	0.231113	0.0130546	0.159751
GO:0032269~negative regulation of cellular protein metabolic process	23	13.8554	9.74527e-05	GPS1, NF1, DICER1, WNK1, SMAD2, STAT3, EIF4G1, PDPK1, DUSP3, EIF4EBP2, SERPINB6, TSC1, OTUB1, PSMD10, PSMD1, DNAJA1, SERPINB2, MICAL1, PTPN1, EIF2B4, USP14, SAMD4A, EIF2AK4	153	992	16650	2.52313	0.250229	0.0136201	0.17504
GO:0044093~positive regulation of molecular function	34	20.4819	0.000104153	VAPB, RAB3GAP1, LLGL1, SMAP2, PDPK1, MYD88, GBF1, PSMD1, PRKAA1, BCAS3, TRAF6, EIF2B4, ARHGDIA, IQSEC1, RNF31, TBC1D2, TBC1D2B, SH3PXD2A, BCR, CAP2, NF1, WNK1, DOCK7, STAT3, RIC8A, DDX58, SPAG9, TSC1, PSMD10, CAMK1, PTPN1, EPS8L2, MAPRE3, ARHGAP10	153	1840	16650	2.01087	0.26493	0.013893	0.187065
GO:0050790~regulation of catalytic activity	40	24.0964	0.000121742	PPP4R1, VAPB, RAB3GAP1, LLGL1, SMAP2, PDPK1, GBF1, PSMD1, DNAJA1, MICAL1, PRKAA1, BCAS3, TRAF6, USP14, EIF2B4, ARHGDIA, IQSEC1, TBC1D2, GPS1, TBC1D2B, SH3PXD2A, CAP2, BCR, NF1, WNK1, DOCK7, STAT3, RIC8A, SH3BP4, SPAG9, DUSP3, SERPINB6, TSC1, PSMD10, SERPINB2, CAMK1, PTPN1, EPS8L2, MAPRE3, ARHGAP10	153	2357	16650	1.84681	0.302162	0.0155204	0.218622
GO:0030029~actin filament-based process	18	10.8434	0.000139357	BCR, CAP2, DIAPH1, INPPL1, NF1, PPFIA1, CD2AP, LLGL1, PDPK1, NISCH, STRIP1, TSC1, MICAL1, LMOD1, PTPN1, BCAS3, ARHGDIA, IQSEC1	153	672	16650	2.91492	0.337563	0.0170132	0.250218
GO:0010256~endomembrane system organization	16	9.63855	0.000186422	RAB5B, VAPB, RAB3GAP1, PPFIA1, MPP5, VPS37A, CLTC, KIF13A, PDPK1, RILPL1, GBF1, RAB18, VPS4A, BCAS3, SEC23IP, NSF	153	559	16650	3.11481	0.423585	0.021796	0.33459
GO:1903827~regulation of cellular protein localization	16	9.63855	0.000197525	PPFIA1, NF1, NPEPPS, CLTC, CD2AP, DDX58, RAB11FIP5, PDPK1, GBF1, PSMD10, DNAJA1, VPS4A, CAMK1, PTPN1, BCAS3, RNF31	153	562	16650	3.09818	0.442193	0.0222015	0.354484
GO:0051248~negative regulation of protein metabolic process	23	13.8554	0.000216476	GPS1, NF1, DICER1, WNK1, SMAD2, STAT3, EIF4G1, PDPK1, DUSP3, EIF4EBP2, SERPINB6, TSC1, OTUB1, PSMD10, PSMD1, DNAJA1, SERPINB2, MICAL1, PTPN1, EIF2B4, USP14, SAMD4A, EIF2AK4	153	1049	16650	2.38603	0.472579	0.0234162	0.388432
GO:0065009~regulation of molecular function	45	27.1084	0.000217561	PPP4R1, VAPB, RAB3GAP1, LLGL1, SMAP2, PDPK1, MYD88, GBF1, PSMD1, DNAJA1, MICAL1, PRKAA1, BCAS3, TRAF6, USP14, EIF2B4, ARHGDIA, IQSEC1, RNF31, TBC1D2, GPS1, TBC1D2B, SH3PXD2A, CAP2, BCR, NF1, WNK1, DOCK7, SMAD2, STAT3, RIC8A, DDX58, SPAG9, SH3BP4, DUSP3, SERPINB6, TSC1, PSMD10, SERPINB2, CAMK1, PTPN1, EPS8L2, MAPRE3, EIF2AK4, ARHGAP10	153	2863	16650	1.71046	0.474268	0.0227014	0.390376
GO:0006888~ER to Golgi vesicle-mediated transport	9	5.42169	0.000222571	SEC23A, COPA, NRBP1, COPG1, GBF1, VAPB, COPB1, SEC23IP, NSF	153	177	16650	5.5334	0.481994	0.0224264	0.399347
GO:0043547~positive regulation of GTPase activity	17	10.241	0.000227092	TBC1D2B, BCR, RAB3GAP1, NF1, DOCK7, LLGL1, RIC8A, SMAP2, GBF1, TSC1, BCAS3, EPS8L2, ARHGDIA, IQSEC1, EIF2B4, TBC1D2, ARHGAP10	153	634	16650	2.91798	0.488871	0.0221227	0.407444
GO:0051345~positive regulation of hydrolase activity	21	12.6506	0.000258858	TBC1D2B, BCR, VAPB, RAB3GAP1, NF1, DOCK7, LLGL1, STAT3, RIC8A, PDPK1, SMAP2, GBF1, TSC1, PTPN1, BCAS3, EPS8L2, ARHGDIA, EIF2B4, IQSEC1, TBC1D2, ARHGAP10	153	917	16650	2.49214	0.534678	0.0243762	0.464314
GO:0017148~negative regulation of translation	8	4.81928	0.000403316	EIF4EBP2, TSC1, DICER1, SMAD2, EIF2AK4, EIF2B4, STAT3, SAMD4A	153	147	16650	5.92237	0.696399	0.036566	0.722542
GO:0006900~membrane budding	7	4.21687	0.000422305	SEC23A, GBF1, VAPB, VPS37A, VPS4A, SEC23IP, NSF	153	106	16650	7.18646	0.712971	0.0371171	0.756438
GO:1902580~single-organism cellular localization	23	13.8554	0.000428076	RAB3GAP1, NF1, PPFIA1, MPP5, CLTC, RFTN1, LLGL1, STAT3, DDX58, KIF13A, RILPL1, PDPK1, COPG1, RPS28, TSC1, MAP1S, PSMD10, RANBP6, VPS4A, RPL11, SNAP23, NSF, KPNA1	153	1102	16650	2.27127	0.717827	0.0365289	0.766738
GO:0022607~cellular component assembly	41	24.6988	0.000527889	ALAD, DIAPH1, RAB3GAP1, DICER1, PPFIA1, VPS37A, CLTC, NAP1L5, RNF213, CD2AP, LLGL1, KIF13A, MTMR3, PDPK1, RPS28, RANBP6, VPS4A, PRKAA1, RPL11, SNAP23, LMOD1, EXOC5, BCAS3, TRAF6, SEC23IP, NSF, TBC1D2, SEC23A, GPS1, TBC1D2B, SH3PXD2A, INPPL1, MPP5, SMAD2, RFTN1, SLC9A3R2, SPAG9, TSC1, PSMD10, ATPAF1, EPS8L2	153	2618	16650	1.70426	0.789932	0.0436015	0.944715
GO:1902589~single-organism organelle organization	29	17.4699	0.000642228	DIAPH1, PPFIA1, CLTC, CD2AP, LLGL1, PDPK1, NISCH, GBF1, STRIP1, VPS4A, MICAL1, EXOC5, LMOD1, SNAP23, BCAS3, ARHGDIA, IQSEC1, BCR, CAP2, INPPL1, NF1, DOCK7, MARK3, STAT3, EML4, TSC1, MAP1S, SYNM, PTPN1	153	1612	16650	1.95774	0.850191	0.0513669	1.14822
GO:0031929~TOR signaling	6	3.61446	0.000733341	SH3BP4, EIF4EBP2, TSC1, PRKAA1, RRAGB, RRAGC	153	78	16650	8.37104	0.885573	0.0569063	1.31011
GO:0016310~phosphorylation	36	21.6867	0.000797201	NRBP1, PPP4R1, VAPB, DGKA, PDPK1, MYD88, AAK1, NT5C2, PSMD1, DNAJA1, MICAL1, PRKAA1, TRAF6, SIK3, GPS1, BCR, NOL9, NF1, WNK1, CDK6, DOCK7, SMAD2, PI4KB, MARK3, STAT3, EIF4G1, SPAG9, DUSP3, TSC1, PSMD10, PI4K2A, CAMK1, PTPN1, MAPRE3, EIF2AK4, IGFBP4	153	2229	16650	1.75758	0.905265	0.0601337	1.42343
GO:0060627~regulation of vesicle-mediated transport	13	7.83133	0.000862412	TBC1D2B, PDPK1, BCR, RAB5B, RAB3GAP1, AAK1, VPS4A, PRKAA1, PTPN1, CD2AP, NSF, LLGL1, TBC1D2	153	449	16650	3.15079	0.921881	0.0632815	1.53901
GO:0010508~positive regulation of autophagy	6	3.61446	0.000920576	SH3BP4, RAB3GAP1, PRKAA1, RAB12, PAFAH1B2, EIF2AK4	153	82	16650	7.9627	0.934228	0.0657758	1.642
GO:0006890~retrograde vesicle-mediated transport, Golgi to ER	6	3.61446	0.000920576	KIF1C, COPA, COPG1, GBF1, COPB1, NSF	153	82	16650	7.9627	0.934228	0.0657758	1.642
GO:0032880~regulation of protein localization	20	12.0482	0.00122925	PPFIA1, NF1, NPEPPS, CLTC, CD2AP, LLGL1, DDX58, RAB11FIP5, PDPK1, GBF1, PSMD10, AAK1, DNAJA1, VPS4A, CAMK1, PTPN1, TRAF6, BCAS3, ARHGDIA, RNF31	153	962	16650	2.26244	0.973608	0.0848348	2.18685
GO:0006468~protein phosphorylation	31	18.6747	0.00125036	NRBP1, PPP4R1, VAPB, PDPK1, MYD88, AAK1, PSMD1, DNAJA1, PRKAA1, MICAL1, TRAF6, SIK3, GPS1, BCR, NF1, WNK1, DOCK7, CDK6, SMAD2, MARK3, STAT3, EIF4G1, SPAG9, DUSP3, TSC1, PSMD10, CAMK1, PTPN1, MAPRE3, EIF2AK4, IGFBP4	153	1852	16650	1.82156	0.975205	0.0842635	2.224
GO:0010608~posttranscriptional regulation of gene expression	13	7.83133	0.00132296	DICER1, SMAD2, STAT3, CTIF, EIF4G1, EIF4EBP2, MYD88, TSC1, PSMD10, PSMD1, SAMD4A, EIF2B4, EIF2AK4	153	472	16650	2.99726	0.979998	0.0869598	2.35169
GO:0009057~macromolecule catabolic process	23	13.8554	0.00133419	UBE4B, DICER1, UBR4, VPS37A, HERC4, CD2AP, RNF213, CTIF, EIF4G1, RNF114, RPS28, PSMD10, PSMD1, VPS4A, RPL11, RAB12, PTPN1, NSF, USP14, SAMD4A, KPNA1, HECTD1, PYGB	153	1201	16650	2.08405	0.980652	0.0857607	2.37143
GO:1901698~response to nitrogen compound	19	11.4458	0.00135722	ALAD, DIAPH1, INPPL1, DICER1, SMAD2, RFTN1, RRAGB, STAT3, RRAGC, DDX58, MGST3, SH3BP4, PDPK1, EIF4EBP2, MYD88, TSC1, PRKAA1, PTPN1, EIF2B4	153	895	16650	2.31022	0.981927	0.0853234	2.41189
GO:0044265~cellular macromolecule catabolic process	20	12.0482	0.00145339	UBE4B, DICER1, UBR4, VPS37A, HERC4, CD2AP, RNF213, CTIF, EIF4G1, RNF114, RPS28, PSMD10, PSMD1, VPS4A, RPL11, RAB12, KPNA1, SAMD4A, USP14, HECTD1	153	976	16650	2.22999	0.986403	0.0892007	2.5807
GO:0016050~vesicle organization	10	6.0241	0.00156917	SEC23A, KIF13A, GBF1, VAPB, VPS37A, VPS4A, SNAP23, CD2AP, SEC23IP, NSF	153	295	16650	3.68893	0.990348	0.0940173	2.78355
GO:0060341~regulation of cellular localization	18	10.8434	0.00160536	DIAPH1, RAB3GAP1, PPFIA1, NF1, NPEPPS, CLTC, CD2AP, DDX58, RAB11FIP5, PDPK1, GBF1, PSMD10, DNAJA1, VPS4A, CAMK1, PTPN1, BCAS3, RNF31	153	834	16650	2.34871	0.991328	0.0941755	2.84688
GO:1902582~single-organism intracellular transport	16	9.63855	0.00175215	NF1, RFTN1, STAT3, DDX58, KIF13A, RILPL1, COPG1, RPS28, TSC1, MAP1S, PSMD10, RANBP6, VPS4A, RPL11, SNAP23, KPNA1	153	695	16650	2.50529	0.994384	0.100358	3.10334
GO:0006796~phosphate-containing compound metabolic process	44	26.506	0.00204285	NRBP1, PPP4R1, VAPB, NT5DC2, PPCDC, DGKA, MTMR3, PLCB3, PDPK1, MTMR1, MYD88, AAK1, NT5C2, PSMD1, DNAJA1, MICAL1, PRKAA1, TRAF6, SIK3, GPS1, CAP2, BCR, INPPL1, NOL9, CPNE7, NF1, WNK1, CDK6, DOCK7, SMAD2, PI4KB, MARK3, STAT3, EIF4G1, SPAG9, DUSP3, TSC1, PSMD10, PI4K2A, CAMK1, PTPN1, MAPRE3, EIF2AK4, IGFBP4	153	3083	16650	1.55311	0.997625	0.113838	3.60932
GO:0016197~endosomal transport	9	5.42169	0.00211659	KIF13A, SPAG9, RAB5B, GBF1, VPS37A, VPS4A, RAB12, CLTC, VPS26B	153	250	16650	3.91765	0.998091	0.115531	3.73728
GO:0006793~phosphorus metabolic process	44	26.506	0.00212292	NRBP1, PPP4R1, VAPB, NT5DC2, PPCDC, DGKA, MTMR3, PLCB3, PDPK1, MTMR1, MYD88, AAK1, NT5C2, PSMD1, DNAJA1, MICAL1, PRKAA1, TRAF6, SIK3, GPS1, CAP2, BCR, INPPL1, NOL9, CPNE7, NF1, WNK1, CDK6, DOCK7, SMAD2, PI4KB, MARK3, STAT3, EIF4G1, SPAG9, DUSP3, TSC1, PSMD10, PI4K2A, CAMK1, PTPN1, MAPRE3, EIF2AK4, IGFBP4	153	3089	16650	1.55009	0.998126	0.11376	3.74825
GO:0000209~protein polyubiquitination	9	5.42169	0.00222388	RNF114, OTUB1, PSMD10, UBE4B, PSMD1, NPEPPS, TRAF6, RNF213, RNF31	153	252	16650	3.88655	0.998611	0.116735	3.92316
GO:0044085~cellular component biogenesis	42	25.3012	0.00228148	ALAD, DIAPH1, RAB3GAP1, DICER1, PPFIA1, VPS37A, CLTC, NAP1L5, CD2AP, RNF213, LLGL1, KIF13A, MTMR3, PDPK1, RPS28, RANBP6, VPS4A, RPL11, PRKAA1, SNAP23, LMOD1, EXOC5, BCAS3, TRAF6, SEC23IP, NSF, TBC1D2, SEC23A, GPS1, TBC1D2B, SH3PXD2A, NOL9, INPPL1, MPP5, SMAD2, RFTN1, SLC9A3R2, SPAG9, TSC1, PSMD10, ATPAF1, EPS8L2	153	2914	16650	1.56849	0.998829	0.117494	4.02282
GO:0034248~regulation of cellular amide metabolic process	11	6.62651	0.00231277	EIF4G1, EIF4EBP2, TSC1, DICER1, PRKAA1, SMAD2, EIF2AK4, CTIF, EIF2B4, STAT3, SAMD4A	153	374	16650	3.20069	0.998932	0.116976	4.07691
GO:0035556~intracellular signal transduction	39	23.494	0.00259422	NRBP1, RAB5B, RRAGB, RRAGC, DGKA, PLCB3, PDPK1, EIF4EBP2, MYD88, NISCH, GBF1, PSMD1, DNAJA1, PRKAA1, TRAF6, ARHGDIA, IQSEC1, RNF31, GPS1, BCR, NF1, WNK1, DOCK7, SMAD2, PI4KB, MARK3, STAT3, DDX58, SH3BP4, SPAG9, DUSP3, RAB18, TSC1, PSMD10, RAB12, PTPN1, EPS8L2, IGFBP4, ARHGAP10	153	2657	16650	1.59733	0.999536	0.12809	4.5622
GO:0016236~macroautophagy	8	4.81928	0.00263655	MTMR3, TSC1, RAB3GAP1, PRKAA1, RAB12, PAFAH1B2, RRAGB, RRAGC	153	203	16650	4.28861	0.999591	0.127912	4.63499
GO:0032268~regulation of cellular protein metabolic process	35	21.0843	0.00371622	VAPB, RAB3GAP1, DICER1, CTIF, PDPK1, EIF4EBP2, MYD88, PSMD1, DNAJA1, MICAL1, PRKAA1, TRAF6, USP14, EIF2B4, SAMD4A, GPS1, NF1, WNK1, DOCK7, SMAD2, STAT3, EIF4G1, SPAG9, RNF114, DUSP3, SERPINB6, TSC1, OTUB1, PSMD10, SERPINB2, CAMK1, PTPN1, MAPRE3, EIF2AK4, IGFBP4	153	2346	16650	1.62354	0.999983	0.172783	6.47383
GO:0043407~negative regulation of MAP kinase activity	5	3.01205	0.00424583	GPS1, DUSP3, NF1, DNAJA1, PTPN1	153	72	16650	7.55719	0.999997	0.191928	7.36354
GO:0006417~regulation of translation	10	6.0241	0.00429379	EIF4G1, EIF4EBP2, TSC1, DICER1, SMAD2, EIF2AK4, CTIF, EIF2B4, STAT3, SAMD4A	153	343	16650	3.1727	0.999997	0.190974	7.44371
GO:0050852~T cell receptor signaling pathway	7	4.21687	0.00433198	DUSP3, PDPK1, PSMD10, PSMD1, TRAF6, RFTN1, RNF31	153	167	16650	4.56147	0.999997	0.189666	7.5075
GO:0071900~regulation of protein serine/threonine kinase activity	12	7.22892	0.00433222	GPS1, SPAG9, DUSP3, PSMD10, NF1, DNAJA1, WNK1, CAMK1, PRKAA1, PTPN1, TRAF6, MAPRE3	153	476	16650	2.74345	0.999997	0.186922	7.50791
GO:0044403~symbiosis, encompassing mutualism through parasitism	19	11.4458	0.00438163	OSBP, ABCF3, VAPB, MPDZ, UBR4, VPS37A, CDK6, STAT3, POLR2B, DDX58, EIF4G1, MYD88, RPS28, GBF1, COPB1, VPS4A, RPL11, EIF2AK4, KPNA1	153	998	16650	2.07179	0.999998	0.186143	7.59038
GO:0044419~interspecies interaction between organisms	19	11.4458	0.00438163	OSBP, ABCF3, VAPB, MPDZ, UBR4, VPS37A, CDK6, STAT3, POLR2B, DDX58, EIF4G1, MYD88, RPS28, GBF1, COPB1, VPS4A, RPL11, EIF2AK4, KPNA1	153	998	16650	2.07179	0.999998	0.186143	7.59038
GO:0032006~regulation of TOR signaling	5	3.01205	0.0044606	SH3BP4, TSC1, PRKAA1, RRAGB, RRAGC	153	73	16650	7.45367	0.999998	0.186505	7.72205
GO:0007163~establishment or maintenance of cell polarity	7	4.21687	0.00472283	CAP2, GBF1, MPP5, DOCK7, MARK3, BCAS3, LLGL1	153	170	16650	4.48097	0.999999	0.193632	8.15802
GO:1990778~protein localization to cell periphery	8	4.81928	0.00475425	KIF13A, RILPL1, PDPK1, PPFIA1, MPP5, VPS4A, CLTC, NSF	153	226	16650	3.85216	0.999999	0.192142	8.21013
GO:0007034~vacuolar transport	9	5.42169	0.00509819	KIF13A, SPAG9, RAB5B, GBF1, VPS37A, VPS4A, RAB12, CLTC, VPS26B	153	289	16650	3.38897	1	0.201825	8.77868
GO:0051656~establishment of organelle localization	11	6.62651	0.00524768	SEC23A, KIF13A, COPG1, GBF1, MAP1S, RAB3GAP1, VPS4A, SNAP23, SEC23IP, NSF, LLGL1	153	420	16650	2.85014	1	0.204388	9.02478
GO:0051640~organelle localization	12	7.22892	0.00528647	SEC23A, KIF13A, COPG1, GBF1, MAP1S, RAB3GAP1, VPS4A, DOCK7, SNAP23, SEC23IP, NSF, LLGL1	153	489	16650	2.67052	1	0.203079	9.08853
GO:0006903~vesicle targeting	5	3.01205	0.00539278	SEC23A, GBF1, SNAP23, SEC23IP, NSF	153	77	16650	7.06646	1	0.204089	9.26303
GO:0016241~regulation of macroautophagy	6	3.61446	0.00560051	MTMR3, TSC1, RAB3GAP1, RAB12, PAFAH1B2, VPS26B	153	124	16650	5.26565	1	0.208438	9.60309
GO:0061024~membrane organization	19	11.4458	0.00587226	SEC23A, VAPB, RAB3GAP1, PPFIA1, MPP5, VPS37A, CLTC, RFTN1, STAT3, KIF13A, RILPL1, PDPK1, RPS28, GBF1, VPS4A, RPL11, SNAP23, SEC23IP, NSF	153	1027	16650	2.01329	1	0.214722	10.0462
GO:0090630~activation of GTPase activity	5	3.01205	0.00590424	TBC1D2B, TSC1, DOCK7, BCAS3, TBC1D2	153	79	16650	6.88757	1	0.213143	10.0982
GO:0042326~negative regulation of phosphorylation	11	6.62651	0.00597168	GPS1, EIF4G1, DUSP3, PDPK1, PSMD10, NF1, DNAJA1, WNK1, MICAL1, PTPN1, STAT3	153	428	16650	2.79687	1	0.212726	10.2077
GO:0044248~cellular catabolic process	26	15.6627	0.00604658	UBE4B, DICER1, UBR4, VPS37A, HERC4, NPEPPS, RNF213, CD2AP, CTIF, EIF4G1, RNF114, RPS28, PSMD10, PSMD1, NT5C2, VPS4A, RPL11, RAB12, PRKAA1, PTPN1, RNPEP, USP14, SAMD4A, KPNA1, HECTD1, PYGB	153	1616	16650	1.75087	1	0.212552	10.3293
GO:0051246~regulation of protein metabolic process	36	21.6867	0.00605664	VAPB, RAB3GAP1, DICER1, CTIF, PDPK1, EIF4EBP2, MYD88, PSMD1, DNAJA1, MICAL1, PRKAA1, TRAF6, NSF, USP14, EIF2B4, SAMD4A, GPS1, NF1, WNK1, DOCK7, SMAD2, STAT3, EIF4G1, SPAG9, RNF114, DUSP3, SERPINB6, TSC1, OTUB1, PSMD10, SERPINB2, CAMK1, PTPN1, MAPRE3, EIF2AK4, IGFBP4	153	2512	16650	1.55957	1	0.210383	10.3456
GO:0071901~negative regulation of protein serine/threonine kinase activity	6	3.61446	0.00618833	GPS1, DUSP3, NF1, DNAJA1, WNK1, PTPN1	153	127	16650	5.14127	1	0.211975	10.5589
GO:0021782~glial cell development	5	3.01205	0.00644705	DICER1, NF1, MPP5, CDK6, EIF2B4	153	81	16650	6.7175	1	0.217323	10.9765
GO:0007254~JNK cascade	7	4.21687	0.00671831	GPS1, SPAG9, DUSP3, MYD88, DNAJA1, PTPN1, TRAF6	153	183	16650	4.16265	1	0.222869	11.4124
GO:0090150~establishment of protein localization to membrane	10	6.0241	0.00673051	KIF13A, RILPL1, PDPK1, RPS28, RAB3GAP1, PPFIA1, MPP5, RPL11, RFTN1, NSF	153	368	16650	2.95716	1	0.22077	11.432
GO:0045859~regulation of protein kinase activity	15	9.03614	0.00701486	GPS1, VAPB, NF1, WNK1, SPAG9, PDPK1, DUSP3, TSC1, PSMD10, DNAJA1, CAMK1, PRKAA1, PTPN1, TRAF6, MAPRE3	153	730	16650	2.2361	1	0.226488	11.8867
GO:0006446~regulation of translational initiation	5	3.01205	0.007022	EIF4G1, EIF4EBP2, EIF2AK4, CTIF, EIF2B4	153	83	16650	6.55563	1	0.224263	11.8981
GO:0016032~viral process	18	10.8434	0.00710287	ABCF3, VAPB, MPDZ, UBR4, VPS37A, CDK6, STAT3, POLR2B, DDX58, EIF4G1, MYD88, RPS28, GBF1, COPB1, VPS4A, RPL11, EIF2AK4, KPNA1	153	966	16650	2.02777	1	0.224139	12.027
GO:0001932~regulation of protein phosphorylation	22	13.253	0.00743284	GPS1, VAPB, NF1, WNK1, DOCK7, STAT3, EIF4G1, SPAG9, PDPK1, DUSP3, MYD88, TSC1, PSMD10, DNAJA1, CAMK1, MICAL1, PRKAA1, PTPN1, TRAF6, MAPRE3, IGFBP4, EIF2AK4	153	1300	16650	1.84163	1	0.230838	12.551
GO:0044764~multi-organism cellular process	18	10.8434	0.00761018	ABCF3, VAPB, MPDZ, UBR4, VPS37A, CDK6, STAT3, POLR2B, DDX58, EIF4G1, MYD88, RPS28, GBF1, COPB1, VPS4A, RPL11, EIF2AK4, KPNA1	153	973	16650	2.01318	1	0.233237	12.8315
GO:0007264~small GTPase mediated signal transduction	12	7.22892	0.00905547	NISCH, BCR, RAB5B, GBF1, RAB18, NF1, RAB12, DOCK7, EPS8L2, ARHGDIA, IQSEC1, RRAGC	153	527	16650	2.47796	1	0.268434	15.0856
GO:0071822~protein complex subunit organization	26	15.6627	0.00932749	SEC23A, GPS1, ALAD, SH3PXD2A, DIAPH1, NF1, SMAD2, NAP1L5, SLC9A3R2, CD2AP, RNF213, LLGL1, KIF13A, SPAG9, TSC1, PSMD10, RANBP6, VPS4A, MICAL1, PRKAA1, SNAP23, LMOD1, TRAF6, ATPAF1, SEC23IP, NSF	153	1674	16650	1.69021	1	0.272615	15.5036
GO:0071496~cellular response to external stimulus	8	4.81928	0.00937681	MTMR3, MYD88, TSC1, PRKAA1, EIF2AK4, ARHGDIA, RRAGB, RRAGC	153	257	16650	3.3875	1	0.271199	15.5792
GO:0098609~cell-cell adhesion	20	12.0482	0.0097428	ABCF3, ZC3H15, VAPB, EFNB1, CDK6, SLC9A3R2, CD2AP, RIC8A, EIF4G1, PDPK1, PLCB3, DUSP3, TSC1, UBFD1, PTPN1, TRAF6, EPS8L2, EIF2AK4, SH3GL1, KIF13B	153	1164	16650	1.86982	1	0.277522	16.1382
GO:0090002~establishment of protein localization to plasma membrane	6	3.61446	0.00978823	KIF13A, RILPL1, PDPK1, PPFIA1, MPP5, NSF	153	142	16650	4.59818	1	0.276	16.2073
GO:0001933~negative regulation of protein phosphorylation	10	6.0241	0.0101142	GPS1, EIF4G1, DUSP3, PDPK1, PSMD10, NF1, DNAJA1, WNK1, MICAL1, PTPN1	153	393	16650	2.76905	1	0.281153	16.7018
GO:0030010~establishment of cell polarity	5	3.01205	0.0104052	GBF1, MPP5, DOCK7, MARK3, LLGL1	153	93	16650	5.85073	1	0.28535	17.1409
GO:0007155~cell adhesion	26	15.6627	0.0111355	ABCF3, VAPB, PPFIA1, CD2AP, PLCB3, PDPK1, TRAF6, BCAS3, ARHGDIA, KIF13B, ZC3H15, INPPL1, MPDZ, EFNB1, NF1, CDK6, SLC9A3R2, RIC8A, EIF4G1, DUSP3, TSC1, UBFD1, PTPN1, EPS8L2, EIF2AK4, SH3GL1	153	1699	16650	1.66534	1	0.299392	18.2333
GO:0030705~cytoskeleton-dependent intracellular transport	5	3.01205	0.0111885	KIF1C, KIF13A, COPG1, MAP1S, KIF13B	153	95	16650	5.72755	1	0.297918	18.3119
GO:0022610~biological adhesion	26	15.6627	0.0116095	ABCF3, VAPB, PPFIA1, CD2AP, PLCB3, PDPK1, TRAF6, BCAS3, ARHGDIA, KIF13B, ZC3H15, INPPL1, MPDZ, EFNB1, NF1, CDK6, SLC9A3R2, RIC8A, EIF4G1, DUSP3, TSC1, UBFD1, PTPN1, EPS8L2, EIF2AK4, SH3GL1	153	1705	16650	1.65948	1	0.304573	18.935
GO:0043409~negative regulation of MAPK cascade	6	3.61446	0.0118794	GPS1, DUSP3, PSMD10, NF1, DNAJA1, PTPN1	153	149	16650	4.38216	1	0.307781	19.332
GO:0072659~protein localization to plasma membrane	7	4.21687	0.0119094	KIF13A, RILPL1, PDPK1, PPFIA1, MPP5, CLTC, NSF	153	207	16650	3.68002	1	0.305794	19.376
GO:0006461~protein complex assembly	23	13.8554	0.0119217	GPS1, SEC23A, ALAD, SH3PXD2A, DIAPH1, SMAD2, NAP1L5, RNF213, SLC9A3R2, CD2AP, LLGL1, KIF13A, SPAG9, TSC1, PSMD10, RANBP6, PRKAA1, SNAP23, LMOD1, ATPAF1, TRAF6, SEC23IP, NSF	153	1445	16650	1.73214	1	0.303464	19.394
GO:0006887~exocytosis	10	6.0241	0.0119556	RAB11FIP5, PDPK1, BCR, RAB3GAP1, PI4K2A, VPS4A, EXOC5, SNAP23, NSF, LLGL1	153	404	16650	2.69365	1	0.30163	19.4437
GO:0070271~protein complex biogenesis	23	13.8554	0.0120113	GPS1, SEC23A, ALAD, SH3PXD2A, DIAPH1, SMAD2, NAP1L5, RNF213, SLC9A3R2, CD2AP, LLGL1, KIF13A, SPAG9, TSC1, PSMD10, RANBP6, PRKAA1, SNAP23, LMOD1, ATPAF1, TRAF6, SEC23IP, NSF	153	1446	16650	1.73094	1	0.300284	19.5252
GO:0065003~macromolecular complex assembly	26	15.6627	0.012017	SEC23A, GPS1, ALAD, SH3PXD2A, DIAPH1, DICER1, SMAD2, NAP1L5, SLC9A3R2, CD2AP, RNF213, LLGL1, KIF13A, SPAG9, RPS28, TSC1, PSMD10, RANBP6, RPL11, PRKAA1, SNAP23, LMOD1, TRAF6, ATPAF1, SEC23IP, NSF	153	1710	16650	1.65463	1	0.297925	19.5336
GO:0042552~myelination	5	3.01205	0.0128667	TSC1, DICER1, NF1, MPP5, EIF2B4	153	99	16650	5.49614	1	0.312831	20.7687
GO:0043549~regulation of kinase activity	15	9.03614	0.0131466	GPS1, VAPB, NF1, WNK1, SPAG9, PDPK1, DUSP3, TSC1, PSMD10, DNAJA1, CAMK1, PRKAA1, PTPN1, TRAF6, MAPRE3	153	788	16650	2.07151	1	0.315911	21.1715
GO:0042594~response to starvation	6	3.61446	0.0132426	MTMR3, PRKAA1, BCAS3, EIF2AK4, RRAGB, RRAGC	153	153	16650	4.26759	1	0.315306	21.3093
GO:0010243~response to organonitrogen compound	15	9.03614	0.0132804	ALAD, DIAPH1, INPPL1, RRAGB, STAT3, RRAGC, MGST3, SH3BP4, PDPK1, MYD88, EIF4EBP2, TSC1, PRKAA1, PTPN1, EIF2B4	153	789	16650	2.06889	1	0.31357	21.3634
GO:1901699~cellular response to nitrogen compound	12	7.22892	0.0134531	SH3BP4, PDPK1, EIF4EBP2, TSC1, DIAPH1, DICER1, PRKAA1, SMAD2, PTPN1, STAT3, RRAGB, RRAGC	153	558	16650	2.34029	1	0.314483	21.6104
GO:1901566~organonitrogen compound biosynthetic process	22	13.253	0.0135226	ALAD, CAP2, VAPB, NF1, DICER1, SMAD2, LRRC47, CLTC, PPCDC, CTIF, STAT3, EIF4G1, MGST3, EIF4EBP2, RPS28, TSC1, CPOX, RPL11, PRKAA1, EIF2B4, SAMD4A, EIF2AK4	153	1375	16650	1.74118	1	0.313397	21.7097
GO:0007009~plasma membrane organization	8	4.81928	0.0137308	KIF13A, RILPL1, PDPK1, PPFIA1, MPP5, VPS4A, CLTC, NSF	153	277	16650	3.14292	1	0.31497	22.0062
GO:0002263~cell activation involved in immune response	7	4.21687	0.0138388	PDPK1, BCR, GBF1, TSC1, PI4K2A, SNAP23, EIF2AK4	153	214	16650	3.55965	1	0.314626	22.1595
GO:0007272~ensheathment of neurons	5	3.01205	0.0142254	TSC1, DICER1, NF1, MPP5, EIF2B4	153	102	16650	5.33449	1	0.319475	22.7064
GO:0008366~axon ensheathment	5	3.01205	0.0142254	TSC1, DICER1, NF1, MPP5, EIF2B4	153	102	16650	5.33449	1	0.319475	22.7064
GO:0072657~protein localization to membrane	11	6.62651	0.0143679	KIF13A, RILPL1, PDPK1, RPS28, RAB3GAP1, PPFIA1, MPP5, RPL11, CLTC, RFTN1, NSF	153	489	16650	2.44797	1	0.319734	22.907
GO:0006412~translation	13	7.83133	0.0145801	DICER1, SMAD2, LRRC47, STAT3, CTIF, EIF4G1, EIF4EBP2, RPS28, TSC1, RPL11, SAMD4A, EIF2B4, EIF2AK4	153	641	16650	2.20703	1	0.321257	23.2048
GO:0030030~cell projection organization	21	12.6506	0.0148641	TBC1D2B, INPPL1, EFNB1, UBE4B, DICER1, DPYSL4, DOCK7, RAPH1, CD2AP, LLGL1, RILPL1, TSC1, MAP1S, CAMK1, EXOC5, BCAS3, EPS8L2, ARHGDIA, EIF2AK4, TBC1D2, KIF13B	153	1301	16650	1.75657	1	0.32404	23.6017
GO:0031669~cellular response to nutrient levels	6	3.61446	0.0153666	MTMR3, TSC1, PRKAA1, EIF2AK4, RRAGB, RRAGC	153	159	16650	4.10655	1	0.330624	24.2991
GO:0042325~regulation of phosphorylation	22	13.253	0.0154599	GPS1, VAPB, NF1, WNK1, DOCK7, STAT3, EIF4G1, SPAG9, PDPK1, DUSP3, MYD88, TSC1, PSMD10, DNAJA1, CAMK1, MICAL1, PRKAA1, PTPN1, TRAF6, MAPRE3, IGFBP4, EIF2AK4	153	1393	16650	1.71868	1	0.329917	24.428
GO:0016311~dephosphorylation	10	6.0241	0.0159316	MTMR3, DUSP3, MTMR1, TSC1, INPPL1, PPP4R1, NT5C2, NT5DC2, WNK1, PTPN1	153	424	16650	2.56659	1	0.335759	25.0762
GO:0031399~regulation of protein modification process	25	15.0602	0.0161055	GPS1, VAPB, RAB3GAP1, NF1, WNK1, DOCK7, STAT3, EIF4G1, SPAG9, DUSP3, PDPK1, MYD88, TSC1, OTUB1, PSMD10, PSMD1, DNAJA1, CAMK1, MICAL1, PRKAA1, PTPN1, TRAF6, MAPRE3, EIF2AK4, IGFBP4	153	1664	16650	1.63497	1	0.336401	25.3138
GO:0051348~negative regulation of transferase activity	9	5.42169	0.0168542	GPS1, DUSP3, PDPK1, PSMD10, NF1, PSMD1, DNAJA1, WNK1, PTPN1	153	357	16650	2.74345	1	0.346666	26.329
GO:0006511~ubiquitin-dependent protein catabolic process	12	7.22892	0.0168554	RNF114, PSMD10, UBE4B, PSMD1, UBR4, VPS37A, VPS4A, HERC4, CD2AP, RNF213, USP14, HECTD1	153	577	16650	2.26323	1	0.344344	26.3305
GO:0046328~regulation of JNK cascade	6	3.61446	0.0168879	SPAG9, DUSP3, MYD88, DNAJA1, PTPN1, TRAF6	153	163	16650	4.00577	1	0.342569	26.3743
GO:0045947~negative regulation of translational initiation	3	1.80723	0.016969	EIF4EBP2, EIF2AK4, EIF2B4	153	22	16650	14.8396	1	0.341615	26.4835
GO:0031400~negative regulation of protein modification process	12	7.22892	0.0170508	GPS1, EIF4G1, DUSP3, PDPK1, OTUB1, PSMD10, NF1, PSMD1, DNAJA1, WNK1, MICAL1, PTPN1	153	578	16650	2.25931	1	0.340685	26.5933
GO:0043604~amide biosynthetic process	14	8.43373	0.0173709	DICER1, SMAD2, LRRC47, STAT3, CTIF, EIF4G1, EIF4EBP2, RPS28, TSC1, RPL11, PRKAA1, SAMD4A, EIF2B4, EIF2AK4	153	736	16650	2.07001	1	0.343604	27.0218
GO:0006518~peptide metabolic process	15	9.03614	0.0176423	DICER1, SMAD2, LRRC47, NPEPPS, CTIF, STAT3, EIF4G1, RPS28, EIF4EBP2, TSC1, RPL11, EIF2AK4, SAMD4A, EIF2B4, RNPEP	153	818	16650	1.99554	1	0.345693	27.3833
GO:0051128~regulation of cellular component organization	32	19.2771	0.0178949	RAB5B, DIAPH1, RAB3GAP1, PPFIA1, CLTC, CD2AP, MTMR3, PDPK1, NDRG3, STRIP1, AAK1, VPS4A, LMOD1, BCAS3, ARHGDIA, RNF31, KIF13B, TBC1D2, TBC1D2B, BCR, SMAD2, NPEPPS, EIF4G1, SH3BP4, TSC1, MAP1S, OTUB1, PSMD10, CAMK1, PTPN1, EPS8L2, IGFBP4	153	2323	16650	1.49908	1	0.34745	27.7184
GO:0019882~antigen processing and presentation	7	4.21687	0.0179961	SEC23A, RAB5B, PSMD10, PSMD1, CLTC, TRAF6, RFTN1	153	227	16650	3.35579	1	0.346815	27.8521
GO:0033365~protein localization to organelle	16	9.63855	0.0180082	DIAPH1, RAB3GAP1, NF1, NPEPPS, CD2AP, STAT3, DDX58, SH3BP4, RPS28, GBF1, PSMD10, RANBP6, DNAJA1, RPL11, KPNA1, RNF31	153	902	16650	1.93035	1	0.34481	27.8681
GO:0061535~glutamate secretion, neurotransmission	2	1.20482	0.0181755	RAB3GAP1, NF1	153	2	16650	108.824	1	0.345221	28.0886
GO:0050851~antigen receptor-mediated signaling pathway	7	4.21687	0.0183478	DUSP3, PDPK1, PSMD10, PSMD1, TRAF6, RFTN1, RNF31	153	228	16650	3.34107	1	0.345704	28.3151
GO:0019941~modification-dependent protein catabolic process	12	7.22892	0.0184667	RNF114, PSMD10, UBE4B, PSMD1, UBR4, VPS37A, VPS4A, HERC4, CD2AP, RNF213, USP14, HECTD1	153	585	16650	2.23228	1	0.345371	28.4711
GO:0022011~myelination in peripheral nervous system	3	1.80723	0.0184751	DICER1, NF1, MPP5	153	23	16650	14.1944	1	0.343377	28.4821
GO:0032292~peripheral nervous system axon ensheathment	3	1.80723	0.0184751	DICER1, NF1, MPP5	153	23	16650	14.1944	1	0.343377	28.4821
GO:0043043~peptide biosynthetic process	13	7.83133	0.0192996	DICER1, SMAD2, LRRC47, STAT3, CTIF, EIF4G1, EIF4EBP2, RPS28, TSC1, RPL11, SAMD4A, EIF2B4, EIF2AK4	153	667	16650	2.121	1	0.353558	29.5544
GO:0006901~vesicle coating	4	2.40964	0.0198754	SEC23A, GBF1, SEC23IP, NSF	153	63	16650	6.90943	1	0.359841	30.2942
GO:0046856~phosphatidylinositol dephosphorylation	3	1.80723	0.0200354	MTMR3, MTMR1, INPPL1	153	24	16650	13.6029	1	0.360016	30.4985
GO:0019054~modulation by virus of host process	3	1.80723	0.0200354	VAPB, KPNA1, EIF2AK4	153	24	16650	13.6029	1	0.360016	30.4985
GO:0043632~modification-dependent macromolecule catabolic process	12	7.22892	0.0201905	RNF114, PSMD10, UBE4B, PSMD1, UBR4, VPS37A, VPS4A, HERC4, CD2AP, RNF213, USP14, HECTD1	153	593	16650	2.20216	1	0.360117	30.6959
GO:0051049~regulation of transport	26	15.6627	0.021037	TBC1D2B, BCR, RAB5B, DIAPH1, SARAF, RAB3GAP1, NF1, WNK1, NPEPPS, CD2AP, LLGL1, DDX58, RAB11FIP5, PDPK1, AAK1, PSMD10, DNAJA1, VPS4A, CAMK1, PRKAA1, PTPN1, BCAS3, TRAF6, NSF, RNF31, TBC1D2	153	1796	16650	1.5754	1	0.369957	31.7644
GO:0009267~cellular response to starvation	5	3.01205	0.0211481	MTMR3, PRKAA1, EIF2AK4, RRAGB, RRAGC	153	115	16650	4.73146	1	0.369374	31.9035
GO:0043086~negative regulation of catalytic activity	15	9.03614	0.0214312	GPS1, NF1, WNK1, SH3BP4, PDPK1, DUSP3, SERPINB6, PSMD10, PSMD1, SERPINB2, DNAJA1, MICAL1, PTPN1, BCAS3, USP14	153	839	16650	1.94559	1	0.371172	32.2567
GO:0048199~vesicle targeting, to, from or within Golgi	4	2.40964	0.0215768	SEC23A, GBF1, SEC23IP, NSF	153	65	16650	6.69683	1	0.371062	32.4377
GO:0090114~COPII-coated vesicle budding	4	2.40964	0.0215768	SEC23A, VAPB, SEC23IP, NSF	153	65	16650	6.69683	1	0.371062	32.4377
GO:0006892~post-Golgi vesicle-mediated transport	4	2.40964	0.0215768	GBF1, EXOC5, SNAP23, LLGL1	153	65	16650	6.69683	1	0.371062	32.4377
GO:0034198~cellular response to amino acid starvation	3	1.80723	0.0216489	EIF2AK4, RRAGB, RRAGC	153	25	16650	13.0588	1	0.369955	32.5271
GO:0006469~negative regulation of protein kinase activity	7	4.21687	0.0217266	GPS1, DUSP3, PDPK1, NF1, DNAJA1, WNK1, PTPN1	153	237	16650	3.2142	1	0.368939	32.6234
GO:0046474~glycerophospholipid biosynthetic process	6	3.61446	0.0217443	MTMR3, MTMR1, INPPL1, PI4K2A, CPNE7, PI4KB	153	174	16650	3.75254	1	0.367128	32.6452
GO:0043299~leukocyte degranulation	4	2.40964	0.0224566	PDPK1, BCR, PI4K2A, SNAP23	153	66	16650	6.59537	1	0.374585	33.5215
GO:1903076~regulation of protein localization to plasma membrane	4	2.40964	0.0224566	PDPK1, PPFIA1, VPS4A, CLTC	153	66	16650	6.59537	1	0.374585	33.5215
GO:0017157~regulation of exocytosis	6	3.61446	0.0226211	PDPK1, BCR, RAB3GAP1, VPS4A, NSF, LLGL1	153	176	16650	3.70989	1	0.374706	33.7222
GO:0044092~negative regulation of molecular function	18	10.8434	0.0230612	GPS1, NF1, WNK1, SPAG9, SH3BP4, PDPK1, DUSP3, SERPINB6, PSMD10, PSMD1, SERPINB2, DNAJA1, CAMK1, MICAL1, PTPN1, BCAS3, USP14, EIF2AK4	153	1100	16650	1.78075	1	0.378411	34.2567
GO:0014044~Schwann cell development	3	1.80723	0.0233144	DICER1, NF1, MPP5	153	26	16650	12.5566	1	0.379646	34.5624
GO:1904375~regulation of protein localization to cell periphery	4	2.40964	0.0233557	PDPK1, PPFIA1, VPS4A, CLTC	153	67	16650	6.49693	1	0.378156	34.612
GO:0040012~regulation of locomotion	14	8.43373	0.0236826	BCR, DIAPH1, NF1, CDK6, DOCK7, STAT3, DDX58, SPAG9, PDPK1, NISCH, MYD88, BCAS3, USP14, ARHGDIA	153	768	16650	1.98376	1	0.380313	35.0044
GO:0051650~establishment of vesicle localization	7	4.21687	0.0237748	SEC23A, KIF13A, GBF1, RAB3GAP1, SNAP23, SEC23IP, NSF	153	242	16650	3.14779	1	0.379483	35.1146
GO:0051403~stress-activated MAPK cascade	7	4.21687	0.0237748	GPS1, SPAG9, DUSP3, MYD88, DNAJA1, PTPN1, TRAF6	153	242	16650	3.14779	1	0.379483	35.1146
GO:0044257~cellular protein catabolic process	13	7.83133	0.0241196	UBE4B, VPS37A, UBR4, HERC4, RNF213, CD2AP, RNF114, PSMD10, PSMD1, VPS4A, RAB12, USP14, HECTD1	153	689	16650	2.05327	1	0.381823	35.5254
GO:0002758~innate immune response-activating signal transduction	7	4.21687	0.0241994	DDX58, PDPK1, MYD88, PSMD10, PSMD1, TRAF6, RFTN1	153	243	16650	3.13483	1	0.380843	35.6202
GO:0044068~modulation by symbiont of host cellular process	3	1.80723	0.0250309	VAPB, KPNA1, EIF2AK4	153	27	16650	12.0915	1	0.389096	36.5992
GO:0010001~glial cell differentiation	6	3.61446	0.0252655	DICER1, NF1, MPP5, CDK6, EIF2B4, STAT3	153	181	16650	3.60741	1	0.389966	36.8728
GO:0007017~microtubule-based process	12	7.22892	0.0263483	KIF1C, KIF13A, COPG1, MAP1S, VPS4A, DOCK7, MARK3, BCAS3, CLTC, LLGL1, EML4, KIF13B	153	618	16650	2.11308	1	0.40092	38.1217
GO:0002275~myeloid cell activation involved in immune response	4	2.40964	0.0271452	PDPK1, BCR, PI4K2A, SNAP23	153	71	16650	6.1309	1	0.408246	39.0258
GO:0002218~activation of innate immune response	7	4.21687	0.0273151	DDX58, PDPK1, MYD88, PSMD10, PSMD1, TRAF6, RFTN1	153	250	16650	3.04706	1	0.408213	39.2169
GO:0045936~negative regulation of phosphate metabolic process	11	6.62651	0.0276689	GPS1, EIF4G1, DUSP3, PDPK1, PSMD10, NF1, DNAJA1, WNK1, MICAL1, PTPN1, STAT3	153	544	16650	2.20048	1	0.410284	39.6131
GO:0010563~negative regulation of phosphorus metabolic process	11	6.62651	0.0276689	GPS1, EIF4G1, DUSP3, PDPK1, PSMD10, NF1, DNAJA1, WNK1, MICAL1, PTPN1, STAT3	153	544	16650	2.20048	1	0.410284	39.6131
GO:0051338~regulation of transferase activity	16	9.63855	0.0282547	GPS1, VAPB, NF1, WNK1, SPAG9, PDPK1, DUSP3, TSC1, PSMD10, PSMD1, DNAJA1, CAMK1, PRKAA1, PTPN1, TRAF6, MAPRE3	153	955	16650	1.82322	1	0.414941	40.2638
GO:0045860~positive regulation of protein kinase activity	10	6.0241	0.028649	SPAG9, PDPK1, VAPB, PSMD10, WNK1, CAMK1, PRKAA1, PTPN1, TRAF6, MAPRE3	153	470	16650	2.31539	1	0.417377	40.6981
GO:0031668~cellular response to extracellular stimulus	6	3.61446	0.0290887	MTMR3, TSC1, PRKAA1, EIF2AK4, RRAGB, RRAGC	153	188	16650	3.47309	1	0.420274	41.1787
GO:0006661~phosphatidylinositol biosynthetic process	5	3.01205	0.0291002	MTMR3, MTMR1, INPPL1, PI4K2A, PI4KB	153	127	16650	4.28439	1	0.418435	41.1913
GO:0051648~vesicle localization	7	4.21687	0.0292097	SEC23A, KIF13A, GBF1, RAB3GAP1, SNAP23, SEC23IP, NSF	153	254	16650	2.99907	1	0.417685	41.3104
GO:0031098~stress-activated protein kinase signaling cascade	7	4.21687	0.0292097	GPS1, SPAG9, DUSP3, MYD88, DNAJA1, PTPN1, TRAF6	153	254	16650	2.99907	1	0.417685	41.3104
GO:0033673~negative regulation of kinase activity	7	4.21687	0.0292097	GPS1, DUSP3, PDPK1, NF1, DNAJA1, WNK1, PTPN1	153	254	16650	2.99907	1	0.417685	41.3104
GO:0006413~translational initiation	6	3.61446	0.0297913	EIF4G1, EIF4EBP2, RPS28, RPL11, EIF2AK4, EIF2B4	153	189	16650	3.45472	1	0.422063	41.9393
GO:0045937~positive regulation of phosphate metabolic process	17	10.241	0.0301624	CAP2, VAPB, NF1, WNK1, DOCK7, STAT3, EIF4G1, SPAG9, PDPK1, MYD88, PSMD10, CAMK1, PRKAA1, PTPN1, TRAF6, MAPRE3, IGFBP4	153	1049	16650	1.76358	1	0.424111	42.3372
GO:0010562~positive regulation of phosphorus metabolic process	17	10.241	0.0301624	CAP2, VAPB, NF1, WNK1, DOCK7, STAT3, EIF4G1, SPAG9, PDPK1, MYD88, PSMD10, CAMK1, PRKAA1, PTPN1, TRAF6, MAPRE3, IGFBP4	153	1049	16650	1.76358	1	0.424111	42.3372
GO:0043405~regulation of MAP kinase activity	8	4.81928	0.030626	GPS1, SPAG9, DUSP3, NF1, DNAJA1, PRKAA1, PTPN1, TRAF6	153	327	16650	2.66235	1	0.427108	42.8306
GO:0071417~cellular response to organonitrogen compound	10	6.0241	0.0310749	SH3BP4, PDPK1, EIF4EBP2, TSC1, DIAPH1, PRKAA1, PTPN1, STAT3, RRAGB, RRAGC	153	477	16650	2.28142	1	0.429903	43.3048
GO:1903729~regulation of plasma membrane organization	4	2.40964	0.0312431	PDPK1, PPFIA1, VPS4A, CLTC	153	75	16650	5.80392	1	0.429735	43.4813
GO:0007160~cell-matrix adhesion	6	3.61446	0.0315142	PDPK1, TSC1, PPFIA1, NF1, CDK6, BCAS3	153	192	16650	3.40074	1	0.430636	43.765
GO:0033554~cellular response to stress	25	15.0602	0.0316865	GPS1, VAPB, NF1, UBE4B, CDK6, NPEPPS, POLR2B, RRAGB, RRAGC, SPAG9, MTMR3, DUSP3, MYD88, SERPINB6, OTUB1, ASCC3, PSMD10, DNAJA1, PRKAA1, PTPN1, TRAF6, EIF2B4, USP14, EIF2AK4, OXR1	153	1773	16650	1.53445	1	0.43051	43.9447
GO:0032989~cellular component morphogenesis	20	12.0482	0.0320732	TBC1D2B, CAP2, DIAPH1, EFNB1, DICER1, MPP5, DPYSL4, SMAD2, DOCK7, BASP1, RAPH1, LLGL1, RILPL1, MAP1S, EXOC5, LMOD1, ARHGDIA, EIF2AK4, TBC1D2, KIF13B	153	1321	16650	1.64759	1	0.432573	44.3456
GO:1900077~negative regulation of cellular response to insulin stimulus	3	1.80723	0.0323861	TSC1, PRKAA1, PTPN1	153	31	16650	10.5313	1	0.433862	44.6681
GO:0010033~response to organic substance	36	21.6867	0.0324488	ALAD, DIAPH1, VAPB, DICER1, RRAGB, POLR2B, RRAGC, PDPK1, MYD88, EIF4EBP2, CPOX, PSMD1, DNAJA1, PRKAA1, TRAF6, USP14, EIF2B4, ARHGDIA, RNF31, ZC3H15, TRIP4, BCR, INPPL1, UBE4B, CDK6, SMAD2, RFTN1, STAT3, MGST3, DDX58, SH3BP4, RAB11FIP5, TSC1, OTUB1, PSMD10, PTPN1	153	2822	16650	1.38825	1	0.432618	44.7326
GO:0001934~positive regulation of protein phosphorylation	15	9.03614	0.0331685	VAPB, WNK1, DOCK7, STAT3, EIF4G1, SPAG9, PDPK1, MYD88, PSMD10, CAMK1, PRKAA1, PTPN1, TRAF6, MAPRE3, IGFBP4	153	890	16650	1.8341	1	0.437946	45.4669
GO:0030258~lipid modification	7	4.21687	0.0332543	DGKA, MTMR3, MTMR1, INPPL1, PI4K2A, PRKAA1, PI4KB	153	262	16650	2.9075	1	0.436932	45.5539
GO:0051726~regulation of cell cycle	16	9.63855	0.033336	BCR, CDK6, CLTC, RRAGB, STAT3, RRAGC, EIF4G1, DUSP3, GBF1, TSC1, PSMD10, PSMD1, VPS4A, PRKAA1, MAPRE3, EIF2AK4	153	976	16650	1.78399	1	0.435885	45.6365
GO:0048468~cell development	27	16.2651	0.0333466	DICER1, LLGL1, RILPL1, PDPK1, MYD88, LMOD1, TRAF6, EIF2B4, ARHGDIA, KIF13B, EFNB1, NF1, UBE4B, MPP5, WNK1, DPYSL4, SMAD2, DOCK7, CDK6, BASP1, RAPH1, STAT3, EIF4G1, SPAG9, MAP1S, CAMK1, EIF2AK4	153	1968	16650	1.49301	1	0.434152	45.6473
GO:0014037~Schwann cell differentiation	3	1.80723	0.034342	DICER1, NF1, MPP5	153	32	16650	10.2022	1	0.442009	46.6446
GO:0030163~protein catabolic process	14	8.43373	0.0346741	UBE4B, VPS37A, UBR4, HERC4, CD2AP, RNF213, RNF114, PSMD10, PSMD1, VPS4A, RAB12, USP14, NSF, HECTD1	153	811	16650	1.87858	1	0.443365	46.9735
GO:0002444~myeloid leukocyte mediated immunity	4	2.40964	0.0356469	PDPK1, BCR, PI4K2A, SNAP23	153	79	16650	5.51005	1	0.450758	47.9259
GO:0019220~regulation of phosphate metabolic process	23	13.8554	0.035812	GPS1, CAP2, VAPB, NF1, WNK1, DOCK7, STAT3, EIF4G1, SPAG9, PDPK1, DUSP3, MYD88, TSC1, PSMD10, DNAJA1, CAMK1, MICAL1, PRKAA1, PTPN1, TRAF6, MAPRE3, IGFBP4, EIF2AK4	153	1610	16650	1.55462	1	0.450474	48.086
GO:0051174~regulation of phosphorus metabolic process	23	13.8554	0.0360239	GPS1, CAP2, VAPB, NF1, WNK1, DOCK7, STAT3, EIF4G1, SPAG9, PDPK1, DUSP3, MYD88, TSC1, PSMD10, DNAJA1, CAMK1, MICAL1, PRKAA1, PTPN1, TRAF6, MAPRE3, IGFBP4, EIF2AK4	153	1611	16650	1.55366	1	0.450628	48.2907
GO:2000249~regulation of actin cytoskeleton reorganization	3	1.80723	0.0363428	BCAS3, CD2AP, ARHGDIA	153	33	16650	9.89305	1	0.45177	48.5974
GO:0032872~regulation of stress-activated MAPK cascade	6	3.61446	0.0365928	SPAG9, DUSP3, MYD88, DNAJA1, PTPN1, TRAF6	153	200	16650	3.26471	1	0.452266	48.8366
GO:0043933~macromolecular complex subunit organization	32	19.2771	0.0366462	ALAD, DIAPH1, DICER1, NAP1L5, RNF213, CD2AP, LLGL1, KIF13A, RPS28, RANBP6, VPS4A, PRKAA1, RPL11, MICAL1, LMOD1, SNAP23, TRAF6, SEC23IP, NSF, GPS1, SEC23A, SH3PXD2A, NF1, SMAD2, SLC9A3R2, SPAG9, TSC1, MAP1S, OTUB1, PSMD10, CAMK1, ATPAF1	153	2461	16650	1.41502	1	0.45096	48.8875
GO:0043066~negative regulation of apoptotic process	14	8.43373	0.0367634	PDPK1, MYD88, PSMD10, DNAJA1, SERPINB2, PRKAA1, MICAL1, PTPN1, TRAF6, NAA38, ARHGDIA, STAT3, ARHGAP10, OXR1	153	818	16650	1.86251	1	0.450247	48.9992
GO:0070925~organelle assembly	12	7.22892	0.0371209	MTMR3, TBC1D2B, SH3PXD2A, RPS28, RAB3GAP1, VPS37A, VPS4A, RPL11, LMOD1, EXOC5, CLTC, TBC1D2	153	653	16650	1.99982	1	0.451719	49.3384
GO:2000145~regulation of cell motility	13	7.83133	0.0373113	DDX58, SPAG9, PDPK1, NISCH, BCR, MYD88, DIAPH1, NF1, CDK6, DOCK7, BCAS3, ARHGDIA, STAT3	153	736	16650	1.92215	1	0.45167	49.5181
GO:0070201~regulation of establishment of protein localization	14	8.43373	0.0373766	NF1, PPFIA1, NPEPPS, LLGL1, DDX58, RAB11FIP5, PDPK1, PSMD10, DNAJA1, CAMK1, PTPN1, BCAS3, TRAF6, RNF31	153	820	16650	1.85796	1	0.450501	49.5797
GO:0070302~regulation of stress-activated protein kinase signaling cascade	6	3.61446	0.0375676	SPAG9, DUSP3, MYD88, DNAJA1, PTPN1, TRAF6	153	201	16650	3.24846	1	0.450465	49.7592
GO:0042147~retrograde transport, endosome to Golgi	4	2.40964	0.0379625	SPAG9, GBF1, CLTC, VPS26B	153	81	16650	5.374	1	0.452239	50.1285
GO:0043603~cellular amide metabolic process	16	9.63855	0.038201	DICER1, SMAD2, LRRC47, NPEPPS, CTIF, STAT3, EIF4G1, RPS28, EIF4EBP2, TSC1, RPL11, PRKAA1, RNPEP, EIF2AK4, SAMD4A, EIF2B4	153	994	16650	1.75169	1	0.452614	50.3503
GO:1902531~regulation of intracellular signal transduction	24	14.4578	0.0383492	GPS1, BCR, NF1, RRAGB, STAT3, RRAGC, SPAG9, SH3BP4, PDPK1, DUSP3, MYD88, GBF1, TSC1, PSMD10, DNAJA1, PRKAA1, PTPN1, TRAF6, EPS8L2, IGFBP4, ARHGDIA, IQSEC1, RNF31, ARHGAP10	153	1714	16650	1.52378	1	0.452194	50.4877
GO:0051603~proteolysis involved in cellular protein catabolic process	12	7.22892	0.0385241	RNF114, PSMD10, UBE4B, PSMD1, UBR4, VPS37A, VPS4A, HERC4, CD2AP, RNF213, USP14, HECTD1	153	657	16650	1.98764	1	0.452011	50.6493
GO:0046578~regulation of Ras protein signal transduction	6	3.61446	0.0386065	BCR, GBF1, NF1, EPS8L2, ARHGDIA, IQSEC1	153	203	16650	3.21646	1	0.451026	50.7252
GO:0045017~glycerolipid biosynthetic process	6	3.61446	0.0386065	MTMR3, MTMR1, INPPL1, PI4K2A, CPNE7, PI4KB	153	203	16650	3.21646	1	0.451026	50.7252
GO:1903828~negative regulation of cellular protein localization	5	3.01205	0.038608	PSMD10, PPFIA1, NF1, DNAJA1, CLTC	153	139	16650	3.91452	1	0.449348	50.7266
GO:0043506~regulation of JUN kinase activity	4	2.40964	0.0391485	SPAG9, DNAJA1, PTPN1, TRAF6	153	82	16650	5.30846	1	0.452333	51.2223
GO:0043069~negative regulation of programmed cell death	14	8.43373	0.0402271	PDPK1, MYD88, PSMD10, DNAJA1, SERPINB2, PRKAA1, MICAL1, PTPN1, TRAF6, NAA38, ARHGDIA, STAT3, ARHGAP10, OXR1	153	829	16650	1.83779	1	0.459834	52.1972
GO:0043331~response to dsRNA	4	2.40964	0.0403533	DDX58, DICER1, SMAD2, RFTN1	153	83	16650	5.24451	1	0.459213	52.3101
GO:0046839~phospholipid dephosphorylation	3	1.80723	0.0404751	MTMR3, MTMR1, INPPL1	153	35	16650	9.32773	1	0.458562	52.4188
GO:0080135~regulation of cellular response to stress	11	6.62651	0.0405354	SPAG9, DUSP3, MYD88, OTUB1, PSMD10, DNAJA1, CDK6, PTPN1, TRAF6, EIF2AK4, USP14	153	581	16650	2.06034	1	0.457403	52.4725
GO:0072594~establishment of protein localization to organelle	12	7.22892	0.0418169	DDX58, RPS28, RAB3GAP1, PSMD10, RANBP6, NF1, DNAJA1, RPL11, NPEPPS, KPNA1, STAT3, RNF31	153	666	16650	1.96078	1	0.466339	53.6008
GO:0033674~positive regulation of kinase activity	10	6.0241	0.0422142	SPAG9, PDPK1, VAPB, PSMD10, WNK1, CAMK1, PRKAA1, PTPN1, TRAF6, MAPRE3	153	505	16650	2.15492	1	0.467915	53.9454
GO:0032007~negative regulation of TOR signaling	3	1.80723	0.0426048	SH3BP4, TSC1, PRKAA1	153	36	16650	9.06863	1	0.469419	54.2819
GO:0046903~secretion	17	10.241	0.0429726	COPA, BCR, RAB3GAP1, PPFIA1, NF1, WNK1, SMAD2, LLGL1, RAB11FIP5, PDPK1, NISCH, PI4K2A, VPS4A, SNAP23, EXOC5, TRAF6, NSF	153	1098	16650	1.68488	1	0.470722	54.5966
GO:0043488~regulation of mRNA stability	5	3.01205	0.0439555	EIF4G1, MYD88, PSMD10, PSMD1, SAMD4A	153	145	16650	3.75254	1	0.476883	55.4276
GO:0009266~response to temperature stimulus	5	3.01205	0.0448221	NF1, DNAJA1, PRKAA1, EIF2AK4, EIF2B4	153	146	16650	3.72683	1	0.482017	56.1483
GO:0002366~leukocyte activation involved in immune response	6	3.61446	0.0451092	PDPK1, BCR, TSC1, PI4K2A, SNAP23, EIF2AK4	153	212	16650	3.07991	1	0.482593	56.3846
GO:0002274~myeloid leukocyte activation	5	3.01205	0.0458136	PDPK1, BCR, PI4K2A, SNAP23, TRAF6	153	147	16650	3.70148	1	0.486365	56.9594
GO:0042327~positive regulation of phosphorylation	15	9.03614	0.0459051	VAPB, WNK1, DOCK7, STAT3, EIF4G1, SPAG9, PDPK1, MYD88, PSMD10, CAMK1, PRKAA1, PTPN1, TRAF6, MAPRE3, IGFBP4	153	932	16650	1.75145	1	0.485423	57.0336
GO:0043903~regulation of symbiosis, encompassing mutualism through parasitism	7	4.21687	0.0468476	DDX58, OSBP, MYD88, VAPB, VPS4A, POLR2B, EIF2AK4	153	285	16650	2.67286	1	0.490922	57.7902
GO:0019048~modulation by virus of host morphology or physiology	3	1.80723	0.0469864	VAPB, KPNA1, EIF2AK4	153	38	16650	8.59133	1	0.490331	57.9005
GO:0045088~regulation of innate immune response	8	4.81928	0.0473414	DDX58, PDPK1, MYD88, PSMD10, PSMD1, PTPN1, TRAF6, RFTN1	153	360	16650	2.4183	1	0.491356	58.1815
GO:0034504~protein localization to nucleus	8	4.81928	0.0491019	DDX58, PSMD10, RANBP6, NF1, RPL11, CD2AP, KPNA1, STAT3	153	363	16650	2.39831	1	0.502667	59.5492
GO:0030334~regulation of cell migration	12	7.22892	0.0494008	DDX58, SPAG9, PDPK1, NISCH, BCR, MYD88, DIAPH1, NF1, DOCK7, BCAS3, ARHGDIA, STAT3	153	685	16650	1.9064	1	0.503202	59.7772
GO:0016567~protein ubiquitination	13	7.83133	0.0496082	RNF114, OTUB1, PSMD10, UBE4B, PSMD1, UBR4, DNAJA1, HERC4, NPEPPS, TRAF6, RNF213, HECTD1, RNF31	153	770	16650	1.83728	1	0.503075	59.9346
