# Supplementary material for: Oxidation resistance 1 is a novel senolytic target
Source: Aging Cell. 2018 May 15;17(4):e12780. doi: 10.1111/acel.12780 (PMC6052462; doi:10.1111/acel.12780)
Supplement: Supplementary file 6 [file ACEL-17-na-s006.xlsx]

## Sheet: Table S4
Supplemental Table 4. KEGG pathway enrichment analysis of the 172 PL target proteins.
Term	Count	%	P Value	Genes	List Total	Pop Hits	Pop Total	Fold Enrichment	Bonferroni	Benjamini	FDR
hsa04144:Endocytosis	12	7.22892	6.35269e-05	RAB11FIP5, SMAP2, RAB5B, GBF1, VPS37A, VPS4A, SMAD2, CLTC, TRAF6, VPS26B, IQSEC1, SH3GL1	73	258	6910	4.40268	0.00910645	0.00910645	0.0752997
hsa04070:Phosphatidylinositol signaling system	7	4.21687	0.000512359	DGKA, MTMR3, PLCB3, MTMR1, INPPL1, PI4K2A, PI4KB	73	98	6910	6.76125	0.0711413	0.0362268	0.605832
hsa00562:Inositol phosphate metabolism	6	3.61446	0.000814876	MTMR3, PLCB3, MTMR1, INPPL1, PI4K2A, PI4KB	73	71	6910	7.99923	0.110762	0.0383743	0.961959
hsa04150:mTOR signaling pathway	5	3.01205	0.00300802	PDPK1, TSC1, PRKAA1, RRAGB, RRAGC	73	58	6910	8.16013	0.351963	0.102778	3.50903
hsa05162:Measles	6	3.61446	0.0122403	DDX58, MYD88, CDK6, TRAF6, EIF2AK4, STAT3	73	133	6910	4.27026	0.830259	0.298613	13.587
hsa04910:Insulin signaling pathway	6	3.61446	0.0141854	PDPK1, TSC1, INPPL1, PRKAA1, PTPN1, PYGB	73	138	6910	4.11554	0.872204	0.290282	15.5833
hsa04931:Insulin resistance	5	3.01205	0.025779	PDPK1, PRKAA1, PTPN1, STAT3, PYGB	73	108	6910	4.38229	0.976736	0.415657	26.6317
hsa05169:Epstein-Barr virus infection	6	3.61446	0.0474363	DDX58, PSMD1, TRAF6, POLR2B, EIF2AK4, STAT3	73	190	6910	2.98919	0.999086	0.583042	43.7994
hsa05160:Hepatitis C	5	3.01205	0.0494648	DDX58, PDPK1, TRAF6, EIF2AK4, STAT3	73	133	6910	3.55855	0.999328	0.555889	45.2023
